# Supplementary material for: Ferric reduction by a CYBDOM protein counteracts increased iron availability in root meristems induced by phosphorus deficiency
Source: Nat Commun. 2024 Jan 11;15:422. doi: 10.1038/s41467-023-43912-w (PMC10784544; doi:10.1038/s41467-023-43912-w)
Supplement: Supplementary file 4 — Supplementary Data 1 [file 41467_2023_43912_MOESM4_ESM.xlsx]

## Sheet: Tabelle1
Supplementary Data 1. Genes significantly regulated in response to P deficiency in roots of Arabidopsis thaliana (Col-0) after 1, 2, 4 or 6 days. Seven-day-old seedlings were transferred to fresh medium containing 625 µM P (+P) or 5 µM P (-P) with 100 µM Fe(III)-EDTA
Probe_ID	P1d.log2FC	P1d.p.value	P1d.adj.p.value	P2d.log2FC	P2d.p.value	P2d.adj.p.value	P4d.log2FC	P4d.p.value	P4d.adj.p.value	P6d.log2FC	P6d.p.value	P6d.adj.p.value	cluster_id	primary_accession	AGI	genomic_coordinates
A_84_P14326	3.67817	4.4992e-20	4.29661e-17	5.30593	5.6802e-29	4.51572e-26	6.13856	6.72934e-33	4.48631e-30	4.52408	6.55819e-25	1.41297e-22	4	NM_105981	AT1G73220	chr1:27540037-27540096
A_84_P550912	3.14886	7.82782e-17	4.76876e-14	6.75357	1.41554e-35	2.77871e-32	7.96398	2.57816e-40	4.55484e-37	8.44446	4.90909e-42	9.12936e-39	4	NP2699781		chr2:18610030-18610345
A_84_P729644	4.11678	5.74498e-23	7.24975e-20	5.50959	2.43062e-30	2.32117e-27	6.181	1.79041e-33	1.26525e-30	5.43954	5.33879e-30	2.27808e-27	4	AY334555	AT2G08820	chr2:15403289-15403230
A_84_P753508	0.329827	0.381445	0.773394	2.56675	1.8667e-09	1.62859e-07	4.52503	3.65768e-19	4.93284e-17	4.5904	1.79578e-19	1.7724e-17	4	DQ108743	AT1G55525	chr1:20728334-20728313
A_84_P758966	0.743135	0.00680425	0.102177	3.35468	5.00274e-20	1.71618e-17	4.8086	9.46842e-29	4.18498e-26	4.51694	3.9536e-27	1.19399e-24	4			chr3:011690094-011690153
A_84_P769385	1.95454	1.1335e-07	1.71894e-05	2.86956	8.64309e-13	1.29854e-10	3.68784	2.26003e-17	2.48e-15	4.17724	5.31765e-20	5.65945e-18	4	AK230062	AT5G01732	chr5:276300-276359
A_84_P769609	6.57433	2.4808e-27	5.84378e-24	7.61303	3.35552e-31	3.48718e-28	7.73949	1.20003e-31	7.31064e-29	7.27029	5.78235e-30	2.4323e-27	4		AT5G53048	chr5:021511694-021511753
A_84_P798523	1.41753	6.38562e-05	0.00395841	3.51796	2.41414e-16	5.4332e-14	4.97272	6.47646e-24	1.60697e-21	4.52922	1.03312e-21	1.41489e-19	4	EG499977		chr5:13879968-13880027
A_84_P840600	3.38739	4.22576e-25	7.85857e-22	4.33483	1.64953e-31	1.94281e-28	5.2119	1.22364e-36	1.27165e-33	4.80062	2.55026e-34	1.91725e-31	4	NP221578		chr1:2562096-2562037
A_84_P856095	3.43826	5.7127e-23	7.24975e-20	3.8283	1.39353e-25	8.20648e-23	4.83852	1.06634e-31	6.61016e-29	4.90477	4.54344e-32	2.54822e-29	4			chr5:021510484-021510543
A_84_P10439	0.842588	0.0315489	0.244838	6.60218	1.67064e-27	1.15746e-24	6.25802	3.85345e-26	1.29674e-23	4.75436	1.13616e-19	1.147e-17	4	NM_100779	AT1G09080	chr1:2929253-2929217
A_84_P10456	0.613493	0.0492206	0.310066	1.31024	5.72502e-05	0.0017214	4.3903	5.4608e-23	1.16941e-20	6.4502	6.70668e-33	3.94956e-30	4	NM_100794	AT1G09240	chr1:2985851-2985910
A_84_P10609	0.193101	0.542524	0.861681	2.07634	5.97232e-09	4.81356e-07	4.35741	3.77854e-22	7.02689e-20	5.09238	6.4302e-26	1.64641e-23	4	NM_128044	AT2G24850	chr2:10583170-10583111
A_84_P11332	1.33616	0.0146284	0.159777	3.80928	5.71749e-10	5.38724e-08	3.62644	2.47599e-09	7.26632e-08	3.74745	9.39778e-10	2.13957e-08	4	NM_101624	AT1G17615	chr1:6060589-6060648
A_84_P11369	2.56927	7.87781e-12	2.3791e-09	4.33384	5.89464e-22	2.50941e-19	5.55319	4.69467e-28	1.90668e-25	5.83366	2.40574e-29	9.6596e-27	4	NM_001123865	AT1G23110	chr1:8196774-8196715
A_84_P11564	2.23815	2.52953e-05	0.00195576	4.11737	4.06398e-12	5.43926e-10	4.96989	2.43871e-15	1.96734e-13	4.03152	8.60709e-12	2.73246e-10	4	NM_105089	AT1G64160	chr1:23814515-23814574
A_84_P11698	2.15665	3.04229e-33	1.7916e-29	3.33605	6.88422e-46	8.10824e-42	4.33517	7.11345e-54	2.51347e-49	4.15066	1.554e-52	5.4909e-48	4	NM_111436	AT3G05630	chr3:1640042-1640101
A_84_P12324	1.7819	0.000360402	0.0145536	3.5834	1.04432e-10	1.11133e-08	4.78238	1.90598e-15	1.56984e-13	5.22889	3.55864e-17	2.57666e-15	4	NM_105681	AT1G70130	chr1:26409814-26409755
A_84_P12493	2.44018	2.07451e-12	6.91517e-10	2.12293	2.41166e-10	2.38027e-08	3.6996	2.23226e-20	3.47466e-18	5.37667	1.56669e-29	6.36293e-27	4	NM_128606	AT2G30540	chr2:13011482-13011423
A_84_P12514	1.78166	6.63007e-05	0.00408843	3.89581	5.74926e-14	1.00071e-11	4.78301	7.29014e-18	8.39054e-16	3.5417	2.22059e-12	7.64741e-11	4	NM_127962	AT2G24000	chr2:10213956-10214015
A_84_P12788	-0.160527	0.757982	0.94182	0.547448	0.294987	0.638561	4.7942	6.05515e-14	3.96944e-12	6.38131	1.52639e-19	1.52355e-17	4	NM_115455	AT3G55970	chr3:20767054-20766995
A_84_P130356	3.37125	9.69731e-29	2.44746e-25	4.12086	3.53509e-34	5.67768e-31	4.64028	1.54608e-37	1.95104e-34	4.29547	2.42593e-35	2.14294e-32	4	NM_122086	AT5G20790	chr5:7040063-7040004
A_84_P13197	1.39989	5.91796e-05	0.0037407	3.27497	2.56827e-15	5.24551e-13	4.95559	2.95468e-24	7.67651e-22	4.98666	2.08124e-24	4.15472e-22	4	NM_120984	AT5G09470	chr5:2949316-2949257
A_84_P13475	2.76932	1.65504e-24	2.78472e-21	4.88338	7.12946e-40	2.79903e-36	6.44355	3.96265e-48	1.7502e-44	6.37221	8.61702e-48	4.34962e-44	4	NM_001124829	AT2G11810	chr2:4746542-4746601
A_84_P14754	0.918601	0.00218212	0.0495562	2.49464	8.67308e-13	1.29854e-10	5.30636	3.19936e-29	1.48745e-26	6.04152	1.01899e-32	5.90245e-30	4	NM_117444	AT4G13700	chr4:7957171-7957112
A_84_P17327	1.30307	6.41749e-05	0.0039712	3.43444	1.56467e-17	3.86616e-15	4.67412	1.89897e-24	5.1614e-22	4.57034	6.66304e-24	1.26576e-21	4	NM_128972	AT2G34210	chr2:14450436-14450495
A_84_P181994	3.21401	7.0087e-27	1.45674e-23	4.26056	1.95776e-34	3.29407e-31	4.56291	2.28463e-36	2.24237e-33	4.92525	1.47488e-38	1.73711e-35	4	NM_111070	AT3G02040	chr3:348443-348384
A_84_P18499	2.87546	3.99375e-09	8.46532e-07	4.5516	2.02979e-16	4.59748e-14	5.07775	1.22642e-18	1.57008e-16	5.32009	1.23084e-19	1.23904e-17	4	NM_116377	AT4G01470	chr4:625171-625112
A_84_P18649	2.23952	4.71969e-32	1.85295e-28	3.21688	2.1846e-42	1.28651e-38	4.05079	2.6097e-49	1.84423e-45	3.89863	3.80111e-48	2.23848e-44	4	NM_120200	AT5G01220	chr5:86980-86921
A_84_P18663	2.67187	4.40043e-08	7.36895e-06	4.8159	3.20471e-17	7.75583e-15	6.09705	2.36537e-22	4.54228e-20	5.74995	5.25039e-21	6.57862e-19	4	NM_120616	AT5G05340	chr5:1579219-1579160
A_84_P192434	1.79407	1.22198e-10	3.0841e-08	4.57313	2.8748e-30	2.67311e-27	5.69495	2.5087e-36	2.39574e-33	5.76339	1.1469e-36	1.15785e-33	4	NM_119849	AT4G36850	chr4:17353485-17353426
A_84_P21184	3.45629	7.56677e-36	8.91214e-32	4.40553	6.88318e-43	4.8642e-39	5.05252	5.45755e-47	1.75306e-43	4.68043	1.08547e-44	3.48672e-41	4	NM_112660	AT3G17790	chr3:6090890-6090949
A_84_P21361	1.43166	9.85588e-19	7.5706e-16	2.79112	1.67814e-35	3.1208e-32	4.34894	1.49938e-48	7.56845e-45	4.68211	8.43372e-51	9.93324e-47	4	NM_001036532	AT4G10120	chr4:6319719-6319778
A_84_P21746	7.75912	3.67546e-20	3.60746e-17	9.55059	5.01696e-25	2.76983e-22	8.60125	1.65957e-22	3.23973e-20	8.50999	2.94574e-22	4.39176e-20	4	NM_001084087	AT1G17710	chr1:6090852-6090793
A_84_P22643	3.77673	8.52395e-32	3.01185e-28	4.89676	4.12512e-39	1.32506e-35	5.09716	2.80551e-40	4.72047e-37	5.43733	3.5506e-42	6.96982e-39	4	NM_122022	AT5G20150	chr5:6803294-6803353
A_84_P23174	3.1698	4.20709e-23	6.19389e-20	4.69864	2.81366e-33	4.14241e-30	4.84814	3.79845e-34	2.85563e-31	5.00017	5.19182e-35	4.36781e-32	4	NM_115132	AT3G52720	chr3:19538880-19538821
A_84_P23891	2.01149	4.94872e-15	2.42859e-12	4.20184	3.24265e-32	3.95089e-29	5.82225	1.67791e-41	3.70545e-38	6.86439	2.08872e-46	8.20031e-43	4	NM_128843	AT2G32830	chr2:13927877-13927818
A_84_P24130	1.76897	4.90963e-08	8.1064e-06	3.30821	6.99272e-18	1.84389e-15	4.25269	1.75263e-23	4.1285e-21	5.26979	7.11748e-29	2.56621e-26	4	NM_115327	AT3G54700	chr3:20248625-20248566
A_84_P250315	0.879137	0.0327136	0.249224	3.96571	4.91589e-15	9.75831e-13	5.8581	2.61867e-23	5.96956e-21	5.98437	8.06723e-24	1.51621e-21	4	NM_179648	AT2G18660	chr2:8091180-8091000
A_84_P258120	1.95997	0.0415084	0.282975	3.41821	0.000540193	0.0105454	3.66531	0.000225217	0.0022018	3.9503	7.87569e-05	0.000661311	4	NM_106233	AT1G75830	chr1:28472812-28472871
A_84_P264050	2.62876	2.30405e-34	2.03528e-30	3.60786	1.61772e-43	1.42901e-39	4.38006	2.3369e-49	1.84423e-45	4.30862	7.39573e-49	5.22642e-45	4	NM_001084019	AT1G08310	chr1:2620244-2620303
A_84_P543942	1.43389	1.0644e-05	0.000947342	3.68205	2.8832e-19	8.85868e-17	4.41238	2.22896e-23	5.14792e-21	4.88254	7.40624e-26	1.85597e-23	4	NM_180319	AT3G30725	chr3:12352686-12352745
A_84_P557122	6.04677	2.35521e-25	4.62328e-22	7.64533	1.84622e-31	2.03857e-28	8.33378	7.91063e-34	5.70437e-31	8.26262	1.36865e-33	8.95554e-31	4	NM_130076	AT2G45130	chr2:18607742-18607801
A_84_P587419	6.1633	1.9746e-30	5.36696e-27	7.97686	1.3322e-37	3.13812e-34	8.92261	7.48048e-41	1.39113e-37	8.6538	5.86432e-40	9.00913e-37	4	NM_180219	AT3G09922	chr3:3051446-3051505
A_84_P597276	5.0723	1.64046e-18	1.23328e-15	7.05206	3.74317e-26	2.28037e-23	7.38943	2.42631e-27	9.31861e-25	7.09666	2.59586e-26	6.94865e-24	4	NM_113430	AT3G25240	chr3:9193111-9193170
A_84_P602531	0.295047	0.423649	0.801283	2.73979	1.30093e-10	1.34801e-08	4.72506	1.41677e-20	2.23482e-18	4.70647	1.7346e-20	1.99643e-18	4	NM_201975	AT2G46880	chr2:19264817-19264758
A_84_P70284	1.31473	0.00880189	0.118343	4.79779	4.86136e-15	9.70459e-13	6.14194	4.96573e-20	7.40333e-18	6.70346	5.25359e-22	7.48509e-20	4	NM_001125049	AT2G43920	chr2:18189353-18189294
A_84_P723748	4.58553	3.02495e-32	1.33605e-28	5.67764	2.95925e-38	8.04325e-35	6.47808	4.18645e-42	9.8616e-39	5.43415	5.35879e-37	5.56905e-34	4	NM_001123774	AT1G08165	chr1:2561848-2561789
A_84_P761052	2.93673	2.85607e-18	2.01833e-15	4.53937	1.40742e-28	1.05808e-25	4.76807	7.10984e-30	3.5383e-27	4.9923	4.16773e-31	2.01729e-28	4	NM_180354	AT3G52720	chr3:19539664-19539605
A_84_P763740	0.817101	0.00190526	0.0455176	3.01611	8.07787e-19	2.33954e-16	4.54537	1.34605e-28	5.87176e-26	5.03417	2.56882e-31	1.31546e-28	4	NM_119584	AT4G34210	chr4:16379264-16379323
A_84_P764277	0.613246	0.006625	0.100536	2.79032	2.81078e-20	1.00319e-17	4.0916	1.1962e-29	5.87035e-27	4.3835	1.69308e-31	9.06413e-29	4	NM_119612	AT4G34470	chr4:16480180-16480121
A_84_P789523	4.30899	1.00405e-33	7.09542e-30	5.57121	4.47515e-41	2.25893e-37	5.62295	2.39478e-41	4.70096e-38	5.30252	1.24547e-39	1.76029e-36	4	NM_180427	AT5G03545	chr5:895310-895369
A_84_P829463	1.96301	3.22257e-12	1.00767e-09	4.43772	6.82968e-30	6.033e-27	5.35598	4.81397e-35	4.04993e-32	5.21293	2.75992e-34	2.03165e-31	4	NM_121740	AT5G17340	chr5:5716121-5716062
A_84_P831747	1.13362	2.71076e-07	3.81602e-05	2.98783	5.4449e-24	2.82927e-21	4.38665	4.86619e-34	3.58212e-31	4.53886	5.40633e-35	4.4425e-32	4	NM_123334	AT5G39720	chr5:15900083-15900142
A_84_P869312	3.98514	9.09228e-31	2.67722e-27	5.62899	1.6884e-40	7.45726e-37	6.58705	3.72892e-45	1.09798e-41	6.64192	2.10308e-45	7.43103e-42	4	NM_105959	AT1G73010	chr1:27465051-27464992
A_84_P22829	1.25948	0.000529493	0.0193276	2.20602	1.5827e-08	1.17895e-06	1.65125	9.69846e-06	0.000135182	2.5466	2.4163e-10	5.95381e-09	3	NM_105500	AT1G68290	chr1:25598088-25598223
A_84_P575658	0.329734	0.190032	0.58811	1.58465	1.52715e-08	1.15054e-06	2.52647	1.2657e-15	1.07764e-13	1.69589	2.30563e-09	4.93441e-08	3	NP453103		chr2:1354104-1354045
A_84_P710346	0.399889	0.228308	0.636906	1.01368	0.00291154	0.0389241	2.16023	6.40107e-09	1.75602e-07	1.66767	2.8972e-06	3.37854e-05	3	TC393123		chr2:19320680-19320739
A_84_P730299	1.02108	7.47194e-05	0.00442356	1.48977	4.06853e-08	2.82431e-06	1.83634	9.39269e-11	3.56425e-09	1.87492	4.72322e-11	1.32243e-09	3	DQ108839		chr5:9561301-9561360
A_84_P750319	0.378457	0.114362	0.470179	0.797193	0.00121448	0.0196936	1.96378	3.69879e-12	1.79277e-10	2.90272	1.79287e-19	1.7724e-17	3		AT1G19630	chr1:006785659-006785600
A_84_P762464	1.79355	1.43968e-12	4.93879e-10	2.26568	9.34699e-17	2.1872e-14	3.16212	4.06769e-24	1.03401e-21	2.24592	1.38968e-16	9.24725e-15	3	AK227365	AT3G25795	chr3:9417777-9417718
A_84_P762563	1.68443	2.02469e-13	7.69252e-11	2.4246	1.3608e-20	5.11516e-18	2.76487	1.22426e-23	2.94273e-21	1.8303	7.05117e-15	3.61605e-13	3	CB255468	AT3G57157	chr3:21157188-21157247
A_84_P765621	1.8904	4.55263e-11	1.20949e-08	2.47288	1.52929e-15	3.21643e-13	2.18464	2.45583e-13	1.48332e-11	1.99023	7.75085e-12	2.47621e-10	3			chr4:007023564-007023505
A_84_P765637	1.74089	3.54361e-16	1.89712e-13	2.11876	3.00229e-20	1.06083e-17	2.38476	5.85892e-23	1.23226e-20	2.3065	3.5532e-22	5.16662e-20	3	AK227619	AT4G31248	chr4:15180627-15180686
A_84_P768748	0.233398	0.153004	0.535815	1.8619	3.69423e-18	9.96426e-16	2.79589	1.09607e-27	4.25588e-25	2.58967	9.70085e-26	2.39699e-23	3	BX817893	AT5G44562	chr5:17947882-17947823
A_84_P791084	0.151155	0.461171	0.820336	1.60872	2.17005e-11	2.56444e-09	2.96802	2.2291e-23	5.14792e-21	3.32249	3.79359e-26	9.92909e-24	3	CB253682		chr4:16891632-16891573
A_84_P796530	1.77771	6.75119e-08	1.0794e-05	2.64817	2.21145e-13	3.568e-11	3.45909	1.92946e-18	2.37545e-16	3.43943	2.53844e-18	2.1665e-16	3	AK230419		chr3:23377538-23377597
A_84_P797066	1.21094	5.4687e-05	0.00353903	1.71683	4.9971e-08	3.39553e-06	1.88658	4.00183e-09	1.13757e-07	2.26668	1.21386e-11	3.76563e-10	3	EG438208		chr2:8697569-8697628
A_84_P798051	0.844967	0.00263667	0.0560554	1.30625	7.70996e-06	0.000307824	1.68676	2.77773e-08	6.83484e-07	1.50718	4.21477e-07	5.88636e-06	3	EG482801		chr5:26030199-26030258
A_84_P806792	1.56904	3.55376e-08	6.09886e-06	2.1742	1.31409e-12	1.90295e-10	2.70791	1.58642e-16	1.5109e-14	3.22387	3.68995e-20	3.9994e-18	3	TA26600_3702		chr3:6089815-6089756
A_84_P809649	-0.0127586	0.964374	0.993967	1.05176	0.000419857	0.0086705	3.63911	2.12728e-20	3.3259e-18	4.71891	1.34254e-26	3.79499e-24	3	TA28146_3702		chr3:9124480-9124539
A_84_P826890	1.08856	1.23646e-07	1.84392e-05	1.82103	5.50016e-15	1.08571e-12	2.18077	1.56183e-18	1.9639e-16	1.95355	2.61091e-16	1.65627e-14	3	TA42879_3702	AT3G19960	chr3:6957583-6957642
A_84_P828956	1.20705	1.3707e-06	0.000158275	1.83404	1.38356e-11	1.68575e-09	1.96854	1.0809e-12	5.67498e-11	2.78029	3.25215e-19	3.13966e-17	3	TA45631_3702		chr5:16011515-16011456
A_84_P843221	1.00734	1.46032e-05	0.00124036	1.76897	6.73121e-12	8.61742e-10	2.48221	5.10315e-18	5.99052e-16	2.42015	1.68334e-17	1.29302e-15	3	TC406498		chr1:27119441-27119242
A_84_P845902	2.09458	3.01051e-27	6.64834e-24	2.89665	4.96648e-36	1.03227e-32	3.29914	9.03649e-40	1.38824e-36	3.07675	9.43384e-38	1.04167e-34	3	TC381220		chr4:1888945-1890062
A_84_P849161	1.45849	7.52085e-11	1.92567e-08	2.14318	1.61406e-17	3.96051e-15	2.41478	4.82265e-20	7.22049e-18	2.00071	3.70358e-16	2.2878e-14	3	NP222417	AT1G21320	chr1:7462715-7462656
A_84_P850023	0.0523242	0.895348	0.976868	2.06838	1.60005e-06	7.51811e-05	4.27583	7.91667e-17	7.92429e-15	4.94736	7.1901e-20	7.49425e-18	3	TC392341		chr1:16643834-16643775
A_84_P10037	1.1641	5.39226e-07	7.06381e-05	1.79617	1.67687e-12	2.36058e-10	1.96598	5.16303e-14	3.40992e-12	2.44173	3.7061e-18	3.09578e-16	3	NM_118096	AT4G19760	chr4:10751717-10751776
A_84_P10056	0.683013	1.90402e-05	0.0015325	2.76964	1.68381e-29	1.41656e-26	3.88771	6.19487e-39	9.1204e-36	3.87853	7.25222e-39	8.83621e-36	3	NM_118578	AT4G24450	chr4:12642570-12642629
A_84_P101246	2.26762	8.3387e-15	3.98161e-12	2.07786	2.79826e-13	4.45378e-11	2.37727	1.11416e-15	9.61878e-14	2.42725	4.47577e-16	2.7173e-14	3	NM_122158	AT5G22530	chr5:7480840-7480899
A_84_P10353	0.611361	5.6181e-09	1.16088e-06	1.29039	2.46927e-22	1.07715e-19	1.70793	2.49319e-29	1.17459e-26	1.68584	5.49391e-29	2.0221e-26	3	NM_121948	AT5G19430	chr5:6555295-6555354
A_84_P10886	0.893068	5.43357e-11	1.43276e-08	1.4507	7.69403e-20	2.58915e-17	1.81262	4.90653e-25	1.43279e-22	1.89658	3.64374e-26	9.60806e-24	3	NM_115222	AT3G53620	chr3:19882971-19883106
A_84_P11034	-0.0917206	0.742202	0.935401	0.145237	0.602662	0.852869	2.13149	5.42797e-11	2.15255e-09	3.04998	3.51006e-17	2.5572e-15	3	NM_119286	AT4G31370	chr4:15223911-15223852
A_84_P11300	0.581406	2.48191e-09	5.44695e-07	1.69489	3.09434e-31	3.3132e-28	1.88743	3.41656e-34	2.62437e-31	1.85036	1.21726e-33	8.11523e-31	3	NM_120922	AT5G08380	chr5:2694918-2694859
A_84_P11446	0.324956	0.242165	0.651894	0.544557	0.0519103	0.262666	1.7449	1.69904e-08	4.33772e-07	2.52949	7.81468e-14	3.42161e-12	3	NM_101421	AT1G15520	chr1:5332078-5332019
A_84_P11464	2.00988	5.01591e-20	4.664e-17	2.59369	4.73776e-26	2.83736e-23	2.83912	2.29128e-28	9.75422e-26	2.66808	9.12947e-27	2.66596e-24	3	NM_106293	AT1G76430	chr1:28679216-28679157
A_84_P115562	0.914388	0.0021981	0.0497232	1.74422	5.42601e-08	3.65186e-06	2.47108	1.07154e-12	5.63419e-11	2.55859	2.85993e-13	1.14055e-11	3	NM_105992	AT1G73325	chr1:27567599-27567540
A_84_P11613	0.69055	0.00013348	0.00709231	1.6871	4.30089e-15	8.68386e-13	2.27657	2.83695e-21	4.86605e-19	2.70471	2.22851e-25	5.14656e-23	3	NM_129046	AT2G34930	chr2:14737277-14737218
A_84_P11677	0.996874	1.67423e-08	3.13001e-06	1.45994	5.08286e-14	8.89098e-12	1.84582	1.54409e-18	1.94853e-16	1.21915	3.93612e-11	1.11531e-09	3	NM_130253	AT2G46860	chr2:19254896-19255043
A_84_P11694	1.38388	1.22918e-06	0.000146729	1.22143	1.34826e-05	0.000494185	1.72587	5.68804e-09	1.56772e-07	2.13383	6.87823e-12	2.20941e-10	3	NM_111049	AT3G01830	chr3:296474-296533
A_84_P11714	0.507738	0.348147	0.748489	0.880698	0.105725	0.386798	1.81602	0.00117146	0.00916163	1.94067	0.000556748	0.00371242	3	NM_111292	AT3G04210	chr3:1106308-1106249
A_84_P11805	2.24495	2.03076e-18	1.49489e-15	3.04831	1.88404e-25	1.09132e-22	3.38304	4.2214e-28	1.73441e-25	3.63747	5.21653e-30	2.27557e-27	3	NM_114610	AT3G47420	chr3:17472885-17472826
A_84_P11858	0.196833	0.470403	0.825901	0.95055	0.000782737	0.0139824	2.90651	1.07518e-16	1.05237e-14	3.89871	4.31979e-23	7.40949e-21	3	NM_115833	AT3G59710	chr3:22055299-22055240
A_84_P12013	0.80723	5.02518e-14	2.16536e-11	1.35486	4.86707e-25	2.72973e-22	1.71787	3.42675e-31	2.01801e-28	1.62514	1.05119e-29	4.36973e-27	3	NM_117482	AT4G14070	chr4:8112182-8112123
A_84_P12029	1.29298	1.29185e-05	0.00112153	2.61204	2.4533e-14	4.51484e-12	2.24521	7.81562e-12	3.5958e-10	0.862631	0.00258474	0.0139158	3	NM_119885	AT4G37220	chr4:17515910-17515969
A_84_P12049	0.762456	0.00101901	0.0306433	1.92045	8.92466e-13	1.33057e-10	1.44025	9.76369e-09	2.59391e-07	2.23005	2.18801e-15	1.22134e-13	3	NM_120755	AT5G06720	chr5:2077688-2077629
A_84_P12056	0.387374	0.176406	0.569599	2.60196	8.13991e-14	1.37615e-11	3.98428	1.53815e-22	3.01939e-20	3.41901	4.17716e-19	3.95699e-17	3	NM_120885	AT5G08030	chr5:2575216-2575157
A_84_P121762	0.1334	0.764377	0.943807	1.4902	0.00123317	0.0198873	2.37887	8.93047e-07	1.59207e-05	2.57147	1.54376e-07	2.33507e-06	3	NM_127891	AT2G23270	chr2:9903711-9903770
A_84_P12212	1.5394	3.55568e-08	6.09886e-06	1.55454	2.76187e-08	1.97546e-06	1.6641	4.35845e-09	1.22613e-07	1.89287	8.56482e-11	2.29091e-09	3	NM_104484	AT1G56060	chr1:20966876-20966737
A_84_P12378	0.983239	0.012425	0.144941	1.51138	0.00018371	0.00450779	1.92185	3.61832e-06	5.57565e-05	2.08719	6.6197e-07	8.9275e-06	3	NM_103647	AT1G47540	chr1:17455765-17455706
A_84_P12551	0.00860355	0.972959	0.995695	0.727218	0.00527595	0.0596355	1.98622	2.49214e-11	1.05206e-09	3.43466	9.16973e-22	1.26564e-19	3	NM_128501	AT2G29470	chr2:12628744-12628685
A_84_P12620	0.564844	0.015711	0.166507	2.1485	2.91591e-14	5.31086e-12	3.72879	3.28545e-26	1.11623e-23	3.05172	2.16288e-21	2.84102e-19	3	NM_126351	AT2G02990	chr2:874595-874654
A_84_P12646	0.47142	0.146105	0.524643	2.69701	2.2623e-12	3.1225e-10	3.454	8.75817e-17	8.66838e-15	4.02679	5.49011e-20	5.80801e-18	3	NM_111196	AT3G03260	chr3:755444-755385
A_84_P12770	1.29413	5.30997e-20	4.81084e-17	1.69637	2.03913e-26	1.31001e-23	1.99883	1.05959e-30	5.84992e-28	1.82086	3.10676e-28	1.06577e-25	3	NM_115079	AT3G52190	chr3:19354189-19354130
A_84_P12863	0.218925	0.518859	0.849994	1.89349	3.3851e-07	1.92298e-05	2.35144	1.16474e-09	3.62598e-08	0.582617	0.0886985	0.231724	3	NM_117416	AT4G13420	chr4:7797099-7797040
A_84_P12873	1.07132	9.33744e-10	2.20442e-07	1.79181	1.53269e-18	4.29809e-16	1.68398	2.89711e-17	3.08333e-15	2.44006	1.14223e-25	2.76434e-23	3	NM_118101	AT4G19810	chr4:10764398-10764339
A_84_P12885	-0.0106189	0.986124	0.997349	1.74173	0.00546755	0.0610975	2.08497	0.00100224	0.00805762	1.44787	0.0199219	0.0741489	3	NM_118417	AT4G22880	chr4:12005302-12005243
A_84_P12994	0.501084	0.0156817	0.166364	1.51424	1.28231e-10	1.33262e-08	1.15202	2.44566e-07	4.93799e-06	2.20711	5.01318e-17	3.53564e-15	3	NM_120756	AT5G06730	chr5:2080298-2080239
A_84_P129946	1.04502	8.45545e-06	0.000780291	1.35262	2.97862e-08	2.11764e-06	1.77035	8.09449e-12	3.71443e-10	2.07281	1.96673e-14	9.36558e-13	3	NM_111307	AT3G04360	chr3:1157065-1157006
A_84_P13031	-0.116025	0.431248	0.804678	0.529318	0.000553972	0.0107373	2.45629	7.18601e-27	2.6449e-24	2.7233	1.49177e-29	6.1291e-27	3	NM_121916	AT5G19110	chr5:6411780-6411721
A_84_P130466	0.751932	3.87717e-12	1.19127e-09	1.20296	3.37439e-21	1.32479e-18	1.78167	5.15421e-31	2.9374e-28	1.78108	5.2619e-31	2.47899e-28	3	NM_180222	AT3G10420	chr3:3242278-3242337
A_84_P13077	0.819604	0.00251266	0.0545681	1.0062	0.000256767	0.0059182	1.43306	5.852e-07	1.08429e-05	2.19371	2.57003e-12	8.74849e-11	3	NM_123603	AT5G42380	chr5:16942820-16942761
A_84_P13109	1.06869	1.289e-21	1.4233e-18	1.52454	1.69131e-30	1.70745e-27	1.83655	1.24722e-35	1.15972e-32	1.52824	1.45635e-30	6.68293e-28	3	NM_124484	AT5G51050	chr5:20755631-20755690
A_84_P13172	0.676161	0.018138	0.180125	2.09505	1.21158e-10	1.26657e-08	2.66648	1.70248e-14	1.21526e-12	2.72763	6.63332e-15	3.41167e-13	3	NM_126108	AT5G67080	chr5:26773666-26773725
A_84_P13187	1.56808	6.083e-22	7.16456e-19	2.94577	1.39871e-38	4.11849e-35	3.97669	1.80077e-47	7.06981e-44	3.55568	4.14037e-44	1.21913e-40	3	NM_122048	AT5G20410	chr5:6898515-6898574
A_84_P13202	1.32601	1.57901e-05	0.0013221	1.82714	1.45056e-08	1.09751e-06	2.32665	8.13075e-12	3.72622e-10	2.88407	1.79509e-15	1.01322e-13	3	NM_127259	AT2G17040	chr2:7408029-7408088
A_84_P13302	1.79372	5.92171e-08	9.55423e-06	3.37629	7.32731e-18	1.9178e-15	3.39945	5.29839e-18	6.19912e-16	2.86563	1.07531e-14	5.32118e-13	3	NM_102793	AT1G30560	chr1:10826213-10826272
A_84_P13393	1.41942	0.00105281	0.0312019	1.77119	6.02676e-05	0.001791	2.06313	4.40846e-06	6.65108e-05	2.41479	1.52092e-07	2.30546e-06	3	NM_105280	AT1G66090	chr1:24604510-24604569
A_84_P13454	-0.709286	0.0997345	0.44216	0.957485	0.027399	0.17912	3.0777	3.62851e-10	1.24437e-08	4.19963	3.92191e-15	2.08386e-13	3	NM_127140	AT2G15780	chr2:6873794-6873735
A_84_P13535	-0.324114	0.431269	0.804678	0.0262673	0.949037	0.986197	2.29931	3.28262e-07	6.42593e-06	3.07753	1.08038e-10	2.83608e-09	3	NM_129381	AT2G38240	chr2:16012814-16012755
A_84_P13709	1.10382	1.67135e-12	5.6784e-10	1.47238	9.07127e-18	2.32264e-15	1.79135	4.68673e-22	8.58036e-20	2.01556	7.09687e-25	1.50156e-22	3	NM_114937	AT3G50770	chr3:18874503-18874562
A_84_P13748	-0.153299	0.456803	0.818427	0.818727	0.000151395	0.00383468	2.1158	5.61819e-16	5.12954e-14	2.95601	3.52858e-23	6.1117e-21	3	NM_115836	AT3G59740	chr3:22067452-22067393
A_84_P13818	1.1266	3.41419e-10	8.43615e-08	1.66569	1.06563e-16	2.47716e-14	1.85066	7.45828e-19	9.72439e-17	2.29932	8.80834e-24	1.64674e-21	3	NM_118102	AT4G19820	chr4:10767501-10767442
A_84_P13885	0.481483	0.00544485	0.0896359	0.749635	2.88951e-05	0.000955079	1.81047	8.52718e-17	8.4873e-15	2.3574	1.64464e-22	2.57131e-20	3	NM_119685	AT4G35190	chr4:16748028-16748087
A_84_P14013	1.83026	9.45622e-12	2.76137e-09	2.26227	2.44061e-15	5.05186e-13	2.46087	5.86617e-17	6.00798e-15	2.94839	8.66658e-21	1.03454e-18	3	NM_123363	AT5G40000	chr5:16011160-16011101
A_84_P14025	1.03399	0.0296774	0.235857	1.4192	0.00323908	0.0419807	2.24033	7.93964e-06	0.000113121	2.3984	2.14398e-06	2.56973e-05	3	NM_123702	AT5G43360	chr5:17410900-17410959
A_84_P14270	0.920948	5.3277e-05	0.00348609	1.57258	2.43189e-10	2.39354e-08	1.97702	6.7761e-14	4.40122e-12	1.91201	2.52264e-13	1.01752e-11	3	NM_105962	AT1G73040	chr1:27475248-27475189
A_84_P14346	1.26195	0.000623799	0.0219099	2.6571	1.02929e-10	1.09876e-08	3.81534	7.29516e-17	7.38588e-15	4.22441	5.87319e-19	5.46114e-17	3	NM_102065	AT1G22150	chr1:7821213-7821272
A_84_P14441	0.908977	0.00041013	0.0160127	1.30266	1.13406e-06	5.55352e-05	2.24673	8.84149e-14	5.6801e-12	2.63572	9.89825e-17	6.76489e-15	3	NM_128500	AT2G29460	chr2:12626767-12626708
A_84_P14449	0.362227	0.0494979	0.310801	0.712902	0.000189231	0.00460488	1.8375	1.2844e-15	1.09094e-13	2.13719	1.2355e-18	1.09963e-16	3	NM_129034	AT2G34810	chr2:14686840-14686899
A_84_P14505	0.983602	0.000143229	0.00748632	1.33279	6.74667e-07	3.51006e-05	1.73349	7.36576e-10	2.39558e-08	2.36556	1.02822e-14	5.10269e-13	3	NM_128773	AT2G32140	chr2:13656334-13656275
A_84_P14515	-0.0478273	0.771639	0.946474	1.63854	2.45391e-15	5.05186e-13	2.52025	1.11031e-24	3.11363e-22	2.57953	2.96734e-25	6.76439e-23	3	NM_111262	AT3G03910	chr3:1008728-1008787
A_84_P14560	0.303647	0.0495488	0.310893	1.04281	1.82763e-09	1.60241e-07	2.08529	5.44999e-22	9.72576e-20	2.38501	3.28738e-25	7.3985e-23	3	NM_113595	AT3G26830	chr3:9889472-9889531
A_84_P147008	1.20244	5.45005e-12	1.6601e-09	2.01529	4.7739e-22	2.05708e-19	2.76704	5.62825e-30	2.88216e-27	2.41847	1.78102e-26	4.91644e-24	3	NM_105865	AT1G72070	chr1:27118740-27118681
A_84_P14785	1.20383	2.39019e-16	1.34056e-13	2.19344	2.10686e-30	2.06788e-27	2.8317	1.68738e-37	2.05593e-34	2.67099	7.79247e-36	7.24576e-33	3	NM_118648	AT4G25160	chr4:12903421-12903362
A_84_P14928	0.339724	0.111278	0.464378	1.21974	1.62396e-07	9.94474e-06	2.02924	1.11767e-14	8.15947e-13	1.991	2.4469e-14	1.15278e-12	3	NM_122319	AT5G24140	chr5:8164608-8164549
A_84_P14985	1.17901	6.61783e-06	0.000626902	1.64177	2.80829e-09	2.40262e-07	1.88603	3.69346e-11	1.49833e-09	2.56419	2.12984e-16	1.37579e-14	3	NM_124093	AT5G47220	chr5:19172536-19172477
A_84_P15062	0.291331	0.185725	0.5826	0.773027	0.000686834	0.0126795	1.57467	3.84926e-10	1.31157e-08	2.95173	1.09113e-21	1.48857e-19	3	NM_103695	AT1G47990	chr1:17700735-17700794
A_84_P15225	0.945445	0.00982206	0.126257	2.39506	3.35079e-09	2.83246e-07	3.13812	4.06299e-13	2.35347e-11	3.5833	1.84481e-15	1.03797e-13	3	NM_100691	AT1G08170	chr1:2563007-2562948
A_84_P15269	0.217844	0.609343	0.889141	0.504828	0.238138	0.581162	2.98451	8.67959e-10	2.78046e-08	4.10014	9.74601e-15	4.86392e-13	3	NM_104167	AT1G52890	chr1:19697390-19697331
A_84_P15349	0.887087	0.00670727	0.101226	1.87401	1.04876e-07	6.73764e-06	1.82449	1.98554e-07	4.07653e-06	2.42116	7.00524e-11	1.90549e-09	3	NM_127963	AT2G24010	chr2:10217073-10217132
A_84_P15416	0.607764	0.0423369	0.286345	1.79701	4.30458e-08	2.97066e-06	2.7116	6.57547e-14	4.27878e-12	2.79508	1.92545e-14	9.18136e-13	3	NM_129253	AT2G36970	chr2:15530605-15530664
A_84_P15501	2.05526	3.27081e-12	1.01378e-09	2.21115	2.10054e-13	3.4203e-11	1.6491	3.97145e-09	1.13167e-07	1.45846	1.00683e-07	1.57833e-06	3	NM_112405	AT3G15370	chr3:5191921-5191980
A_84_P15504	0.256959	0.00448588	0.0798855	0.988304	1.01437e-17	2.56011e-15	1.67153	2.97501e-30	1.59271e-27	2.03326	1.20389e-35	1.09073e-32	3	NM_112469	AT3G15990	chr3:5430614-5430673
A_84_P15524	1.3375	0.000308745	0.0131436	1.83949	1.66412e-06	7.76751e-05	1.97904	3.43464e-07	6.70124e-06	2.29476	8.45722e-09	1.64011e-07	3	NM_113213	AT3G23120	chr3:8227289-8227230
A_84_P15590	0.922446	4.38238e-06	0.000439906	1.73135	4.43827e-14	7.80208e-12	2.14964	3.14354e-18	3.79092e-16	2.08848	1.23534e-17	9.6784e-16	3	NM_114744	AT3G48850	chr3:18114967-18114908
A_84_P155915	0.929162	2.1585e-09	4.76678e-07	1.75069	1.65198e-20	6.13788e-18	1.83264	1.52894e-21	2.64821e-19	1.56091	4.82736e-18	3.98528e-16	3	NM_001203533	AT5G43370	chr5:17417580-17417639
A_84_P15781	0.4397	0.0138083	0.154498	0.808589	1.48347e-05	0.00053927	2.52391	2.8705e-23	6.46028e-21	2.40684	3.76418e-22	5.45097e-20	3	NM_119900	AT4G37370	chr4:17570074-17570015
A_84_P15797	-0.079264	0.842067	0.965938	0.539086	0.177995	0.505786	3.71004	3.56406e-14	2.42178e-12	4.64559	1.60973e-18	1.41137e-16	3	NM_117599	AT4G15100	chr4:8629469-8629528
A_84_P15812	1.06245	1.33033e-06	0.000155135	1.03952	2.08078e-06	9.53595e-05	1.20448	7.7035e-08	1.72823e-06	2.00035	3.28581e-15	1.78136e-13	3	NM_120216	AT5G01380	chr5:155875-155816
A_84_P15864	1.25476	1.58088e-08	2.9871e-06	1.35736	1.74977e-09	1.53797e-07	1.5627	1.97153e-11	8.45413e-10	1.53519	3.60856e-11	1.03076e-09	3	NM_121852	AT5G18470	chr5:6129092-6129151
A_84_P15868	2.07639	7.55859e-10	1.8419e-07	1.96819	3.64564e-09	3.05974e-07	1.45718	4.42609e-06	6.6663e-05	2.05985	9.62205e-10	2.18642e-08	3	NM_122143	AT5G22380	chr5:7409002-7408943
A_84_P15939	0.687149	0.015349	0.164196	1.71905	2.83818e-08	2.02594e-06	3.42619	1.10479e-19	1.56773e-17	4.0937	9.05782e-24	1.68447e-21	3	NM_124310	AT5G49330	chr5:19999216-19999157
A_84_P15979	1.22215	4.71327e-13	1.69937e-10	1.69956	2.35674e-19	7.30466e-17	2.28178	2.85726e-26	9.89787e-24	2.68096	1.80804e-30	8.19041e-28	3	NM_125420	AT5G60270	chr5:24259575-24259634
A_84_P159845	-0.20625	0.39009	0.779253	0.647844	0.0082336	0.0814462	2.05358	9.29537e-13	4.96887e-11	2.50275	2.76804e-16	1.73812e-14	3	NM_113748	AT3G28290	chr3:10549211-10549270
A_84_P16091	0.625673	0.000139797	0.00736579	1.79391	3.65921e-18	9.94573e-16	2.12025	7.90798e-22	1.39015e-19	2.17664	1.94304e-22	2.99805e-20	3	NM_105134	AT1G64590	chr1:23995112-23995171
A_84_P16097	1.36996	9.99712e-13	3.49741e-10	1.73704	5.04083e-17	1.19539e-14	2.42169	2.02644e-24	5.46581e-22	2.74067	1.59475e-27	4.94289e-25	3	NM_102260	AT1G24140	chr1:8536234-8536175
A_84_P16237	0.144756	0.492606	0.837559	0.187127	0.375583	0.711154	1.86357	2.87453e-13	1.72442e-11	3.40364	4.84167e-26	1.25791e-23	3	NM_105370	AT1G67000	chr1:25004296-25004237
A_84_P162443	0.0736705	0.62563	0.896783	1.47703	4.81641e-15	9.66949e-13	2.04846	7.70423e-22	1.36111e-19	1.93898	1.36061e-20	1.59192e-18	3	NM_125847	AT5G64510	chr5:25786089-25786148
A_84_P163133	1.58342	3.11861e-16	1.69527e-13	2.74943	5.75105e-29	4.51572e-26	3.64994	9.47111e-37	1.04579e-33	3.85717	2.4702e-38	2.81555e-35	3	NM_105427	AT1G67600	chr1:25336519-25336460
A_84_P16426	0.168988	0.427219	0.802518	0.734627	0.000870694	0.0152303	1.98756	3.11672e-14	2.14253e-12	2.30351	5.2718e-17	3.71063e-15	3	NM_111056	AT3G01900	chr3:312488-312429
A_84_P16503	1.55755	8.9615e-07	0.000109566	2.233	5.03679e-11	5.68594e-09	2.62713	1.37533e-13	8.58587e-12	3.18776	3.52535e-17	2.55779e-15	3	NM_103173	AT1G34510	chr1:12616060-12616001
A_84_P16574	0.10378	0.70535	0.923033	0.699042	0.0126196	0.108624	1.6969	2.86385e-08	7.0223e-07	2.93292	1.01657e-16	6.92093e-15	3	NM_115586	AT3G57260	chr3:21188808-21188749
A_84_P16643	1.06631	9.0259e-08	1.39267e-05	1.71552	1.62797e-14	3.02752e-12	2.33818	8.85307e-21	1.45495e-18	2.28556	2.84824e-20	3.15486e-18	3	NM_117369	AT4G13000	chr4:7598194-7598135
A_84_P16703	0.709957	0.15011	0.531142	2.24302	1.74896e-05	0.000622962	2.09853	5.17625e-05	0.000600846	1.28998	0.0100454	0.0428055	3	NM_103509	AT1G43810	chr1:16580511-16580452
A_84_P16779	0.808981	0.00743182	0.107401	0.506496	0.088983	0.354299	1.67939	2.18156e-07	4.44027e-06	2.24769	6.03727e-11	1.66092e-09	3	NM_120813	AT5G07310	chr5:2306572-2306631
A_84_P16839	0.0607733	0.814809	0.957915	0.491889	0.0609939	0.287048	1.67265	9.47853e-09	2.52957e-07	3.37627	7.083e-21	8.60037e-19	3	NM_123055	AT5G36970	chr5:14604439-14604380
A_84_P16900	0.694743	0.00114763	0.0327813	1.16549	2.54919e-07	1.48881e-05	2.09106	1.02291e-15	8.92432e-14	2.07174	1.52981e-15	8.71846e-14	3	NM_124761	AT5G53820	chr5:21853687-21853838
A_84_P16999	0.390131	0.171648	0.564029	1.10795	0.000196157	0.00475052	1.91939	2.42279e-09	7.11611e-08	1.70433	5.96329e-08	9.78516e-07	3	NM_126441	AT2G04038	chr2:1332314-1332373
A_84_P17144	1.04481	1.24932e-14	5.7329e-12	1.88006	1.16945e-27	8.43294e-25	2.51748	1.43436e-35	1.29953e-32	2.42112	1.79264e-34	1.40758e-31	3	NM_102786	AT1G30500	chr1:10804821-10804762
A_84_P17246	0.270349	0.307149	0.713574	0.370947	0.162449	0.483084	2.16262	4.90283e-12	2.32845e-10	2.89483	3.07019e-17	2.26004e-15	3	NM_128726	AT2G31690	chr2:13476196-13476137
A_84_P172941	0.8211	7.80318e-09	1.57553e-06	1.54912	1.53644e-19	4.93533e-17	1.80174	5.72322e-23	1.21092e-20	2.29427	5.06154e-29	1.92306e-26	3	NM_127425	AT2G18690	chr2:8098600-8098659
A_84_P17343	1.7285	2.61208e-06	0.000277163	1.12499	0.00142431	0.0223079	2.32997	1.76763e-09	5.32912e-08	2.90424	1.16119e-12	4.14859e-11	3	NM_130048	AT2G44840	chr2:18496010-18496069
A_84_P17365	-0.00443014	0.977124	0.996211	1.39109	1.45529e-13	2.38061e-11	2.31827	3.29136e-24	8.48883e-22	1.97707	1.6935e-20	1.9619e-18	3	NM_111731	AT3G08970	chr3:2740202-2740261
A_84_P17435	0.591353	0.000478666	0.0181667	1.2908	1.4433e-11	1.75249e-09	1.89111	1.82887e-18	2.27539e-16	1.39308	9.21282e-13	3.38033e-11	3	NM_112861	AT3G19710	chr3:6847434-6847277
A_84_P174401	1.94558	1.7589e-08	3.25387e-06	2.28684	1.54232e-10	1.58419e-08	1.33019	4.74156e-05	0.000555867	2.42234	2.285e-11	6.77903e-10	3	NM_117784	AT4G16820	chr4:9469057-9469116
A_84_P17481	0.326763	0.217322	0.623117	0.908353	0.000903777	0.0157079	1.75354	3.93052e-09	1.12182e-07	2.75773	2.64633e-16	1.67572e-14	3	NM_001203104	AT3G48580	chr3:18008255-18008314
A_84_P17584	0.154375	0.426607	0.802497	0.512429	0.0097458	0.0908597	1.79157	5.07152e-14	3.35575e-12	2.50531	9.94614e-21	1.17537e-18	3	NM_101599	AT1G17380	chr1:5955727-5955668
A_84_P17787	1.11428	2.56965e-11	7.03846e-09	1.33181	3.30154e-14	5.98239e-12	2.04547	3.85332e-23	8.50957e-21	2.01661	8.36014e-23	1.36128e-20	3	NM_123126	AT5G37670	chr5:14969349-14969408
A_84_P17806	-0.0839262	0.88874	0.976035	1.56861	0.0105595	0.0957922	2.02265	0.00114898	0.00902382	2.02642	0.00112641	0.00681402	3	NM_123645	AT5G42800	chr5:17164419-17164360
A_84_P17832	0.490431	0.0129201	0.14822	1.11908	1.4555e-07	9.05433e-06	2.07874	7.49951e-17	7.5495e-15	2.71771	1.13426e-22	1.81349e-20	3	NM_001203573	AT5G49620	chr5:20137561-20137502
A_84_P17866	0.597406	0.174627	0.56785	2.17653	3.83692e-06	0.000166144	2.31421	1.11223e-06	1.93976e-05	3.12547	4.75328e-10	1.12644e-08	3	NM_100050	AT1G01680	chr1:246488-246429
A_84_P17877	0.891275	4.34477e-08	7.36895e-06	1.4188	7.4777e-15	1.42778e-12	2.0956	4.55005e-23	9.92417e-21	1.87075	1.85725e-20	2.13065e-18	3	NM_001203659	AT5G61550	chr5:24751466-24751525
A_84_P17978	0.190782	0.703037	0.922159	2.1059	6.75526e-05	0.00196777	1.78151	0.000624545	0.00535493	1.30102	0.0109615	0.0458466	3	NM_104093	AT1G52120	chr1:19396286-19396227
A_84_P17987	1.70954	1.62013e-24	2.78472e-21	2.32312	1.68478e-32	2.12607e-29	2.70536	9.1793e-37	1.04579e-33	2.51282	1.12189e-34	9.00932e-32	3	NM_102162	AT1G23140	chr1:8202428-8202369
A_84_P18001	1.02687	0.000362865	0.014603	1.71753	2.35914e-08	1.71518e-06	2.3114	2.15522e-12	1.07408e-10	2.29803	2.66404e-12	9.03369e-11	3	NM_105224	AT1G65500	chr1:24357928-24357987
A_84_P18312	0.571355	0.000651783	0.0225343	1.64521	7.63786e-16	1.62576e-13	2.06305	1.58729e-20	2.49268e-18	1.4361	2.10583e-13	8.63193e-12	3	NM_111068	AT3G02020	chr3:341124-340987
A_84_P18423	2.90449	1.12883e-16	6.76037e-14	3.25862	4.9236e-19	1.46194e-16	3.06326	9.65794e-18	1.08334e-15	2.79627	6.14307e-16	3.69777e-14	3	NM_114616	AT3G47480	chr3:17496484-17496425
A_84_P18477	1.9649	5.14893e-06	0.000501191	3.05165	6.33517e-11	7.03921e-09	2.46075	3.498e-08	8.44827e-07	3.17742	1.61474e-11	4.91856e-10	3	NM_115875	AT3G60120	chr3:22208880-22208939
A_84_P18492	-0.0267885	0.933295	0.986068	0.856376	0.00895419	0.0859982	3.57244	1.39069e-17	1.55502e-15	3.68837	3.06248e-18	2.57642e-16	3	NM_114356	AT3G44870	chr3:16383473-16383532
A_84_P18540	0.540687	0.0133469	0.151297	0.995526	1.32749e-05	0.000487076	1.45765	2.00583e-09	5.97589e-08	2.62109	1.54794e-19	1.5407e-17	3	NM_117927	AT4G18170	chr4:10062602-10062661
A_84_P18631	0.788391	0.000325208	0.0136378	1.39971	3.64453e-09	3.05974e-07	1.43379	1.81857e-09	5.46872e-08	1.87619	1.88983e-13	7.80996e-12	3	NM_117466	AT4G13920	chr4:8045880-8045939
A_84_P186734	1.42263	1.39482e-16	8.07944e-14	1.55202	2.4115e-18	6.65687e-16	1.90441	6.60517e-23	1.36484e-20	2.21209	1.40327e-26	3.93516e-24	3	NM_001203557	AT5G47740	chr5:19339620-19339679
A_84_P18847	0.91695	9.25784e-07	0.000112799	1.5045	4.25367e-13	6.59331e-11	1.68885	4.02671e-15	3.14083e-13	1.12071	6.86387e-09	1.34963e-07	3	NM_126143	AT5G67430	chr5:26911795-26911854
A_84_P18874	1.27944	1.33869e-05	0.00115089	1.94014	7.16638e-10	6.6636e-08	1.95019	6.1224e-10	2.02177e-08	2.13197	3.48319e-11	9.97366e-10	3	NM_104371	AT1G54970	chr1:20506016-20506075
A_84_P19046	3.42149	6.50167e-17	4.03035e-14	3.63886	3.65041e-18	9.94573e-16	3.09043	5.67362e-15	4.31122e-13	2.73237	7.70574e-13	2.86605e-11	3	NM_105660	AT1G69920	chr1:26334470-26334411
A_84_P19074	1.27867	2.5525e-09	5.56728e-07	1.43148	7.81354e-11	8.49488e-09	1.17304	2.7191e-08	6.70459e-07	1.56487	3.61332e-12	1.2056e-10	3	NM_101715	AT1G18570	chr1:6390967-6391026
A_84_P19224	1.24224	6.76031e-20	5.97172e-17	1.78415	1.20364e-28	9.24553e-26	2.09427	5.90383e-33	4.01165e-30	2.37183	1.92654e-36	1.83979e-33	3	NM_126249	AT2G01880	chr2:391626-391567
A_84_P19274	0.857455	0.000731515	0.0244073	1.54631	1.52551e-08	1.15054e-06	1.38783	2.26657e-07	4.6027e-06	1.57927	8.6186e-09	1.66866e-07	3	NM_111828	AT3G09930	chr3:3055131-3055190
A_84_P19391	0.711295	9.63202e-07	0.000116577	1.79586	1.25993e-21	5.11706e-19	3.18781	1.46184e-36	1.47579e-33	3.50159	2.92066e-39	3.82216e-36	3	NM_115142	AT3G52820	chr3:19574304-19574245
A_84_P19532	1.16812	5.26882e-06	0.000510051	2.16519	1.07686e-13	1.7958e-11	1.77385	1.37495e-10	5.06179e-09	0.441506	0.067388	0.188814	3	NM_119029	AT4G28850	chr4:14245713-14245772
A_84_P19543	1.45026	5.52577e-13	1.9722e-10	2.37241	6.18851e-23	2.8034e-20	2.71714	2.97341e-26	1.02002e-23	3.26249	4.92371e-31	2.35101e-28	3	NM_119273	AT4G31240	chr4:15177377-15177318
A_84_P19550	1.97472	2.15441e-38	7.61239e-34	2.75757	2.67275e-48	9.44389e-44	3.23127	3.80204e-53	6.71706e-49	3.09388	8.23098e-52	1.45417e-47	3	NM_119457	AT4G33030	chr4:15937500-15937559
A_84_P19615	0.470882	0.351193	0.750759	1.19726	0.0196221	0.144292	2.92648	1.35609e-07	2.86579e-06	3.75934	1.19754e-10	3.1251e-09	3	NM_120787	AT5G07050	chr5:2191619-2191560
A_84_P197194	0.0207246	0.968596	0.994958	1.42144	0.00837427	0.082198	2.20503	7.29236e-05	0.000812834	2.05381	0.000199774	0.0015112	3	NM_001160794	AT4G22870	chr4:12002038-12001979
A_84_P19758	0.36668	0.546631	0.862604	1.22945	0.0459001	0.244547	3.80351	2.08822e-08	5.23862e-07	3.25062	8.79467e-07	1.1549e-05	3	NM_125322	AT5G59310	chr5:23925745-23925686
A_84_P19775	0.989698	8.17284e-05	0.00474966	2.41576	1.0377e-15	2.19557e-13	3.27906	3.59831e-22	6.72713e-20	3.71696	3.51489e-25	7.86044e-23	3	NM_104396	AT1G55230	chr1:20603674-20603733
A_84_P19785	1.38051	6.10692e-13	2.15782e-10	1.67801	1.89204e-16	4.31312e-14	1.63527	5.95351e-16	5.40775e-14	1.54086	7.64217e-15	3.89652e-13	3	NM_125948	AT5G65500	chr5:26181167-26181108
A_84_P19804	0.237129	0.316515	0.72372	1.56107	4.62591e-09	3.78361e-07	1.885	1.21905e-11	5.42492e-10	3.16644	1.4203e-21	1.90817e-19	3	NM_121995	AT5G19880	chr5:6720670-6720611
A_84_P19883	1.09509	5.5802e-07	7.24893e-05	1.94144	7.5096e-15	1.42778e-12	2.47181	1.10121e-19	1.56773e-17	2.19729	3.20995e-17	2.34825e-15	3	NM_100738	AT1G08650	chr1:2752966-2753197
A_84_P19925	1.44229	0.000271346	0.0121194	0.836944	0.0295235	0.187859	1.95857	1.75719e-06	2.91659e-05	3.8011	1.59626e-15	9.08246e-14	3	NM_100183	AT1G03020	chr1:698289-698230
A_84_P19959	-0.0743441	0.793567	0.951747	0.99941	0.000718303	0.0130895	3.20458	8.40841e-18	9.58395e-16	3.36993	7.49666e-19	6.86235e-17	3	NM_103030	AT1G32970	chr1:11948798-11948739
A_84_P19994	-0.924509	0.0530682	0.322406	1.68548	0.000603781	0.0114699	1.68397	0.000610121	0.00524537	3.68086	2.77948e-11	8.11655e-10	3	NM_100683	AT1G08080	chr1:2517386-2517244
A_84_P20104	1.48599	0.0363033	0.264276	1.99597	0.00544033	0.0609475	3.63407	1.61871e-06	2.70986e-05	3.54032	2.74241e-06	3.21075e-05	3	NM_128195	AT2G26380	chr2:11226755-11226696
A_84_P20161	0.781593	0.115361	0.472215	1.77604	0.000535911	0.0104905	2.30042	1.22563e-05	0.00016727	1.75425	0.000619602	0.00407236	3	NM_127063	AT2G15010	chr2:6484942-6485001
A_84_P20167	0.275971	0.242213	0.651966	1.46398	2.34687e-08	1.70978e-06	1.80705	4.43407e-11	1.77836e-09	1.39263	8.33488e-08	1.32899e-06	3	NM_129509	AT2G39510	chr2:16491438-16491379
A_84_P20281	2.01959	1.36228e-16	8.02249e-14	2.13794	9.85756e-18	2.50581e-15	1.92866	1.04992e-15	9.13744e-14	2.42671	1.93863e-20	2.20256e-18	3	NM_113191	AT3G22910	chr3:8116413-8116354
A_84_P20323	-0.114822	0.852098	0.968508	0.930589	0.133699	0.437689	1.66785	0.00818611	0.0461027	2.25352	0.000452383	0.00308701	3	NM_114822	AT3G49620	chr3:18396584-18396643
A_84_P20386	1.09027	9.84002e-14	4.04288e-11	1.71257	5.00134e-23	2.33638e-20	1.97785	1.45747e-26	5.20184e-24	1.73024	2.85159e-23	4.98802e-21	3	NM_115045	AT3G51860	chr3:19242452-19242511
A_84_P20423	1.65359	4.99417e-18	3.34165e-15	1.94124	1.59624e-21	6.40926e-19	2.03272	1.36651e-22	2.72792e-20	1.83599	2.8721e-20	3.17133e-18	3	NM_117279	AT4G12090	chr4:7242343-7242181
A_84_P204298	1.07197	2.73094e-17	1.75446e-14	1.51477	4.46224e-25	2.54304e-22	1.65397	2.72489e-27	1.03528e-24	1.55552	9.76957e-26	2.39721e-23	3	NM_101243	AT1G13750	chr1:4715518-4715459
A_84_P206058	0.818639	0.000456016	0.0174193	0.936985	7.36725e-05	0.00212155	2.10135	2.74451e-14	1.9052e-12	1.66539	1.33514e-10	3.4435e-09	3	NM_119892	AT4G37290	chr4:17549911-17549852
A_84_P20750	-0.986042	0.0253573	0.216054	2.13706	4.60947e-06	0.000195758	2.33932	7.32884e-07	1.32799e-05	1.98741	1.71431e-05	0.000168776	3	NM_121996	AT5G19890	chr5:6724460-6724401
A_84_P20925	0.222195	0.451657	0.815286	1.34479	1.84919e-05	0.000654701	2.57665	4.50276e-13	2.587e-11	2.5567	6.05117e-13	2.28676e-11	3	NM_105326	AT1G66550	chr1:24829530-24829589
A_84_P20999	2.5624	1.44391e-13	5.7325e-11	2.94022	4.65352e-16	1.02767e-13	2.96825	3.0557e-16	2.84131e-14	3.44187	2.88795e-19	2.81886e-17	3	NM_103877	AT1G49900	chr1:18474201-18474142
A_84_P21001	0.56075	0.0490761	0.309595	2.4306	7.00259e-13	1.06193e-10	1.93831	1.41771e-09	4.32958e-08	2.45695	4.65166e-13	1.80419e-11	3	NM_103539	AT1G44130	chr1:16787597-16787538
A_84_P21064	-0.29255	0.446379	0.812664	2.38784	2.40057e-08	1.73815e-06	2.02215	1.19474e-06	2.07342e-05	1.87101	5.58963e-06	6.11467e-05	3	NM_128478	AT2G29220	chr2:12562875-12562816
A_84_P21194	1.01608	8.22785e-05	0.00476595	1.50496	3.26647e-08	2.31297e-06	2.24401	6.87817e-14	4.45116e-12	2.4223	2.92656e-15	1.59579e-13	3	NM_113225	AT3G23240	chr3:8296300-8296359
A_84_P21208	0.182887	0.371713	0.766121	1.67788	4.50538e-12	5.96228e-10	3.15627	6.16302e-25	1.77044e-22	3.4567	3.19146e-27	9.72129e-25	3	NM_113889	AT3G29670	chr3:11529224-11529283
A_84_P21473	0.203371	0.471378	0.826543	1.15768	9.74641e-05	0.00270314	3.35478	6.42327e-19	8.46865e-17	3.53475	4.75154e-20	5.07224e-18	3	NM_117609	AT4G15210	chr4:8667007-8666865
A_84_P21578	1.65371	3.1373e-12	9.90054e-10	2.46575	9.23922e-20	3.0798e-17	2.44396	1.44144e-19	2.03728e-17	2.31076	2.25278e-18	1.9462e-16	3	NM_123329	AT5G39670	chr5:15883820-15883879
A_84_P21842	0.903277	0.000185929	0.00913717	1.57632	1.74321e-09	1.53602e-07	2.47944	7.3735e-17	7.44386e-15	2.0877	1.11313e-13	4.75016e-12	3	NM_105258	AT1G65860	chr1:24499285-24499226
A_84_P21847	0.93591	0.0387495	0.272718	2.47337	4.06232e-07	2.25689e-05	3.2339	3.0851e-10	1.06662e-08	2.81534	1.70502e-08	3.09903e-07	3	NM_101429	AT1G15600	chr1:5369670-5369729
A_84_P21894	1.35014	2.7741e-14	1.22525e-11	1.78825	7.41382e-20	2.51885e-17	2.30887	7.19027e-26	2.3744e-23	2.607	5.45338e-29	2.0221e-26	3	NM_105547	AT1G68740	chr1:25812816-25812757
A_84_P21916	1.54376	2.3301e-08	4.26589e-06	2.39853	7.51593e-15	1.42778e-12	2.50249	1.2315e-15	1.05106e-13	2.73551	2.25188e-17	1.71114e-15	3	NM_101783	AT1G19250	chr1:6650740-6650681
A_84_P22021	0.950734	2.5018e-12	8.10995e-10	1.61969	6.17844e-23	2.8034e-20	1.79183	2.19106e-25	6.73207e-23	2.14289	5.35124e-30	2.27808e-27	3	NM_128277	AT2G27190	chr2:11621469-11621410
A_84_P22053	3.13806	1.45373e-32	7.33801e-29	2.76718	3.53521e-29	2.90495e-26	2.3383	7.00789e-25	1.99691e-22	2.34289	6.2698e-25	1.35912e-22	3	NM_001202794	AT2G41100	chr2:17139338-17139397
A_84_P22113	1.07107	5.50533e-23	7.24975e-20	1.62504	8.72508e-34	1.3404e-30	1.91112	2.21298e-38	3.00744e-35	2.1192	2.15679e-41	3.62895e-38	3	NM_111155	AT3G02870	chr3:627834-627775
A_84_P22140	1.5343	5.78108e-11	1.5131e-08	2.06307	6.29674e-16	1.36496e-13	2.32222	2.72998e-18	3.31481e-16	2.52837	4.08913e-20	4.40504e-18	3	NM_001035670	AT3G23250	chr3:8310516-8310575
A_84_P223429	0.988392	0.0582131	0.337506	2.10326	0.000107182	0.00292897	1.85517	0.000552606	0.00480339	2.93055	2.27328e-07	3.3288e-06	3	NM_123731	AT5G43650	chr5:17533384-17533325
A_84_P22377	1.9275	1.74801e-09	3.98478e-07	1.32167	1.13901e-05	0.000427237	1.16102	9.22755e-05	0.000995257	2.12559	8.36136e-11	2.24158e-09	3	NM_119189	AT4G30430	chr4:14879123-14879064
A_84_P225679	0.0645203	0.859718	0.971027	0.758242	0.0405979	0.227885	1.31754	0.000534068	0.00466405	3.29293	1.35188e-13	5.69149e-12	3	NM_123274	AT5G39120	chr5:15663486-15663427
A_84_P226139	1.53086	3.13164e-31	1.00594e-27	1.92441	1.28385e-37	3.13812e-34	2.34864	1.92169e-43	5.22316e-40	2.34196	2.3355e-43	5.50151e-40	3	NM_128223	AT2G26660	chr2:11340614-11340673
A_84_P22617	1.0097	5.19006e-14	2.20947e-11	2.05826	5.14729e-30	4.66344e-27	2.33271	2.0367e-33	1.41107e-30	2.14508	4.00779e-31	1.99452e-28	3	NM_125796	AT5G64000	chr5:25618385-25618444
A_84_P227579	1.88771	1.91549e-24	3.07646e-21	2.60983	6.83393e-33	9.65881e-30	2.54678	3.20505e-32	2.05904e-29	2.44487	4.1286e-31	2.01729e-28	3	NM_117644	AT4G15540	chr4:8875114-8875173
A_84_P22783	1.42898	9.44368e-12	2.76137e-09	2.28553	1.25174e-20	4.80748e-18	2.2171	5.90109e-20	8.72423e-18	2.46578	2.30201e-22	3.46125e-20	3	NM_105947	AT1G72890	chr1:27431653-27431712
A_84_P22819	0.901968	9.35821e-10	2.20442e-07	1.104	1.03027e-12	1.52315e-10	1.78874	2.54369e-22	4.85831e-20	2.21927	1.2574e-27	3.93178e-25	3	NM_103289	AT1G35910	chr1:13363381-13363224
A_84_P852428	1.6054	7.1719e-11	1.86332e-08	2.5773	2.10857e-19	6.5933e-17	3.14973	5.304e-24	1.33865e-21	3.49764	1.33961e-26	3.79499e-24	3	NP226538	AT3G21305	chr3:7493087-7493146
A_84_P228659	0.811421	1.74578e-08	3.2466e-06	1.01775	1.75544e-11	2.1026e-09	1.41203	3.13765e-17	3.3293e-15	2.032	1.87024e-25	4.37636e-23	3	NM_001084521	AT2G32190	chr2:13675074-13675133
A_84_P229729	1.27457	1.30062e-14	5.89179e-12	1.59396	5.15641e-19	1.51831e-16	2.08534	3.15638e-25	9.45149e-23	2.0174	2.05815e-24	4.13197e-22	3	NM_201758	AT2G20142	chr2:8696478-8696537
A_84_P23027	0.74474	2.49635e-17	1.63344e-14	1.54891	2.07821e-35	3.67158e-32	2.30084	5.27039e-47	1.75306e-43	2.07902	5.79975e-44	1.46378e-40	3	NM_001202873	AT3G03790	chr3:967776-967835
A_84_P23069	1.1035	0.00250313	0.0544615	1.28264	0.00050579	0.0100286	2.16849	3.61075e-08	8.69089e-07	2.78649	1.99164e-11	5.95872e-10	3	NM_112650	AT3G17690	chr3:6048272-6048331
A_84_P232289	0.175379	0.566135	0.870739	1.97782	8.34993e-09	6.58564e-07	4.17181	5.49852e-22	9.76306e-20	3.24345	1.35684e-16	9.06925e-15	3	NM_120994	AT5G09570	chr5:2971911-2971970
A_84_P232569	1.78936	8.2256e-12	2.44238e-09	3.10189	1.45384e-22	6.50252e-20	3.10406	1.3997e-22	2.77848e-20	3.28326	6.44865e-24	1.23166e-21	3	NM_111224	AT3G03530	chr3:843755-843696
A_84_P23284	0.381432	0.104975	0.451514	1.37572	9.40371e-08	6.10792e-06	1.6828	3.51137e-10	1.20574e-08	2.73432	1.32536e-18	1.17369e-16	3	NM_118288	AT4G21680	chr4:11517622-11517563
A_84_P23294	1.05114	2.69563e-09	5.8434e-07	1.54454	2.88689e-15	5.86237e-13	1.70938	3.17687e-17	3.36082e-15	2.04999	4.12743e-21	5.26493e-19	3	NM_001084972	AT4G24230	chr4:12567326-12567267
A_84_P23297	-0.0131117	0.956461	0.991679	1.04408	4.11289e-05	0.00129293	2.03001	1.61342e-12	8.21449e-11	2.52822	2.03858e-16	1.32167e-14	3	NM_118621	AT4G24890	chr4:12811599-12811540
A_84_P23398	0.78902	0.00629265	0.0973914	1.63681	1.33558e-07	8.33768e-06	2.43885	6.40627e-13	3.50401e-11	2.46462	4.29616e-13	1.67366e-11	3	NM_120770	AT5G06870	chr5:2134905-2134964
A_84_P23433	-0.43057	0.321177	0.726952	2.3099	9.17798e-07	4.58691e-05	2.89606	3.31173e-09	9.50583e-08	2.28498	1.1547e-06	1.47154e-05	3	NM_103845	AT1G49570	chr1:18348642-18348701
A_84_P23478	0.744602	0.000374852	0.0149324	1.15038	1.80837e-07	1.08853e-05	1.64213	4.96581e-12	2.35519e-10	1.63332	6.01776e-12	1.94717e-10	3	NM_123540	AT5G41750	chr5:16697462-16697521
A_84_P237453	0.677452	0.0719911	0.375809	0.737041	0.0507553	0.258842	2.01885	6.62473e-07	1.21158e-05	1.77489	8.63064e-06	9.08686e-05	3	NM_118930	AT4G27920	chr4:13901859-13901918
A_84_P23850	0.561269	0.0471184	0.303122	0.955896	0.000964613	0.0164974	1.92333	1.405e-09	4.29821e-08	2.51165	1.45286e-13	6.08238e-12	3	NM_129913	AT2G43520	chr2:18068877-18068936
A_84_P23890	1.26941	1.82217e-12	6.13187e-10	1.70286	7.75932e-18	2.01594e-15	1.82867	2.45455e-19	3.36159e-17	1.53633	8.37673e-16	4.95785e-14	3	NM_128856	AT2G32960	chr2:13990646-13990705
A_84_P23912	1.93261	8.89763e-21	9.24673e-18	2.57279	1.05087e-27	7.73572e-25	3.42128	2.00196e-35	1.7253e-32	3.89514	3.88719e-39	4.90535e-36	3	NM_129452	AT2G38940	chr2:16260030-16260089
A_84_P23967	0.736465	0.0432101	0.289245	1.95938	5.7982e-07	3.0901e-05	2.49465	1.13694e-09	3.55509e-08	3.57472	2.40166e-15	1.32802e-13	3	NM_128467	AT2G29100	chr2:12501174-12501115
A_84_P24013	0.780543	0.000626568	0.0219419	1.35066	3.16811e-08	2.24783e-06	1.91626	4.57194e-13	2.61399e-11	2.06992	2.16379e-14	1.02625e-12	3	NM_104239	AT1G53610	chr1:20009320-20009261
A_84_P24128	1.89913	2.74718e-19	2.31116e-16	1.99101	2.55078e-20	9.19688e-18	1.88017	4.5095e-19	5.99018e-17	2.16583	3.11445e-22	4.58525e-20	3	NM_115275	AT3G54150	chr3:20050877-20050818
A_84_P241449	0.560996	0.000140143	0.00736579	0.904743	9.11059e-09	7.07503e-07	1.73334	9.44587e-20	1.36787e-17	2.08295	5.53698e-24	1.06909e-21	3	NM_102584	AT1G28190	chr1:9847116-9847057
A_84_P249495	2.96966	2.46633e-18	1.77847e-15	2.5724	1.72559e-15	3.6078e-13	2.31197	1.40091e-13	8.73014e-12	3.07173	4.76819e-19	4.48083e-17	3	NM_124654	AT5G52760	chr5:21387484-21387543
A_84_P251685	0.612676	0.0014133	0.0372114	1.51378	5.59268e-12	7.26514e-10	2.87864	4.69039e-25	1.38109e-22	3.21292	7.80839e-28	2.51799e-25	3	NM_100199	AT1G03170	chr1:770493-770552
A_84_P255630	0.802416	0.000160141	0.00814159	1.15007	2.28848e-07	1.34966e-05	2.09722	4.08205e-16	3.76593e-14	2.10277	3.63067e-16	2.25063e-14	3	NM_179733	AT2G25625	chr2:10907084-10907143
A_84_P257240	1.12191	4.41989e-23	6.2469e-20	2.08674	1.05822e-39	3.7391e-36	2.81819	1.17774e-48	6.93573e-45	2.69903	2.40059e-47	1.06028e-43	3	NM_115462	AT3G56040	chr3:20792595-20792536
A_84_P279900	0.00523425	0.986231	0.997349	0.855545	0.00598652	0.065367	1.30299	4.95829e-05	0.000578014	2.9128	1.07677e-14	5.32118e-13	3	NM_123280	AT5G39180	chr5:15683731-15683672
A_84_P280900	0.540595	0.0173056	0.17628	1.31027	1.0128e-07	6.56626e-06	1.73858	2.73123e-11	1.14478e-09	2.52353	6.93339e-18	5.59325e-16	3	NM_111614	AT3G07350	chr3:2348584-2348643
A_84_P283560	1.39495	5.32773e-16	2.8097e-13	1.50836	1.52956e-17	3.80601e-15	1.62347	4.47974e-19	5.97309e-17	1.51885	1.10518e-17	8.71658e-16	3	NM_001202663	AT2G24600	chr2:10452262-10452203
A_84_P290124	0.279959	0.215678	0.621523	1.31251	1.22976e-07	7.77324e-06	2.24287	2.20535e-15	1.79135e-13	3.08129	4.80048e-22	6.86722e-20	3	NM_127851	AT2G22860	chr2:9738050-9738109
A_84_P291894	0.732986	0.0019068	0.0455237	1.42262	2.39223e-08	1.73567e-06	1.44111	1.70187e-08	4.34181e-07	2.0575	1.43101e-13	5.99801e-12	3	NM_106531	AT1G78830	chr1:29637650-29637591
A_84_P302850	0.814602	0.0100989	0.128728	1.55063	3.38535e-06	0.000148226	2.08836	2.66097e-09	7.75764e-08	2.78378	1.52897e-13	6.37836e-12	3	NM_129343	AT2G37870	chr2:15859607-15859762
A_84_P305850	1.16774	3.16729e-05	0.00230273	1.52311	1.64926e-07	1.00822e-05	2.32489	3.57906e-13	2.1042e-11	2.40664	9.2954e-14	4.02012e-12	3	NM_126262	AT2G02010	chr2:475677-475618
A_84_P503731	0.809125	9.09301e-06	0.000834526	0.962094	2.61467e-07	1.52196e-05	1.96001	3.22196e-18	3.87227e-16	1.80576	1.45587e-16	9.61527e-15	3	NM_202299	AT1G54575	chr1:20387482-20387541
A_84_P504388	0.856204	0.000192538	0.00929391	1.64313	9.94047e-11	1.06759e-08	2.82025	1.18285e-20	1.89117e-18	3.19646	1.47604e-23	2.67458e-21	3	NM_124647	AT5G52690	chr5:21371428-21371487
A_84_P504670	0.566862	4.07185e-05	0.00277216	1.19787	6.403e-14	1.10363e-11	1.81303	2.08184e-22	4.04174e-20	1.72483	2.94007e-21	3.81928e-19	3	NM_106041	AT1G73810	chr1:27752574-27752515
A_84_P504929	1.55422	2.37232e-12	7.76144e-10	1.13945	3.5786e-08	2.50389e-06	1.61881	5.19909e-13	2.90213e-11	1.55236	2.4781e-12	8.46821e-11	3	NM_113821	AT3G29000	chr3:11006253-11006312
A_84_P507017	0.264328	0.373701	0.767487	1.01632	0.00095661	0.0163764	1.66757	2.88085e-07	5.71865e-06	2.61759	3.06713e-13	1.21768e-11	3	NM_001125904	AT5G44990	chr5:18164573-18164632
A_84_P510592	1.1946	3.30945e-05	0.00239623	1.23965	1.78848e-05	0.000635115	2.40538	2.57106e-13	1.55027e-11	3.22099	6.97013e-19	6.44719e-17	3	NM_124646	AT5G52680	chr5:21366635-21366694
A_84_P516811	2.18408	2.2052e-12	7.28211e-10	3.09221	7.45115e-19	2.17586e-16	3.36615	1.04626e-20	1.68806e-18	3.72223	5.01671e-23	8.36135e-21	3	NM_124645	AT5G52670	chr5:21364161-21364220
A_84_P51860	-0.40295	0.225527	0.633318	0.359032	0.279707	0.624134	2.38024	3.85879e-10	1.31355e-08	2.83248	1.00035e-12	3.64019e-11	3	NM_112844	AT3G19550	chr3:6787522-6787463
A_84_P524124	1.06184	0.00113281	0.0324893	0.94371	0.00356424	0.0451071	2.52061	1.09262e-11	4.89312e-10	1.46549	1.29169e-05	0.000131038	3	NM_001124003	AT1G52470	chr1:19555292-19555351
A_84_P524680	0.542757	0.0190278	0.186	1.44685	1.31735e-08	1.00534e-06	3.27775	2.86154e-23	6.46028e-21	3.92013	1.01883e-27	3.24317e-25	3	NM_203046	AT5G13220	chr5:4220612-4220671
A_84_P524941	0.960524	0.000152364	0.00788232	1.97642	5.10249e-12	6.65282e-10	2.24509	3.97529e-14	2.68571e-12	2.64076	3.51764e-17	2.55746e-15	3	NM_101984	AT1G21320	chr1:7463342-7463186
A_84_P528200	0.992453	8.01166e-08	1.24707e-05	2.25279	1.12582e-21	4.62556e-19	3.04786	3.706e-29	1.70062e-26	2.89703	7.83889e-28	2.51799e-25	3	NM_120298	AT5G02200	chr5:438796-438855
A_84_P531621	0.207917	0.351804	0.751141	1.34469	5.26692e-08	3.55155e-06	2.79158	4.79437e-20	7.20869e-18	2.00595	1.41992e-13	5.95859e-12	3	NM_117090	AT4G10220	chr4:6364929-6364988
A_84_P534471	1.414	1.83067e-09	4.12006e-07	2.05796	2.45916e-15	5.05186e-13	2.50484	2.78892e-19	3.80477e-17	2.51458	2.30064e-19	2.25183e-17	3	NM_122374	AT5G24655	chr5:8440836-8440777
A_84_P535453	1.56363	8.07857e-12	2.41905e-09	1.97842	7.30505e-16	1.56434e-13	1.8911	5.0901e-15	3.92694e-13	2.19163	6.87261e-18	5.5569e-16	3	NM_125428	AT5G60350	chr5:24278746-24278805
A_84_P53570	0.196821	0.521517	0.851145	1.91644	2.18197e-08	1.59293e-06	2.4029	2.37488e-11	1.00654e-09	1.54055	3.19087e-06	3.69296e-05	3	NM_129745	AT2G41810	chr2:17439549-17439490
A_84_P542306	0.192388	0.368426	0.76326	0.838377	0.000180908	0.00444519	1.82711	9.85975e-13	5.231e-11	2.06217	8.16698e-15	4.14615e-13	3	NM_118345	AT4G22214	chr4:11756006-11756065
A_84_P542646	1.49819	0.00132689	0.0358169	1.97211	3.67598e-05	0.00117545	0.804908	0.0770679	0.258581	1.43732	0.0020155	0.0112523	3	NM_101374	AT1G15040	chr1:5180082-5180023
A_84_P54290	1.17174	1.2756e-21	1.4233e-18	1.80814	1.23201e-32	1.61228e-29	2.32564	9.03116e-40	1.38824e-36	2.3042	1.67979e-39	2.28284e-36	3	NM_112887	AT3G19970	chr3:6961347-6961406
A_84_P544827	0.767192	0.0020628	0.047826	1.99744	3.31161e-12	4.48323e-10	2.77024	3.46691e-18	4.15253e-16	2.73726	6.13378e-18	4.9938e-16	3	NM_113475	AT3G25760	chr3:9403958-9404017
A_84_P549255	0.234993	0.436358	0.806839	0.953909	0.00217377	0.0310837	2.60467	6.96031e-13	3.7953e-11	3.67124	2.01156e-19	1.97985e-17	3	NM_113780	AT3G28600	chr3:10723779-10723838
A_84_P550637	0.438575	0.162071	0.550886	1.42471	1.79395e-05	0.00063642	2.00525	9.99245e-09	2.64871e-07	2.65301	1.23345e-12	4.38899e-11	3	NM_101740	AT1G18830	chr1:6493921-6493980
A_84_P551677	1.07042	0.0408779	0.281132	1.99906	0.00021979	0.00520861	2.46311	8.4118e-06	0.000118905	3.06352	8.08811e-08	1.29315e-06	3	NM_126290	AT2G02320	chr2:610597-610538
A_84_P551975	0.980554	0.00138342	0.0367021	2.84979	9.69304e-15	1.82178e-12	1.87371	1.55822e-08	4.01005e-07	1.10722	0.000345158	0.00243672	3	NM_116230	AT4G00130	chr4:48998-49057
A_84_P553370	2.57813	2.09432e-11	5.83232e-09	2.78349	1.35814e-12	1.95872e-10	2.28296	1.04061e-09	3.27709e-08	2.74763	2.19011e-12	7.54977e-11	3	NM_104503	AT1G56240	chr1:21056810-21056751
A_84_P565339	1.49857	3.58569e-05	0.0025256	2.908	1.26065e-12	1.83308e-10	3.26111	1.403e-14	1.0117e-12	3.27083	1.24039e-14	6.06194e-13	3	NM_118429	AT4G23000	chr4:12059482-12059541
A_84_P568618	1.16055	1.23127e-07	1.84392e-05	1.16039	1.23524e-07	7.7939e-06	2.32763	1.46537e-18	1.8625e-16	1.93732	5.97207e-15	3.09409e-13	3	NM_179969	AT2G38823	chr2:16225143-16225202
A_84_P571135	0.565022	0.0542252	0.326344	1.46255	2.92695e-06	0.000131079	3.06861	1.57325e-16	1.50786e-14	2.22826	4.53168e-11	1.27182e-09	3	NM_104613	AT1G58330	chr1:21641900-21641959
A_84_P573240	1.14861	2.84288e-13	1.04636e-10	2.21834	1.80846e-27	1.22885e-24	3.24733	6.70017e-38	8.76829e-35	2.95919	2.95817e-35	2.54936e-32	3	NM_114179	AT3G43110	chr3:15092062-15092003
A_84_P575998	1.87371	9.42835e-19	7.40314e-16	2.02233	2.08052e-20	7.57867e-18	1.57772	2.48228e-15	1.99793e-13	1.51865	1.23883e-14	6.06194e-13	3	NM_117514	AT4G14365	chr4:8271573-8271514
A_84_P577102	0.393243	0.402702	0.788643	0.994783	0.0365793	0.214522	2.74997	1.08274e-07	2.34133e-06	3.66102	2.67893e-11	7.86191e-10	3	NM_123696	AT5G43300	chr5:17377039-17376980
A_84_P577849	1.4609	1.07568e-19	9.27027e-17	2.35616	1.71961e-31	1.96002e-28	2.6085	2.71718e-34	2.13353e-31	2.83312	1.27121e-36	1.24769e-33	3	NM_119535	AT4G33770	chr4:16193778-16193629
A_84_P578834	1.01998	1.4442e-05	0.00122962	1.68904	4.96972e-11	5.62821e-09	3.02897	3.92766e-22	7.26596e-20	2.95515	1.45647e-21	1.94936e-19	3	NM_122368	AT5G24600	chr5:8421711-8421652
A_84_P578899	-0.240963	0.522785	0.851638	0.683705	0.0725136	0.318285	1.6548	3.45882e-05	0.000421427	2.61341	1.15554e-09	2.58581e-08	3	NM_124338	AT5G49600	chr5:20131176-20131235
A_84_P583210	0.482157	0.00429208	0.0778123	1.37494	2.26205e-12	3.1225e-10	1.6442	1.82076e-15	1.50315e-13	2.26304	3.42416e-22	4.99955e-20	3	NM_001085019	AT4G33550	chr4:16134806-16134944
A_84_P583600	-0.11491	0.637805	0.900991	0.158867	0.515428	0.803551	1.92702	1.79668e-11	7.74196e-10	2.7155	1.56936e-17	1.21339e-15	3	NM_103980	AT1G51000	chr1:18910054-18910113
A_84_P590035	1.31493	1.49542e-13	5.871e-11	2.09368	4.25868e-23	2.03346e-20	2.32903	1.07873e-25	3.49686e-23	2.53878	6.90419e-28	2.30144e-25	3	NM_129915	AT2G43535	chr2:18071511-18071570
A_84_P591378	0.488405	0.0671473	0.362836	2.41315	7.72749e-14	1.32545e-11	2.48367	2.41825e-14	1.69874e-12	1.33615	2.71159e-06	3.17782e-05	3	NM_203153	AT5G44565	chr5:17952956-17953015
A_84_P592444	1.82462	1.10284e-23	1.69425e-20	2.97753	1.16638e-36	2.57581e-33	3.51236	1.90963e-41	3.96912e-38	3.52498	1.49781e-41	2.64619e-38	3	NM_101778	AT1G19200	chr1:6625207-6625148
A_84_P595029	2.02835	2.85146e-07	3.92037e-05	2.87941	1.20768e-11	1.48167e-09	1.80643	3.32508e-06	5.16508e-05	2.03104	2.76604e-07	3.9892e-06	3	NM_104504	AT1G56250	chr1:21062201-21062142
A_84_P595805	1.08413	5.33312e-07	7.03136e-05	1.45531	1.9748e-10	1.98053e-08	1.73903	3.81966e-13	2.2345e-11	1.45771	1.8737e-10	4.71212e-09	3	NM_180586	AT5G36925	chr5:14565978-14565919
A_84_P598642	2.78352	5.01239e-18	3.34165e-15	2.33545	1.24418e-14	2.32603e-12	1.93351	1.63e-11	7.10165e-10	2.68414	2.76344e-17	2.05565e-15	3	NM_100587	AT1G07135	chr1:2190036-2189977
A_84_P599009	1.35346	0.00133627	0.035922	2.63294	8.77635e-09	6.84555e-07	2.70446	4.15919e-09	1.17757e-07	2.71618	3.6788e-09	7.60157e-08	3	NM_111774	AT3G09400	chr3:2891972-2891913
A_84_P603188	0.654922	0.00457054	0.0806477	1.21846	6.55929e-07	3.43613e-05	2.1463	1.33467e-14	9.64399e-13	1.84231	4.84942e-12	1.58804e-10	3	NM_202260	AT1G48325	chr1:17857454-17857513
A_84_P608304	1.52922	3.75775e-11	1.01356e-08	2.1238	8.33981e-17	1.96453e-14	1.51472	5.17158e-11	2.05549e-09	1.58375	1.12919e-11	3.53086e-10	3	NM_124852	AT5G54710	chr5:22227993-22227934
A_84_P611144	1.16005	1.21041e-08	2.3629e-06	1.58062	5.32175e-13	8.10512e-11	2.75702	1.67647e-24	4.59196e-22	2.81838	4.828e-25	1.05304e-22	3	NM_102300	AT1G24575	chr1:8711231-8711172
A_84_P611898	0.107628	0.639929	0.901509	0.489406	0.0359963	0.21223	1.80101	2.40559e-11	1.01795e-09	2.50855	3.99774e-17	2.87106e-15	3	NM_125350	AT5G59580	chr5:24006354-24006295
A_84_P66214	1.17306	0.000154368	0.00793951	1.05516	0.00059496	0.0113573	1.27416	4.56519e-05	0.000538128	2.33448	1.70537e-11	5.15023e-10	3	NM_111152	AT3G02840	chr3:619538-619597
A_84_P68884	0.264443	0.0875044	0.414906	0.836609	5.67e-07	3.04937e-05	2.30939	2.56852e-24	6.77927e-22	2.53143	1.33915e-26	3.79499e-24	3	NM_118304	AT4G21840	chr4:11587258-11587199
A_84_P70804	1.3071	1.00025e-10	2.54266e-08	1.97686	6.26247e-18	1.67635e-15	2.71089	4.1176e-25	1.22262e-22	2.8343	3.18495e-26	8.46142e-24	3	NM_125707	AT5G63130	chr5:25323774-25323833
A_84_P709533	0.833651	0.000835616	0.0269149	0.805102	0.00121982	0.0197703	1.48191	3.03706e-08	7.40589e-07	2.18617	9.40177e-14	4.06115e-12	3	NM_001084915	AT4G13395	chr4:7786063-7786004
A_84_P712812	0.952087	1.32889e-05	0.00114524	1.30545	1.26876e-08	9.72461e-07	1.42584	1.03114e-09	3.25307e-08	1.57998	3.94497e-11	1.11692e-09	3	DQ108708	AT3G12500	chr3:3963667-3963726
A_84_P722311	0.996186	1.48209e-05	0.00125583	1.08482	3.06588e-06	0.000136216	1.52575	6.31806e-10	2.08249e-08	1.81693	1.76405e-12	6.16527e-11	3	NM_001085064	AT5G05365	chr5:1590619-1590678
A_84_P752023	0.592104	0.00290156	0.0597729	1.0523	5.75284e-07	3.0752e-05	1.62894	1.65805e-12	8.41747e-11	1.77979	5.47566e-14	2.43981e-12	3	NM_104240	AT1G53620	chr1:20011790-20011731
A_84_P752326	0.42438	0.121027	0.482876	1.24808	1.63251e-05	0.000586209	2.23735	4.05759e-12	1.95062e-10	2.49759	6.19595e-14	2.74002e-12	3	NM_104922	AT1G62420	chr1:23103052-23102993
A_84_P756195	0.35966	0.204272	0.605588	1.65361	1.06933e-07	6.84487e-06	2.65042	2.52729e-14	1.77181e-12	1.93267	1.63947e-09	3.58472e-08	3	NM_126448	AT2G04070	chr2:1353997-1353938
A_84_P757973	1.41378	2.0963e-11	5.83232e-09	1.67248	3.93457e-14	6.9512e-12	2.16945	3.22964e-19	4.37227e-17	2.08449	2.26794e-18	1.95452e-16	3	NM_001084589	AT2G44578	chr2:18400879-18400820
A_84_P758863	0.938052	2.2427e-05	0.00176883	1.46096	7.94813e-10	7.35181e-08	2.43183	1.49231e-18	1.88994e-16	2.26769	4.05181e-17	2.89225e-15	3	NM_112510	AT3G16390	chr3:5564418-5564477
A_84_P759531	0.836256	2.29819e-10	5.71861e-08	1.63291	5.02532e-23	2.33638e-20	1.97125	1.07817e-27	4.23289e-25	2.00852	3.52749e-28	1.18705e-25	3	NM_116005	AT3G61410	chr3:22722391-22722450
A_84_P763062	1.59437	7.0554e-08	1.12295e-05	2.00212	1.04736e-10	1.11133e-08	1.8359	1.54179e-09	4.68826e-08	2.2915	9.27924e-13	3.39765e-11	3	NM_118397	AT4G22710	chr4:11936577-11936636
A_84_P764077	2.51958	8.15618e-21	8.73304e-18	2.17738	1.10658e-17	2.77303e-15	3.14755	3.98048e-26	1.32685e-23	2.99024	7.51471e-25	1.5805e-22	3	NM_001036490	AT4G01060	chr4:460913-460972
A_84_P764102	0.666001	0.051968	0.318791	1.60052	9.86385e-06	0.000376788	1.80446	9.40337e-07	1.66964e-05	1.2777	0.000305606	0.00219566	3	NM_117985	AT4G18690	chr4:10283725-10283784
A_84_P764686	1.2601	0.00356052	0.0685972	1.73125	9.21195e-05	0.00257308	2.15077	2.1749e-06	3.53162e-05	1.06018	0.0134159	0.0540829	3	NM_001036541	AT4G11393	chr4:6932618-6932677
A_84_P768688	0.805479	5.93258e-10	1.45571e-07	1.39078	1.53574e-19	4.93533e-17	1.87168	1.50682e-26	5.32419e-24	1.75099	6.9731e-25	1.49326e-22	3	NM_001085128	AT5G17165	chr5:5643185-5643126
A_84_P786760	1.4785	1.83019e-07	2.66124e-05	1.23328	7.9876e-06	0.000316761	1.84139	4.75674e-10	1.60224e-08	2.21023	9.328e-13	3.41196e-11	3	NM_106732	AT1G80840	chr1:30385138-30385197
A_84_P786769	0.921112	1.02155e-14	4.74938e-12	1.56364	2.70146e-26	1.70452e-23	1.95909	3.09976e-32	2.02828e-29	1.75857	2.48622e-29	9.87056e-27	3	NM_111185	AT3G03150	chr3:727752-727693
A_84_P786969	0.281784	0.597118	0.883155	0.072223	0.892144	0.96842	1.64092	0.00281067	0.0192952	3.15528	8.50888e-08	1.35368e-06	3	BX813389	AT1G52890	chr1:19697433-19697374
A_84_P787273	0.939595	2.4407e-06	0.000260775	1.46081	1.6662e-11	2.0025e-09	2.52571	4.95664e-22	8.93561e-20	2.68223	1.90243e-23	3.40559e-21	3	NM_001203455	AT5G24600	chr5:8421948-8421889
A_84_P787734	2.54054	2.941e-15	1.49085e-12	2.13667	2.76195e-12	3.76798e-10	3.09701	3.17794e-19	4.31882e-17	3.08738	3.70657e-19	3.54927e-17	3	H76290	AT4G01060	chr4:000460730-000460788
A_84_P787812	1.15129	1.45957e-20	1.4735e-17	1.87691	7.34205e-33	9.97784e-30	2.59597	3.85304e-42	9.72452e-39	2.69582	2.93875e-43	6.48986e-40	3	NM_105782	AT1G71130	chr1:26823202-26823261
A_84_P788437	1.01121	4.04662e-05	0.00277099	1.34602	1.46291e-07	9.08443e-06	1.38089	7.87318e-08	1.76182e-06	1.98879	1.01386e-12	3.68557e-11	3	NM_103219	AT1G35210	chr1:12897241-12897182
A_84_P789498	1.05551	9.00154e-10	2.16368e-07	1.93053	1.66762e-20	6.13788e-18	2.09677	2.16807e-22	4.18615e-20	2.02672	1.32642e-21	1.7957e-19	3	NM_001198012	AT1G08650	chr1:2752423-2752482
A_84_P790714	1.10242	4.98182e-17	3.14335e-14	1.47169	2.22771e-23	1.10865e-20	1.92415	3.52593e-30	1.85948e-27	2.00644	2.6372e-31	1.33118e-28	3	NM_114319	AT3G44510	chr3:16110505-16110446
A_84_P799893	0.664592	0.00494003	0.0847747	1.31225	2.11474e-07	1.25373e-05	2.26867	3.56524e-15	2.81822e-13	1.58143	1.54731e-09	3.39372e-08	3	CB254868	AT3G09922	chr3:3052155-3052214
A_84_P810183	0.821418	4.41933e-18	3.06182e-15	1.22673	1.89495e-27	1.26333e-24	1.6485	1.93198e-35	1.70662e-32	1.55631	7.89943e-34	5.47291e-31	3	NM_118267	AT4G21470	chr4:11431628-11431765
A_84_P812454	1.07346	1.93311e-05	0.00154886	2.19739	3.70474e-14	6.57805e-12	1.51804	9.89786e-09	2.62758e-07	1.91567	6.78609e-12	2.18379e-10	3	NM_001197964	AT1G02930	chr1:661522-661463
A_84_P813646	0.828479	6.41798e-06	0.000611248	1.17939	1.40497e-09	1.25679e-07	1.88271	2.66968e-17	2.87593e-15	2.40551	1.16604e-22	1.84995e-20	3	NM_128210	AT2G26530	chr2:11283324-11283265
A_84_P813757	0.418734	0.0680482	0.364747	0.923107	0.000111688	0.00303103	2.69943	6.53747e-19	8.58718e-17	2.98253	4.21659e-21	5.35932e-19	3	NM_114355	AT3G44860	chr3:16380890-16380949
A_84_P817057	1.29952	4.10357e-11	1.09845e-08	1.32252	2.26418e-11	2.65789e-09	1.73664	5.25871e-16	4.82627e-14	1.9418	3.08807e-18	2.59178e-16	3	NM_114953	AT3G50930	chr3:18930239-18930298
A_84_P817413	1.11584	1.89106e-09	4.22904e-07	1.93439	8.52609e-19	2.44928e-16	1.64624	1.43685e-15	1.2088e-13	2.25588	3.23246e-22	4.73924e-20	3	NM_112085	AT3G12500	chr3:3963699-3963640
A_84_P818172	1.25581	0.00644794	0.0987952	2.01321	2.53065e-05	0.000853226	0.646427	0.153173	0.412728	1.68166	0.000343668	0.00242766	3	NM_180612	AT1G15040	chr1:5180510-5180451
A_84_P818265	0.841025	0.0210433	0.195512	1.26336	0.000693195	0.0127569	1.88537	1.2257e-06	2.11469e-05	2.47008	1.37095e-09	3.02757e-08	3	NM_119400	AT4G32480	chr4:15677628-15677687
A_84_P818534	0.468032	0.0409088	0.2812	0.734299	0.00166176	0.0252763	1.60827	5.1912e-10	1.73699e-08	2.15417	1.38526e-14	6.70502e-13	3	NM_120881	AT5G07990	chr5:2560756-2560815
A_84_P819800	0.668489	0.000852765	0.0272931	0.923172	8.01146e-06	0.000317351	1.78737	4.66095e-14	3.12505e-12	2.12553	2.54332e-17	1.89991e-15	3	NM_179732	AT2G25625	chr2:10906646-10906784
A_84_P823221	0.17169	0.525955	0.853577	1.2556	1.36898e-05	0.000499736	2.76898	6.88369e-16	6.2048e-14	3.61962	1.61381e-21	2.13567e-19	3	NM_121325	AT5G13220	chr5:4219558-4219617
A_84_P825792	0.644293	0.00012099	0.00651684	1.68528	1.6095e-16	3.717e-14	2.2647	6.36876e-23	1.32373e-20	2.7648	7.16141e-28	2.34297e-25	3	NM_117807	AT4G17030	chr4:9582676-9582617
A_84_P827060	0.498321	0.135806	0.509241	1.08114	0.00162612	0.0248303	1.79207	7.07316e-07	1.28429e-05	1.75544	1.10009e-06	1.40802e-05	3	NM_117099	AT4G10310	chr4:6392935-6392994
A_84_P827147	0.500004	0.27205	0.680858	1.0629	0.0213175	0.15226	2.02916	2.56726e-05	0.000323162	2.55091	2.88651e-07	4.14551e-06	3	NM_104862	AT1G61800	chr1:22826223-22826282
A_84_P82909	1.23223	9.15575e-15	4.31346e-12	1.87169	1.27576e-23	6.53301e-21	2.2297	5.37762e-28	2.13498e-25	2.18636	1.72814e-27	5.30975e-25	3	NM_101646	AT1G17830	chr1:6135988-6135929
A_84_P829672	1.32721	1.90208e-13	7.30522e-11	1.87561	3.2115e-20	1.1125e-17	1.98442	1.73143e-21	2.98432e-19	2.31255	3.91994e-25	8.71115e-23	3	NM_001084031	AT1G09932	chr1:3232773-3232714
A_84_P831272	1.09387	2.23631e-13	8.40613e-11	1.66426	8.59822e-22	3.57423e-19	1.47647	3.95266e-19	5.29028e-17	1.52082	9.05635e-20	9.32936e-18	3	NM_116642	AT4G04040	chr4:1942848-1942907
A_84_P831728	0.476252	0.0316036	0.245048	1.04731	7.52933e-06	0.000300952	1.79276	4.46043e-12	2.13268e-10	2.06103	2.09439e-14	9.94666e-13	3	NM_121728	AT5G17220	chr5:5658741-5658885
A_84_P832842	-0.0268403	0.922163	0.982815	1.21323	3.1912e-05	0.00103924	2.23846	6.07619e-12	2.84743e-10	2.48635	1.18299e-13	5.01799e-12	3	NM_117454	AT4G13800	chr4:8002297-8002238
A_84_P834799	2.08354	6.86928e-38	1.2136e-33	2.90042	1.12688e-47	1.99086e-43	3.2387	4.93504e-51	5.81249e-47	3.08837	1.39608e-49	1.23323e-45	3	NM_116634	AT4G03960	chr4:1887813-1888080
A_84_P835781	0.420354	0.091837	0.425302	1.80845	2.21452e-10	2.19182e-08	2.26259	7.30278e-14	4.7087e-12	1.6569	3.11139e-09	6.52064e-08	3	NM_127320	AT2G17660	chr2:7673509-7673568
A_84_P836775	0.247584	0.393013	0.781557	2.43178	1.93904e-12	2.71882e-10	1.48947	1.93839e-06	3.18563e-05	1.70608	9.37501e-08	1.48015e-06	3	NM_148080	AT5G43175	chr5:17334608-17334667
A_84_P837084	0.911131	1.41661e-15	7.36095e-13	1.32348	1.33023e-23	6.71462e-21	1.57925	5.09497e-28	2.04575e-25	1.59679	2.63059e-28	9.11268e-26	3	NM_001198334	AT1G58280	chr1:21621999-21621746
A_84_P837351	0.707675	0.0466685	0.30135	1.89039	7.62272e-07	3.90349e-05	3.07957	3.95464e-13	2.30583e-11	3.08342	3.76978e-13	1.47674e-11	3	NM_125582	AT5G61890	chr5:24852770-24852711
A_84_P838713	2.54743	4.724e-14	2.06071e-11	3.21766	1.48137e-18	4.18742e-16	3.55993	9.39684e-21	1.53717e-18	2.98678	4.96597e-17	3.50935e-15	3	NM_101939	AT1G20860	chr1:7258069-7258010
A_84_P845171	0.450816	0.443194	0.81111	1.62529	0.00690202	0.0722596	1.84671	0.00230044	0.0163221	1.86491	0.00209369	0.0116289	3	CD533642	AT5G42800	chr4:006171269-006171210
A_84_P845705	0.444864	0.1316	0.501447	0.664073	0.0257439	0.171961	1.82372	2.38075e-08	5.92404e-07	2.88796	3.48414e-15	1.8738e-13	3	NM_101819	AT1G19630	chr1:6785719-6785660
A_84_P860315	0.326438	0.544173	0.862027	1.34632	0.0141501	0.117393	1.94138	0.000530202	0.00464177	2.01042	0.000345919	0.00244112	3			chr1:024997529-024997588
A_84_P84999	1.89791	1.38115e-06	0.000158962	2.01501	3.77874e-07	2.11633e-05	3.03455	2.27714e-12	1.13006e-10	2.7766	5.08599e-11	1.41391e-09	3	NM_113778	AT3G28580	chr3:10717033-10717092
A_84_P851315	0.726356	2.80105e-08	5.00493e-06	1.28092	3.90011e-17	9.31124e-15	1.83972	2.73881e-25	8.27121e-23	1.62598	2.5784e-22	3.8604e-20	3	NM_001084299	AT1G63750	chr1:23651385-23651441
A_84_P852303	0.47725	0.243771	0.654016	1.8299	2.43575e-05	0.000825165	2.78655	1.80098e-09	5.42042e-08	2.99846	1.91118e-10	4.80297e-09	3	NM_119933	AT4G37710	chr4:17718370-17718429
A_84_P857505	1.3853	1.51867e-05	0.00128375	1.99443	4.06924e-09	3.36727e-07	1.70789	2.21288e-07	4.49885e-06	2.65714	2.78216e-13	1.11428e-11	3	NM_122030	AT5G20230	chr5:6826749-6827000
A_84_P858735	1.01805	5.9955e-08	9.62932e-06	1.64502	6.82959e-15	1.33324e-12	1.72273	9.48079e-16	8.33319e-14	2.13839	3.43839e-20	3.73822e-18	3	NM_001035549	AT3G02870	chr3:629201-629058
A_84_P861191	0.141113	0.531981	0.856162	1.65224	2.17544e-10	2.15919e-08	2.30566	7.39954e-16	6.61913e-14	2.95541	4.91549e-21	6.203e-19	3	TC401039		chr1:16638717-16638658
A_84_P861671	1.49697	5.93449e-15	2.87246e-12	2.63999	1.34117e-27	9.47777e-25	2.75951	9.47525e-29	4.18498e-26	2.89999	4.6098e-30	2.03603e-27	3	NM_129830	AT2G42690	chr2:17777293-17777234
A_84_P867949	0.30246	0.165083	0.554483	0.874778	0.000122887	0.00326226	2.50231	2.63718e-18	3.21318e-16	2.15433	2.38422e-15	1.32251e-13	3	NM_202810	AT4G12735	chr4:7494046-7493987
A_84_P868891	0.698819	0.117307	0.475389	0.934526	0.0374345	0.217105	1.71317	0.000221208	0.00216574	1.76124	0.000152031	0.00118584	3	NM_104118	AT1G52400	chr1:19518019-19518077
A_84_P869521	0.802583	5.40418e-19	4.44073e-16	1.24274	1.58402e-29	1.36512e-26	1.62501	6.34442e-37	7.47246e-34	1.79296	9.24482e-40	1.36107e-36	3	NM_116279	AT4G00550	chr4:238180-238121
A_84_P87009	-0.06509	0.739121	0.934721	0.873215	2.62981e-05	0.000877447	2.09916	8.11701e-17	8.10187e-15	2.62844	1.25345e-21	1.70344e-19	3	NM_122734	AT5G28510	chr5:10481130-10481071
A_84_P90469	1.31092	0.029393	0.234811	1.66252	0.00621239	0.0669438	2.14944	0.000499095	0.00440106	0.246958	0.676819	0.840942	3	NM_101507	AT1G16410	chr1:5611248-5611307
A_84_P91079	3.90454	4.69661e-22	5.72241e-19	2.52118	2.86463e-13	4.53895e-11	2.18583	4.87609e-11	1.9446e-09	3.02793	1.33222e-16	8.94915e-15	3	NM_122157	AT5G22520	chr5:7479228-7479287
A_84_P91089	-0.273435	0.47125	0.826475	0.911978	0.0181972	0.138008	1.29736	0.000972624	0.0078431	2.93622	3.46553e-11	9.93115e-10	3	NM_123272	AT5G39100	chr5:15653202-15653143
A_84_P91639	0.0895386	0.854773	0.969243	1.01856	0.0401166	0.226326	1.71761	0.000735047	0.00615017	2.7665	2.56281e-07	3.71886e-06	3	NM_129460	AT2G39030	chr2:16298932-16298991
A_84_P94079	0.967337	2.65129e-14	1.18583e-11	1.35227	4.40786e-21	1.71151e-18	1.4558	8.69787e-23	1.76627e-20	1.57134	1.26823e-24	2.59027e-22	3	NM_105758	AT1G70900	chr1:26733782-26733841
A_84_P96816	0.395951	0.0282102	0.229991	1.33648	9.03733e-11	9.73552e-09	2.16775	1.7941e-19	2.49577e-17	1.85717	2.6744e-16	1.69047e-14	3	NM_118708	AT4G25760	chr4:13116734-13116793
A_84_P861314	0.860579	2.02772e-11	5.7318e-09	1.44644	2.98475e-21	1.18498e-18	1.916	4.04399e-28	1.68106e-25	1.64555	2.74165e-24	5.35212e-22	3	BP639994
A_84_P10006	0.108052	0.747455	0.937277	0.370166	0.271787	0.615479	-0.0648983	0.846613	0.957596	1.54673	1.55213e-05	0.000153967	2	TC369305		chr4:4840756-4840815
A_84_P11313	-0.168681	0.208681	0.611784	0.0914206	0.493999	0.791332	1.67941	3.97792e-20	6.00665e-18	1.89764	6.40153e-23	1.05205e-20	2	AY666123		chr2:7537408-7537349
A_84_P11556	-0.102593	0.522148	0.85127	0.0294945	0.853824	0.957312	0.307181	0.0580072	0.21091	1.26347	1.85538e-11	5.57466e-10	2	NP454661	AT2G28210	chr2:12032696-12032755
A_84_P119402	0.536723	0.0340831	0.254823	-0.764555	0.00294366	0.03922	0.0614252	0.80551	0.946209	1.02737	9.34599e-05	0.000768965	2	AY045921		chr4:17285689-17285748
A_84_P126361	0.424583	0.14962	0.530386	-0.387061	0.188477	0.518746	0.296826	0.31204	0.631588	1.22587	7.26684e-05	0.000614568	2			chr2:001878747-001878806
A_84_P12882	-0.239704	0.260192	0.671264	0.757479	0.000600861	0.0114206	0.426046	0.0473626	0.180861	1.53665	3.05277e-10	7.43908e-09	2	TC371919		chr4:11670397-11670456
A_84_P143669	0.367045	0.315087	0.722095	0.249792	0.49338	0.790688	0.225754	0.535778	0.820597	1.52866	7.04613e-05	0.000597906	2	TC363255		chr4:1214276-1214217
A_84_P15558	0.442221	0.000694478	0.023482	0.595289	9.16033e-06	0.000353353	0.776769	2.70828e-08	6.68256e-07	1.21229	7.92735e-15	4.03029e-13	2	NM_112957	AT3G20660	chr3:7225349-7225290
A_84_P15983	-0.0425413	0.897338	0.977115	1.24507	0.000305963	0.00680358	-0.700915	0.0362336	0.148283	0.0775684	0.814031	0.917098	2	NP2704702		chr5:24576422-24576363
A_84_P196584	1.04191	8.30784e-07	0.000102819	1.01252	1.51743e-06	7.22598e-05	0.56895	0.00438595	0.027928	1.08387	3.47674e-07	4.92373e-06	2	AK118176		chr3:18025926-18025985
A_84_P21568	1.04212	9.63395e-07	0.000116577	0.922264	1.04812e-05	0.00039609	1.04463	9.15154e-07	1.62738e-05	0.270996	0.168658	0.366392	2	NP230060		chr5:14293512-14293571
A_84_P230039	0.0517955	0.860108	0.971092	0.140781	0.632159	0.866477	0.842015	0.00527527	0.032381	1.34165	1.83975e-05	0.000179524	2		AT5G43064	chr5:017282308-017282367
A_84_P262740	0.311676	0.0613536	0.347471	0.300735	0.0708056	0.313436	0.553801	0.00117632	0.00919353	1.06985	7.61609e-09	1.4876e-07	2	NP456097		chr2:18302431-18302150
A_84_P286310	-0.113629	0.479631	0.831279	0.325642	0.0453189	0.242584	0.436103	0.00798231	0.0452216	1.20769	9.19097e-11	2.45097e-09	2	TA34473_3702		chr3:15223237-15223178
A_84_P302140	0.210383	0.437314	0.807124	0.447782	0.100705	0.376981	0.603445	0.0280947	0.122148	1.03471	0.000256879	0.00188467	2	AV545862	AT4G19520	chr4:010640325-010640266
A_84_P510578	1.27004	4.98369e-06	0.000486447	1.48388	1.84689e-07	1.10795e-05	1.43126	4.2291e-07	8.0861e-06	0.40417	0.121244	0.290383	2	TC399075		chr5:19890897-19890838
A_84_P543111	0.453676	0.0800581	0.397001	0.742803	0.0048313	0.0561728	1.15161	2.43726e-05	0.000308115	1.43097	3.5041e-07	4.95652e-06	2	NP180295		chr3:22121414-22122045
A_84_P554224	-1.85176	8.64029e-05	0.00494007	0.658153	0.143969	0.454157	0.312164	0.485833	0.786149	0.798548	0.0772483	0.208996	2	TC376114		chr1:15648463-15648522
A_84_P591727	0.541465	0.250165	0.660887	0.547117	0.245299	0.587779	1.43774	0.00292716	0.0199417	2.08611	2.81915e-05	0.000264223	2	NP452993		chr2:1608175-1608116
A_84_P607581	-0.995175	0.0141159	0.156386	-1.2905	0.00168617	0.0255376	-0.105476	0.790633	0.939976	0.615681	0.124144	0.29515	2			chr1:009571648-009571589
A_84_P611615	0.498875	0.188309	0.585764	-0.368108	0.330379	0.671762	0.0455965	0.903731	0.974545	1.01475	0.00856872	0.0376482	2	TC361922		chr4:5570356-5570415
A_84_P704033	0.082942	0.57589	0.874882	0.600307	0.000117955	0.00317325	1.12204	7.40593e-11	2.88195e-09	1.47083	2.62444e-15	1.44442e-13	2	EF183359	AT1G11185	chr1:3749758-3749817
A_84_P714396	0.079607	0.820365	0.960031	0.0471812	0.89293	0.968438	-0.332739	0.343944	0.666462	1.01048	0.00501674	0.0243057	2	TA35009_3702	AT3G08350	chr3:19845532-19845473
A_84_P724260	0.641297	2.51769e-05	0.00195088	1.0661	1.28164e-10	1.33262e-08	1.4718	5.74961e-16	5.236e-14	1.34133	2.92967e-14	1.36566e-12	2	BU917439		chr3:19549486-19549545
A_84_P724814	0.170564	0.588905	0.879443	0.36719	0.246352	0.589303	1.04164	0.00142315	0.0108164	1.82455	1.49949e-07	2.27492e-06	2	CB254609	AT5G43068	chr5:17287042-17287101
A_84_P730499	0.829162	0.08368	0.405868	1.83778	0.00022016	0.0052139	1.01127	0.0357823	0.147204	0.651421	0.172503	0.371977	2	EG479048	AT1G66465	chr1:24789993-24790052
A_84_P733222	0.252702	0.244747	0.655086	0.830759	0.000245161	0.00569902	1.09618	2.67843e-06	4.25729e-05	0.661716	0.00299078	0.015742	2			chr2:019151795-019151736
A_84_P738888	0.0441409	0.904438	0.978781	0.348711	0.344349	0.685135	1.14044	0.00263823	0.0183147	1.366	0.000375504	0.00262526	2	BU917434		chr1:24346536-24346595
A_84_P750345	0.511327	0.240711	0.650301	1.08603	0.0141877	0.117568	1.88263	4.22677e-05	0.000502858	0.206113	0.634947	0.815069	2			chr1:018275281-018275222
A_84_P750346	1.69721	0.000398606	0.0156667	0.289113	0.529327	0.812337	0.00283699	0.995068	0.999152	0.0266228	0.953747	0.98084	2			chr1:017641046-017641105
A_84_P750372	-0.027251	0.864203	0.972414	1.13521	5.21652e-10	4.95485e-08	1.68688	1.57469e-16	1.50786e-14	1.6592	3.30063e-16	2.05687e-14	2			chr1:016847250-016847309
A_84_P750415	-0.139961	0.775623	0.947077	0.604532	0.220511	0.559738	1.07231	0.0315512	0.133966	1.34279	0.00760212	0.0341183	2			chr1:024346948-024347007
A_84_P750493	-0.354374	0.209139	0.612538	0.126129	0.653348	0.876671	0.680446	0.0174042	0.0842758	1.03902	0.000392552	0.00272664	2			chr1:015759277-015759218
A_84_P750600	-0.231061	0.588471	0.879267	0.419088	0.327525	0.669315	0.963114	0.0264377	0.116718	1.71305	0.000134648	0.00106435	2			chr1:021150442-021150383
A_84_P750644	0.0671008	0.825809	0.961804	-0.571986	0.0636799	0.294126	0.056876	0.852011	0.95861	1.20714	0.000163296	0.00126505	2	NP235649		chr1:6848460-6848401
A_84_P750671	0.365623	0.525571	0.853278	0.00593465	0.991768	0.998632	1.56965	0.00773781	0.0440483	-0.211368	0.713392	0.860865	2			chr1:022151866-022151925
A_84_P751188	-0.348953	0.483081	0.833045	1.63692	0.00145959	0.0227395	0.0840954	0.865569	0.963035	0.0625317	0.899822	0.958175	2			chr1:021426112-021426171
A_84_P751391	0.137525	0.634088	0.900243	0.479853	0.099608	0.374779	1.23168	5.52199e-05	0.00063638	1.79631	2.45763e-08	4.35278e-07	2	AY087114		chr1:7537367-7537308
A_84_P753193	0.416635	0.172867	0.565179	-0.407744	0.1821	0.510984	0.320183	0.293623	0.610934	1.14561	0.000310827	0.00223	2			chr1:022396777-022396836
A_84_P754238	0.322472	0.407445	0.792218	0.156317	0.687477	0.893129	1.32789	0.000988655	0.00796106	1.36342	0.000736971	0.00472169	2		AT1G67481	chr1:025279015-025278956
A_84_P754304	0.119234	0.413	0.794996	0.239989	0.10175	0.379042	0.817688	2.88428e-07	5.72224e-06	1.01286	1.01914e-09	2.30097e-08	2			chr1:008757132-008757191
A_84_P755993	-1.07645	0.00309497	0.0622815	1.10452	0.00243982	0.033794	0.476146	0.18018	0.457035	0.318988	0.367656	0.604362	2			chr2:004547626-004547685
A_84_P756101	-0.0295575	0.899663	0.977369	0.410561	0.0829918	0.343009	1.02647	3.6655e-05	0.000443855	1.50501	1.06417e-08	2.01291e-07	2			chr2:001471341-001471400
A_84_P756263	0.100009	0.858122	0.970224	0.382039	0.495314	0.791884	0.0589302	0.916103	0.977696	1.74198	0.00254395	0.0137359	2			chr2:003890201-003890260
A_84_P756667	0.276327	0.559409	0.867688	2.4755	1.39138e-06	6.65265e-05	0.0885111	0.851529	0.95834	-0.239398	0.612957	0.800663	2			chr2:004490630-004490689
A_84_P758455	-0.0607313	0.836476	0.964336	0.341865	0.247373	0.590587	0.714306	0.0172516	0.0836742	1.30104	3.12589e-05	0.000290047	2	EF183305	AT2G07042	chr2:2920333-2920274
A_84_P759397	-0.197598	0.691228	0.918336	1.93906	0.000200962	0.00484365	-0.295207	0.553181	0.830935	-0.325793	0.512938	0.729147	2			chr3:014952543-014952602
A_84_P759817	-0.114792	0.572051	0.873224	-0.201516	0.322327	0.664592	0.839815	8.72909e-05	0.000947278	1.06858	1.23443e-06	1.56503e-05	2			chr3:011554817-011554758
A_84_P760622	0.308412	0.0911727	0.42377	0.199633	0.271506	0.615119	1.20156	4.08778e-09	1.16014e-07	1.36104	9.12016e-11	2.43393e-09	2	TA46301_3702		chr3:20873369-20873428
A_84_P761546	-0.333462	0.347555	0.748009	1.27645	0.000539117	0.010536	0.0194678	0.956135	0.988643	-0.252465	0.47641	0.700841	2			chr3:008509894-008509835
A_84_P762983	0.0409187	0.90901	0.979416	-0.103661	0.77223	0.928669	1.15391	0.00182668	0.0134047	0.118586	0.740565	0.877209	2			chr4:003407806-003407865
A_84_P764100	0.554028	0.0014495	0.0378821	0.846036	3.04961e-06	0.000135883	1.32187	2.07005e-11	8.8444e-10	1.53247	8.71236e-14	3.7865e-12	2	AY084567		chr4:11545284-11545343
A_84_P765758	0.838925	0.0921527	0.426137	1.69946	0.000910799	0.0158143	0.311338	0.528534	0.816296	1.55745	0.00223458	0.01231	2		AT4G12334	chr4:007320613-007320554
A_84_P766734	0.507198	0.163044	0.552192	-0.805491	0.0282637	0.18306	0.918552	0.0127892	0.0660084	1.3263	0.000434286	0.0029802	2			chr5:011136637-011136578
A_84_P767030	0.496933	0.135598	0.508919	-0.350576	0.29058	0.634562	-0.0393607	0.905193	0.97509	1.18188	0.000594852	0.00392796	2			chr5:010116431-010116372
A_84_P767190	-0.265999	0.50135	0.841292	-0.613869	0.123192	0.418579	1.31801	0.00128353	0.00989792	0.272878	0.490384	0.711649	2			chr5:008506257-008506316
A_84_P768200	0.0243339	0.917573	0.981491	0.0515997	0.82632	0.947887	0.749075	0.00204667	0.0147646	1.12721	7.75691e-06	8.2233e-05	2	EG511339	AT5G41663	chr5:16660531-16660472
A_84_P785200	1.03112	0.00741213	0.107248	1.45013	0.000230583	0.00542389	0.143553	0.70254	0.907194	-0.47493	0.20865	0.423008	2			chr1:027746097-027746156
A_84_P789317	0.294822	0.0754467	0.385403	0.187893	0.254201	0.59768	1.1694	5.15728e-10	1.72891e-08	1.35642	3.61782e-12	1.20596e-10	2	BE039502		chr3:20873143-20873202
A_84_P789634	0.0620173	0.752647	0.940095	0.583767	0.00392777	0.0482559	1.08246	4.77548e-07	9.04756e-06	1.60697	5.57418e-12	1.81028e-10	2	AK227233		chr1:24912290-24912231
A_84_P791097	0.765454	5.13264e-09	1.0668e-06	1.03016	2.5873e-13	4.15544e-11	1.14578	3.43965e-15	2.73116e-13	0.737427	1.42799e-08	2.64865e-07	2	BX832756		chr5:17959651-17959710
A_84_P10009	0.0546291	0.857578	0.970181	0.499926	0.103597	0.382778	0.411064	0.179522	0.45607	1.94124	1.27508e-08	2.38505e-07	2	NM_116956	AT4G08870	chr4:5646715-5646656
A_84_P10030	1.31281	2.75482e-05	0.00207104	1.29675	3.36681e-05	0.00108965	0.0725281	0.805554	0.946209	-0.0204607	0.944625	0.976915	2	NM_117908	AT4G17980	chr4:9979174-9979025
A_84_P10034	0.232198	0.293251	0.699804	0.405029	0.0688301	0.30797	0.923489	7.11007e-05	0.000794771	1.46914	3.60712e-09	7.46654e-08	2	NM_118017	AT4G18990	chr4:10402045-10401986
A_84_P10080	0.631403	0.00357689	0.0687563	1.09395	1.62108e-06	7.59669e-05	1.13882	6.9329e-07	1.26077e-05	0.965524	1.6994e-05	0.000167448	2	NM_119106	AT4G29610	chr4:14518253-14518312
A_84_P10122	0.504707	0.0014409	0.037769	1.06431	1.0714e-09	9.7821e-08	0.957593	2.08898e-08	5.23862e-07	0.643463	6.8351e-05	0.000581395	2	NM_117479	AT4G14040	chr4:8100972-8100913
A_84_P10144	0.193744	0.265028	0.674451	0.475045	0.00741134	0.0760815	1.49165	7.84563e-13	4.24529e-11	1.85542	9.00912e-17	6.20523e-15	2	NM_120295	AT5G02170	chr5:430273-430427
A_84_P10173	0.0312192	0.931342	0.985454	-0.334468	0.357363	0.696395	-0.157864	0.663279	0.889119	1.3378	0.000406133	0.00280773	2	NM_121126	AT5G10880	chr5:3433662-3433721
A_84_P10175	0.111218	0.720276	0.928177	-0.471616	0.131709	0.434167	0.24925	0.423067	0.73819	1.09505	0.000698348	0.00450282	2	NM_121178	AT5G11400	chr5:3636673-3636614
A_84_P101906	0.42353	0.0430894	0.288904	0.356524	0.0873297	0.351547	1.08386	1.31486e-06	2.25639e-05	0.606864	0.00426345	0.0211699	2	NM_105738	AT1G70700	chr1:26656898-26656957
A_84_P10236	-0.185426	0.134123	0.506424	0.431097	0.000739651	0.0133887	0.0627945	0.609522	0.862854	1.21139	3.52631e-15	1.8936e-13	2	NM_180778	AT5G40780	chr5:16326985-16327044
A_84_P102376	1.19685	0.00309094	0.0622815	1.51075	0.000239494	0.00558566	0.245163	0.532814	0.818719	0.137265	0.72669	0.868567	2	NM_120882	AT5G08000	chr5:2565264-2565323
A_84_P10275	-0.0663477	0.638254	0.900991	-0.0557846	0.692564	0.895634	0.711219	2.96047e-06	4.65325e-05	1.04352	1.588e-10	4.03381e-09	2	NM_124531	AT5G51520	chr5:20926527-20926586
A_84_P10323	-0.242537	0.0352985	0.259884	-0.230795	0.044876	0.241306	0.62365	4.91957e-07	9.30059e-06	1.02349	1.36764e-13	5.74604e-12	2	NM_125780	AT5G63850	chr5:25553314-25553373
A_84_P10330	0.081735	0.670283	0.911516	0.321555	0.0968497	0.370276	0.767479	0.000141881	0.00145734	1.80682	2.40963e-14	1.13826e-12	2	NM_125958	AT5G65600	chr5:26216185-26216126
A_84_P10465	-0.285465	0.500267	0.840865	0.216782	0.608494	0.855329	-0.137905	0.744407	0.923196	1.17745	0.00662639	0.0305404	2	NM_100326	AT1G04470	chr1:1211265-1211206
A_84_P10559	0.602703	0.00373442	0.070727	0.831006	9.46697e-05	0.00263806	1.23015	4.23182e-08	1.00085e-06	1.35383	3.17892e-09	6.6464e-08	2	NM_001123738	AT1G01560	chr1:204051-204110
A_84_P10604	-0.168385	0.615689	0.892063	-0.647267	0.0564753	0.274484	0.0197386	0.953038	0.987869	1.18441	0.000683606	0.00442192	2	NM_126370	AT2G03190	chr2:964446-964505
A_84_P10611	0.860691	0.00152876	0.0394033	0.849705	0.00174026	0.0261995	1.25344	8.25944e-06	0.00011697	0.99284	0.000297875	0.00214842	2	NM_129914	AT2G43530	chr2:18070403-18070462
A_84_P10619	0.271556	0.374343	0.767717	1.13388	0.000370714	0.00793387	0.985773	0.00176866	0.0130522	0.733602	0.0182328	0.0689929	2	NM_128584	AT2G30310	chr2:12924292-12924351
A_84_P10706	0.786636	0.000156725	0.00802568	1.20276	4.58853e-08	3.136e-06	0.927628	1.18068e-05	0.00016151	0.569462	0.00512801	0.0247498	2	NM_129674	AT2G41090	chr2:17136348-17136524
A_84_P10708	0.126386	0.498423	0.840393	-0.0295231	0.874165	0.963856	1.19789	1.03778e-08	2.74262e-07	2.42327	7.50944e-21	9.05592e-19	2	NM_129390	AT2G38340	chr2:16067529-16067470
A_84_P10716	0.230885	0.164157	0.553319	0.370047	0.0272855	0.178604	0.953782	1.509e-07	3.16434e-06	1.02098	2.77722e-08	4.86999e-07	2	NM_129019	AT2G34650	chr2:14590018-14589959
A_84_P10728	0.397093	0.220418	0.627574	0.0588512	0.855171	0.957677	0.596197	0.0675059	0.23579	1.02081	0.0021722	0.0120095	2	NM_128468	AT2G29110	chr2:12506972-12506913
A_84_P107472	0.0325835	0.766079	0.944445	0.235782	0.0339551	0.204906	0.745352	2.04605e-09	6.07522e-08	1.04559	1.35903e-14	6.58712e-13	2	NM_106048	AT1G73880	chr1:27786638-27786697
A_84_P10761	0.343083	0.000341861	0.0140457	0.952638	3.58706e-16	8.02185e-14	1.3585	6.50357e-24	1.60697e-21	1.61827	2.60594e-28	9.11268e-26	2	NM_111790	AT3G09560	chr3:2935130-2934988
A_84_P10830	0.665027	0.00268048	0.0566122	1.24277	1.49831e-07	9.22321e-06	1.13564	1.12862e-06	1.9635e-05	0.38849	0.0735634	0.201589	2	NM_103176	AT1G34540	chr1:12638198-12638257
A_84_P10846	0.880045	0.000839504	0.0269303	1.02742	0.00011863	0.00318471	0.715864	0.00595035	0.0356597	0.724633	0.00539438	0.0257923	2	NM_001125299	AT3G44350	chr3:16022909-16022850
A_84_P108532	0.144356	0.595984	0.882586	0.581882	0.0351246	0.208973	1.52507	3.13212e-07	6.15933e-06	1.53176	2.83392e-07	4.08043e-06	2	NM_129344	AT2G37880	chr2:15861500-15861559
A_84_P10856	0.251062	0.174797	0.568	0.648034	0.000704511	0.0129047	0.680178	0.000396268	0.00360405	1.15414	1.94761e-08	3.50748e-07	2	NM_114535	AT3G46680	chr3:17195570-17195511
A_84_P10863	0.329534	0.0549992	0.328468	0.22625	0.184786	0.514314	1.04953	2.82303e-08	6.94148e-07	1.03974	3.59534e-08	6.16987e-07	2	NM_114710	AT3G48520	chr3:17975269-17975210
A_84_P10887	-0.118682	0.697862	0.920732	-0.327914	0.285076	0.629116	0.610924	0.048504	0.184264	1.55144	2.5933e-06	3.05744e-05	2	NM_115242	AT3G53820	chr3:19939042-19939101
A_84_P10931	0.955309	0.000358849	0.0145075	1.15548	2.25808e-05	0.000775384	1.44781	2.60817e-07	5.22137e-06	1.22729	7.8581e-06	8.32558e-05	2	NM_116222	AT4G00050	chr4:19772-19831
A_84_P10935	-0.567941	0.0727174	0.377519	0.166813	0.594436	0.84929	0.690243	0.0300117	0.128725	1.20669	0.000234201	0.0017374	2	NM_116368	AT4G01380	chr4:569237-569178
A_84_P10947	-0.121074	0.313821	0.720738	0.76697	1.14744e-08	8.81383e-07	0.853899	5.14757e-10	1.72729e-08	1.29724	5.65336e-17	3.95556e-15	2	NM_116699	AT4G04610	chr4:2326615-2326674
A_84_P110112	0.271717	0.0257096	0.217691	0.1841	0.12723	0.426198	1.21203	1.15881e-15	9.93822e-14	1.4893	7.25324e-20	7.53782e-18	2	NM_121035	AT5G09980	chr5:3123801-3123860
A_84_P11060	0.193542	0.536143	0.85883	-0.348743	0.266346	0.610061	-0.308628	0.324843	0.646211	1.16471	0.000360327	0.00253167	2	NM_103711	AT1G48150	chr1:17786303-17786362
A_84_P11068	0.242438	0.258295	0.669021	1.20559	2.66855e-07	1.54829e-05	1.10756	1.68629e-06	2.81186e-05	1.23338	1.56669e-07	2.3657e-06	2	NM_117481	AT4G14060	chr4:8107990-8108049
A_84_P11080	0.737731	1.03765e-12	3.59456e-10	1.04311	2.91531e-19	8.88012e-17	1.40825	2.6544e-26	9.28621e-24	1.66436	1.16315e-30	5.40775e-28	2	NM_202837	AT4G17615	chr4:9818956-9819015
A_84_P11129	0.290887	0.0790581	0.394759	0.568072	0.000851311	0.0149643	0.471181	0.00513392	0.0317025	1.0225	2.29172e-08	4.07938e-07	2	NM_121422	AT5G14180	chr5:4571503-4571444
A_84_P11156	0.169451	0.600266	0.884411	0.359116	0.268313	0.612073	0.989476	0.00296627	0.0201365	1.00084	0.00267049	0.0143055	2	NM_122518	AT5G26170	chr5:9147271-9147212
A_84_P11164	0.767381	0.0094605	0.123761	0.741877	0.0119925	0.104965	1.25321	4.27467e-05	0.00050736	-0.108977	0.706219	0.857238	2	NM_122910	AT5G35190	chr5:13434288-13434347
A_84_P11188	-0.39522	0.399493	0.786653	-0.400058	0.393777	0.723058	0.542423	0.248549	0.556718	1.46865	0.0023641	0.0129134	2	NM_123624	AT5G42600	chr5:17057753-17057911
A_84_P11217	0.645758	0.0257721	0.218011	0.800883	0.00612392	0.0663759	1.24609	3.70192e-05	0.000447957	1.07709	0.000299535	0.00215863	2	NM_124405	AT5G50260	chr5:20456799-20456858
A_84_P11224	-0.175452	0.560066	0.867916	0.620579	0.0418956	0.232442	0.925233	0.00284644	0.0194877	2.38052	1.68244e-11	5.09402e-10	2	NM_124618	AT5G52390	chr5:21264433-21264374
A_84_P11239	-0.0568772	0.732639	0.932397	0.284276	0.0907427	0.357773	0.715874	4.86152e-05	0.000568234	1.24776	1.041e-10	2.74909e-09	2	NM_125067	AT5G56840	chr5:22982075-22982134
A_84_P11248	0.21665	0.213303	0.618383	0.279095	0.110098	0.394783	1.0086	1.2835e-07	2.73201e-06	1.38584	1.14957e-11	3.58943e-10	2	NM_125312	AT5G59220	chr5:23894886-23894827
A_84_P11265	0.0888103	0.753553	0.940095	1.15778	0.000102004	0.0028092	-0.130712	0.644148	0.879592	0.100009	0.723701	0.866557	2	NM_125670	AT5G62750	chr5:25203748-25203689
A_84_P11289	0.313815	0.0206969	0.193775	0.662638	3.85977e-06	0.000166725	0.76632	1.71617e-07	3.56701e-06	1.02093	5.00644e-11	1.39729e-09	2	NM_121606	AT5G16010	chr5:5228945-5229004
A_84_P112892	0.736571	0.000492615	0.0184386	1.46873	3.09602e-10	2.99711e-08	1.04949	1.74842e-06	2.90586e-05	1.83861	1.08801e-13	4.6655e-12	2	NM_113047	AT3G21520	chr3:7582592-7582651
A_84_P796124	0.198449	0.482007	0.832461	-0.163602	0.56196	0.830801	-0.441043	0.120574	0.352088	1.13182	0.00013401	0.00105978	2	DR380614		chr1:29957130-29957189
A_84_P11345	-0.0137497	0.887538	0.975994	0.16169	0.0993939	0.374455	0.690361	5.79079e-10	1.92304e-08	1.10395	6.20009e-18	5.02463e-16	2	NM_101638	AT1G17750	chr1:6109939-6109998
A_84_P11383	0.313607	0.136056	0.509827	-0.236338	0.259732	0.603274	0.729587	0.000777117	0.00644116	1.37244	5.56745e-09	1.11099e-07	2	NM_105231	AT1G65570	chr1:24374161-24374102
A_84_P11385	0.367167	0.000266145	0.0119948	0.816653	1.36401e-12	1.95919e-10	1.41651	9.29395e-24	2.2805e-21	1.75024	4.23035e-29	1.62473e-26	2	NM_100778	AT1G09070	chr1:2928667-2928726
A_84_P11388	0.00216432	0.988895	0.997533	-0.260782	0.0966357	0.369946	0.739308	9.01997e-06	0.000126624	1.00514	8.84296e-09	1.70555e-07	2	NM_100413	AT1G05340	chr1:1559472-1559413
A_84_P11390	0.0657561	0.545889	0.862374	0.234324	0.0338492	0.204554	0.609185	3.19142e-07	6.26128e-06	1.02072	2.75952e-14	1.28975e-12	2	NM_105299	AT1G66280	chr1:24707241-24707099
A_84_P11410	-0.33423	0.353806	0.752672	0.469327	0.194165	0.52577	1.68481	1.16213e-05	0.000159219	1.57554	3.60206e-05	0.000328871	2	NM_100317	AT1G04370	chr1:1175492-1175551
A_84_P11428	0.30124	0.0191356	0.186669	0.604212	7.92872e-06	0.000315236	1.23103	5.56968e-15	4.25052e-13	1.00867	1.1973e-11	3.71753e-10	2	NM_101288	AT1G14220	chr1:4858732-4858673
A_84_P11521	-0.397852	0.196552	0.596685	0.131984	0.666764	0.883259	1.05443	0.000918569	0.00745789	1.11042	0.000507222	0.00341505	2	NM_104610	AT1G58300	chr1:21628075-21628016
A_84_P11587	0.0210096	0.883775	0.975893	0.643183	2.5691e-05	0.000861257	1.0068	8.73105e-10	2.79441e-08	1.61728	9.47056e-18	7.51983e-16	2	NM_001202785	AT2G39800	chr2:16599308-16599249
A_84_P11630	0.229708	0.0014043	0.0371126	0.583493	2.00718e-12	2.80323e-10	1.05051	2.08453e-24	5.5799e-22	0.815383	1.24263e-18	1.1032e-16	2	NM_129345	AT2G37890	chr2:15862107-15862048
A_84_P11713	0.292971	0.00231968	0.0516795	0.535375	1.76802e-07	1.06788e-05	1.03937	1.42519e-17	1.58857e-15	0.863903	4.5148e-14	2.0452e-12	2	NM_111168	AT3G02980	chr3:670972-670913
A_84_P11721	-0.0243453	0.916222	0.981412	0.256485	0.269722	0.613568	0.867593	0.00033567	0.00312778	1.79738	3.22352e-11	9.2828e-10	2	NM_112418	AT3G15500	chr3:5235803-5235862
A_84_P11727	0.349961	0.523186	0.851827	0.301837	0.581741	0.84255	0.737546	0.180514	0.457779	1.68127	0.00289069	0.0153179	2	NM_112437	AT3G15670	chr3:5310227-5310168
A_84_P11730	0.374101	0.176559	0.569729	0.84654	0.00284135	0.0382316	1.37245	3.66197e-06	5.63554e-05	1.10963	0.000126306	0.00100516	2	NM_113051	AT3G21560	chr3:7597285-7597344
A_84_P11735	0.162712	0.357331	0.755957	0.421819	0.0188568	0.141193	0.61097	0.000850478	0.00697073	1.28551	2.52363e-10	6.2053e-09	2	NM_113814	AT3G28930	chr3:10960509-10960450
A_84_P11752	-0.197914	0.55069	0.864036	-0.213119	0.520585	0.806204	0.321841	0.332819	0.655045	1.28018	0.000226799	0.00168805	2	NM_113920	AT3G30210	chr3:11840250-11840309
A_84_P11789	0.40266	0.194461	0.593434	0.818539	0.00953286	0.0894888	0.926088	0.00355746	0.023412	1.67802	6.18809e-07	8.38382e-06	2	NM_114193	AT3G43250	chr3:15217361-15217420
A_84_P11800	1.16969	5.22592e-06	0.000507287	1.01442	5.91752e-05	0.00176298	0.75932	0.0020903	0.0150486	-0.0487463	0.838312	0.928506	2	NM_114501	AT3G46340	chr3:17031764-17031823
A_84_P11893	0.456786	0.0288545	0.232668	0.536057	0.0107866	0.0974265	1.06233	1.82769e-06	3.02056e-05	1.1577	2.84481e-07	4.09277e-06	2	NM_116722	AT4G04840	chr4:2451190-2451249
A_84_P11928	0.0314597	0.941983	0.988945	1.76243	0.000108353	0.00295641	1.84941	5.28337e-05	0.000611873	1.08314	0.0141074	0.0562864	2	NM_118100	AT4G19800	chr4:10761615-10761556
A_84_P11973	1.29556	1.36894e-13	5.49661e-11	1.77361	1.0467e-19	3.45646e-17	0.687578	8.00099e-06	0.000113903	0.153713	0.286507	0.518409	2	NM_119157	AT4G30110	chr4:14720451-14720392
A_84_P11989	-0.109849	0.653953	0.905524	0.92037	0.000325081	0.00710802	1.01766	8.20331e-05	0.000898498	0.452131	0.0679341	0.189979	2	NM_119545	AT4G33870	chr4:16234751-16234692
A_84_P12005	0.995099	8.03206e-05	0.00470654	0.825643	0.000887468	0.0154777	1.05229	3.38291e-05	0.000413319	0.634493	0.00951253	0.0409847	2	NM_120003	AT4G38410	chr4:17981523-17981582
A_84_P12015	0.436133	0.00015918	0.00810792	0.849667	3.80002e-11	4.35941e-09	1.33706	2.20766e-19	3.04709e-17	1.35261	1.24008e-19	1.2448e-17	2	NM_117538	AT4G14580	chr4:8367946-8367887
A_84_P12035	-0.152344	0.381906	0.773572	0.258669	0.139548	0.447034	0.687721	0.000164634	0.00166253	1.34837	3.32884e-11	9.55494e-10	2	NM_120301	AT5G02230	chr5:450205-450368
A_84_P121542	0.420879	0.450269	0.814347	0.995586	0.0766796	0.328461	1.62274	0.00455431	0.0288081	1.59839	0.00516409	0.0248933	2	NM_114743	AT3G48840	chr3:18113355-18113168
A_84_P12218	0.981295	0.084176	0.407212	1.11287	0.0508278	0.259043	0.998213	0.0790688	0.26317	1.87296	0.00131097	0.00777604	2	NM_125885	AT5G64870	chr5:25929952-25929893
A_84_P122352	0.0846934	0.248698	0.659835	0.594125	6.64156e-12	8.53356e-10	1.07629	9.38129e-24	2.28606e-21	1.29812	1.83781e-28	6.49372e-26	2	NM_127546	AT2G19880	chr2:8585343-8585402
A_84_P12238	0.0877716	0.368079	0.763201	0.182515	0.0636129	0.293949	0.537712	4.28476e-07	8.17482e-06	1.14218	1.22638e-18	1.09426e-16	2	NM_121771	AT5G17650	chr5:5817059-5817000
A_84_P12278	-0.0969007	0.426786	0.802497	0.227988	0.0640301	0.295204	0.858723	6.98047e-10	2.28378e-08	1.17466	8.63799e-15	4.37898e-13	2	NM_101104	AT1G12320	chr1:4190111-4190170
A_84_P12287	-0.169624	0.245981	0.656661	0.116158	0.425791	0.746106	0.097322	0.504328	0.799391	1.0199	8.65559e-10	1.98209e-08	2	NM_100030	AT1G01480	chr1:177925-177984
A_84_P123192	1.35555	0.00150448	0.0389006	0.752065	0.0714116	0.315171	0.395996	0.338622	0.661013	-0.367564	0.374234	0.611007	2	NM_124551	AT5G51720	chr5:21010180-21010239
A_84_P12395	0.405851	0.0724959	0.377021	0.450591	0.0467025	0.247516	1.19019	9.7311e-07	1.71833e-05	1.63413	2.3304e-10	5.76626e-09	2	NM_103023	AT1G32900	chr1:11920871-11920812
A_84_P12428	0.12914	0.221051	0.628369	0.273329	0.0108932	0.0980635	0.56811	6.9041e-07	1.25618e-05	1.01099	9.63057e-15	4.8131e-13	2	NM_106060	AT1G74010	chr1:27832518-27832459
A_84_P12430	0.624221	6.73542e-14	2.83321e-11	1.03023	1.90339e-24	1.01901e-21	1.33415	4.12892e-31	2.39166e-28	1.13303	8.07331e-27	2.39716e-24	2	NM_106081	AT1G74210	chr1:27912687-27912746
A_84_P12432	0.481031	0.00126577	0.0347629	0.703481	5.45016e-06	0.000227631	1.11162	3.93319e-11	1.59193e-09	1.43475	2.25894e-15	1.25895e-13	2	NM_106118	AT1G74590	chr1:28023953-28023894
A_84_P12477	-0.0371391	0.900993	0.977664	0.366805	0.221508	0.561059	0.420453	0.161778	0.426874	2.04046	1.81591e-09	3.93882e-08	2	NM_106617	AT1G79680	chr1:29980260-29980201
A_84_P12565	0.445204	0.31111	0.717169	-0.172223	0.694323	0.896486	-0.162964	0.709977	0.909909	1.24692	0.00555981	0.0264366	2	NM_129449	AT2G38910	chr2:16245274-16245215
A_84_P127561	-0.0478132	0.845741	0.967038	-0.406315	0.101328	0.378269	-0.440457	0.0761741	0.256288	1.90319	3.53941e-11	1.01265e-09	2	NM_117659	AT4G15680	chr4:8932107-8932166
A_84_P12829	0.617612	2.50065e-08	4.53118e-06	0.749921	8.28589e-11	8.98078e-09	0.759287	5.49787e-11	2.17782e-09	1.00156	1.36109e-15	7.78197e-14	2	NM_116436	AT4G02050	chr4:898467-898408
A_84_P797216	-0.445242	0.238627	0.64789	-0.254327	0.499501	0.794335	0.80254	0.03554	0.146446	1.17346	0.00249505	0.0135029	2	EG525475	AT3G15536	chr3:5261131-5261190
A_84_P12898	1.17346	1.59317e-08	2.99432e-06	1.38801	1.11544e-10	1.17651e-08	1.14055	3.35643e-08	8.1286e-07	0.371677	0.0480701	0.146993	2	NM_118711	AT4G25790	chr4:13122359-13122300
A_84_P12950	-0.0283406	0.896878	0.977092	0.808045	0.000401421	0.00841769	1.27579	1.23076e-07	2.63083e-06	1.68782	3.96467e-11	1.1216e-09	2	NM_120004	AT4G38420	chr4:17985086-17985145
A_84_P12954	0.210329	0.0673985	0.363461	0.508956	2.55847e-05	0.000858837	0.996317	4.15264e-13	2.39754e-11	1.5228	1.5776e-21	2.0956e-19	2	NM_120081	AT4G39210	chr4:18263122-18263181
A_84_P12956	1.02667	3.13948e-13	1.14361e-10	0.98425	1.5432e-12	2.19869e-10	0.991267	1.18567e-12	6.17911e-11	1.0297	2.80293e-13	1.12035e-11	2	NM_120146	AT4G39830	chr4:18481092-18481151
A_84_P12962	-0.0774716	0.775544	0.947077	0.189592	0.485911	0.785165	0.344666	0.206946	0.497906	1.18083	4.11631e-05	0.000369808	2	NM_117616	AT4G15280	chr4:8720107-8720166
A_84_P13006	-0.235864	0.119419	0.479517	0.292519	0.054498	0.269777	1.22997	5.1272e-12	2.42523e-10	1.49965	2.09139e-15	1.16926e-13	2	NM_121056	AT5G10180	chr5:3196718-3196777
A_84_P13030	0.748283	0.00220563	0.0498297	0.946026	0.000143647	0.00366905	1.36046	1.76055e-07	3.64424e-06	0.764629	0.00178591	0.0101127	2	NM_121896	AT5G18910	chr5:6307058-6306999
A_84_P13037	-0.260514	0.0371056	0.267351	0.327101	0.00943379	0.088889	1.15708	2.62944e-14	1.83614e-12	1.759	4.96744e-23	8.33094e-21	2	NM_122286	AT5G23810	chr5:8030671-8030730
A_84_P13042	0.283475	0.523031	0.851778	-0.380852	0.391378	0.721501	0.146008	0.741931	0.922254	1.24815	0.00606628	0.0283975	2	NM_122427	AT5G25180	chr5:8695450-8695391
A_84_P13078	0.135291	0.178927	0.572646	0.349151	0.000787569	0.0140478	0.96379	9.43214e-15	6.95612e-13	1.17916	1.03219e-18	9.25669e-17	2	NM_123629	AT5G42650	chr5:17097900-17097841
A_84_P13144	0.455754	0.205927	0.607973	-0.157421	0.66067	0.880095	0.378685	0.292468	0.609824	1.10104	0.00288231	0.0152803	2	NM_125440	AT5G60470	chr5:24322626-24322685
A_84_P13256	-0.166219	0.550862	0.864188	0.587123	0.037666	0.217822	1.10492	0.000157796	0.00159942	1.54572	3.8859e-07	5.45725e-06	2	NM_104734	AT1G60470	chr1:22279274-22279215
A_84_P132955	0.246742	0.329756	0.734672	1.01108	0.000138778	0.00357405	1.07222	5.87703e-05	0.000673562	2.32485	5.86716e-14	2.6044e-12	2	NM_001203509	AT5G39160	chr5:15679686-15679627
A_84_P13315	-0.395858	0.00119462	0.0336078	-0.439039	0.000362634	0.00779398	0.535979	1.95914e-05	0.000253198	1.22041	4.21014e-16	2.56485e-14	2	NM_101503	AT1G16370	chr1:5598265-5598324
A_84_P13338	0.230205	0.504619	0.843462	0.813081	0.02049	0.148682	0.741867	0.0339509	0.141398	1.70455	4.29076e-06	4.81454e-05	2	NM_101729	AT1G18710	chr1:6452914-6452973
A_84_P13353	0.345304	0.451106	0.815041	1.09057	0.0192683	0.143023	1.31149	0.00523975	0.0322265	0.902978	0.0513012	0.154407	2	NM_105310	AT1G66390	chr1:24765102-24765161
A_84_P13400	0.0354333	0.834253	0.964061	0.284771	0.0956965	0.367971	0.598646	0.000679304	0.00575049	1.38519	5.27651e-12	1.72311e-10	2	NM_101672	AT1G18100	chr1:6228262-6228203
A_84_P13439	0.194465	0.14045	0.515976	0.914572	9.57448e-10	8.78713e-08	1.05111	1.03496e-11	4.65851e-10	0.905331	1.29693e-09	2.87489e-08	2	NM_129556	AT2G39980	chr2:16688498-16688439
A_84_P134645	0.20259	0.407371	0.792218	0.791811	0.00170286	0.0257303	1.24498	2.341e-06	3.76915e-05	1.00652	9.1187e-05	0.000753156	2	NM_130382	AT2G48150	chr2:19688935-19688876
A_84_P135175	0.665276	0.0176437	0.17796	0.832714	0.00328745	0.0424557	0.746876	0.0080195	0.0453816	1.14607	7.86408e-05	0.00066065	2	NM_124653	AT5G52750	chr5:21384094-21384301
A_84_P13519	0.544534	0.0215437	0.197875	-0.340469	0.146293	0.457991	-0.0645446	0.781532	0.936841	1.02645	3.25424e-05	0.000300615	2	NM_127875	AT2G23110	chr2:9840635-9840694
A_84_P135345	0.0869142	0.417271	0.797537	0.394624	0.000407185	0.00849319	0.81254	6.64875e-11	2.60451e-09	1.0184	1.50625e-14	7.27072e-13	2	NM_126336	AT2G02810	chr2:803244-803303
A_84_P13615	0.0962838	0.813803	0.957788	0.841192	0.0424306	0.233891	1.27831	0.0024433	0.0171872	1.93376	9.86119e-06	0.000102511	2	NM_113594	AT3G26820	chr3:9884928-9884987
A_84_P13629	0.921461	0.0199676	0.190563	-0.184227	0.635805	0.867931	0.0794215	0.838129	0.955169	1.93721	3.73881e-06	4.26015e-05	2	NM_102399	AT1G26350	chr1:9116079-9116020
A_84_P136725	0.743133	4.89382e-05	0.00325035	1.06753	2.97401e-08	2.11764e-06	1.46694	1.38665e-12	7.14226e-11	1.24153	4.06185e-10	9.72368e-09	2	NM_123050	AT5G36920	chr5:14564487-14564428
A_84_P13673	0.746848	0.00369915	0.0704233	1.17202	1.15642e-05	0.00043239	0.237761	0.34296	0.665686	0.657517	0.0101221	0.0430389	2	NM_112032	AT3G11980	chr3:3816848-3816907
A_84_P13675	0.609013	4.59628e-05	0.00307004	1.13408	9.84044e-12	1.22001e-09	1.07812	5.54652e-11	2.19463e-09	1.05077	1.28831e-10	3.33979e-09	2	NM_103274	AT1G35720	chr1:13226842-13226901
A_84_P13690	0.672437	0.0976959	0.437915	1.38599	0.000908598	0.0157839	1.17365	0.00453799	0.0287306	-0.067256	0.867224	0.942266	2	NM_114504	AT3G46370	chr3:17055436-17055495
A_84_P137619	1.31824	1.55219e-07	2.28521e-05	1.07366	1.08364e-05	0.000407768	1.22185	8.61209e-07	1.54154e-05	1.38302	4.79165e-08	8.0355e-07	2	NM_124829	AT5G54490	chr5:22121817-22121876
A_84_P13764	0.251008	0.527294	0.854652	0.602215	0.13182	0.434369	1.20329	0.00322592	0.0216126	1.3892	0.000754707	0.00481187	2	NM_114352	AT3G44830	chr3:16372288-16372347
A_84_P13768	0.777818	2.89633e-16	1.59904e-13	1.11383	3.94329e-24	2.07959e-21	1.39895	6.09492e-30	3.07654e-27	1.48451	1.5447e-31	8.397e-29	2	NM_116274	AT4G00500	chr4:225278-225219
A_84_P13769	0.423434	0.136095	0.509827	1.62986	1.53664e-07	9.44273e-06	0.0460191	0.870356	0.964726	0.214599	0.447467	0.678356	2	NM_101090	AT1G12180	chr1:4130843-4130902
A_84_P137719	0.134216	0.693146	0.919677	-0.0979033	0.773421	0.928978	0.072885	0.830267	0.952953	1.43952	6.19251e-05	0.000532894	2	NM_121001	AT5G09640	chr5:2990888-2990947
A_84_P13773	0.419866	0.243897	0.654205	1.06374	0.00394493	0.0483994	1.31047	0.000460908	0.0041136	1.22255	0.00102181	0.00625948	2	NM_116413	AT4G01830	chr4:786786-786727
A_84_P138149	-0.176978	0.575598	0.87487	-0.00713069	0.981985	0.995981	0.542603	0.0888819	0.285479	1.01474	0.00188213	0.0105818	2	NM_105938	AT1G72800	chr1:27398339-27398398
A_84_P138279	0.662581	0.000136609	0.00723128	0.804008	5.86019e-06	0.000243318	0.925066	3.21483e-07	6.30371e-06	1.35772	4.47042e-12	1.46938e-10	2	NM_104622	AT1G58420	chr1:21707884-21707943
A_84_P13841	0.60124	0.000656535	0.0226322	0.428271	0.0133746	0.113013	1.05226	2.62111e-08	6.4856e-07	0.991707	1.15868e-07	1.79486e-06	2	NM_118670	AT4G25380	chr4:12976065-12976006
A_84_P13855	0.230468	0.234883	0.644471	0.441212	0.0247085	0.167476	1.17999	3.90671e-08	9.33808e-07	1.74673	1.20991e-13	5.12602e-12	2	NM_118975	AT4G28350	chr4:14028520-14028579
A_84_P13904	0.184537	0.491276	0.83682	0.357815	0.183947	0.513556	0.804668	0.00350804	0.0231428	1.54023	1.71513e-07	2.57226e-06	2	NM_001160760	AT4G14368	chr4:8274389-8274330
A_84_P13913	0.787718	2.28666e-07	3.24485e-05	1.01769	2.03235e-10	2.02284e-08	0.560012	0.000123159	0.00128482	0.502188	0.000509708	0.00342852	2	NM_101795	AT1G19380	chr1:6698566-6698625
A_84_P139159	-0.529138	0.264549	0.67433	-0.244382	0.60515	0.853758	1.44296	0.0030314	0.0204881	0.150019	0.750822	0.88301	2	NM_103983	AT1G51040	chr1:18921203-18921363
A_84_P13916	0.423736	0.0444056	0.293195	1.41426	2.08872e-09	1.81334e-07	0.601784	0.00485011	0.0303484	1.03499	3.81449e-06	4.33799e-05	2	NM_119806	AT4G36430	chr4:17204837-17204778
A_84_P139169	0.454833	0.000114404	0.00623821	0.745299	3.91679e-09	3.25637e-07	1.19811	9.8037e-17	9.64913e-15	0.720281	1.01231e-08	1.92721e-07	2	NM_105449	AT1G67810	chr1:25427179-25427238
A_84_P13924	0.0432415	0.779493	0.947494	0.241332	0.121088	0.414845	1.04923	2.15612e-09	6.36994e-08	1.3297	8.05065e-13	2.98491e-11	2	NM_120281	AT5G02030	chr5:398791-398850
A_84_P13955	0.148699	0.444043	0.81162	0.567057	0.00444921	0.0528431	1.07516	4.01984e-07	7.71941e-06	1.38503	4.82582e-10	1.1421e-08	2	NM_121159	AT5G11210	chr5:3571372-3571313
A_84_P13976	0.408585	0.152777	0.535432	0.802487	0.00586722	0.0643427	0.886837	0.00246114	0.0172818	1.74721	3.22722e-08	5.58973e-07	2	NM_121917	AT5G19120	chr5:6415676-6415735
A_84_P14014	0.107575	0.2923	0.699169	0.196703	0.0562668	0.274111	0.764646	9.69021e-11	3.65415e-09	1.05585	3.89597e-16	2.39409e-14	2	NM_123385	AT5G40210	chr5:16073809-16073750
A_84_P14033	0.060147	0.615817	0.892176	0.19639	0.104141	0.383662	0.606571	2.72447e-06	4.31301e-05	1.00652	1.99335e-12	6.91197e-11	2	NM_105298	AT1G66270	chr1:24700607-24700457
A_84_P14044	1.0362	1.73101e-05	0.0014093	1.08912	7.14091e-06	0.000289354	1.0729	9.38702e-06	0.000131203	0.191361	0.398617	0.634182	2	NM_102694	AT1G29540	chr1:10327706-10327765
A_84_P14067	-0.00821879	0.904001	0.978554	0.392045	1.71911e-07	1.04549e-05	0.808873	7.30899e-19	9.56503e-17	1.04449	9.93192e-25	2.07653e-22	2	NM_124868	AT5G54860	chr5:22286955-22287014
A_84_P14076	0.130344	0.70824	0.924178	0.818137	0.0210237	0.151078	1.93728	3.71358e-07	7.20173e-06	1.52325	3.71356e-05	0.000337574	2	NM_125133	AT5G57520	chr5:23296412-23296471
A_84_P14103	0.504097	2.10137e-09	4.6698e-07	0.953209	1.31046e-20	4.97892e-18	1.18904	7.37084e-26	2.41149e-23	1.56667	3.83691e-33	2.33747e-30	2	NM_125763	AT5G63680	chr5:25492383-25492442
A_84_P14118	0.0364555	0.892172	0.976746	0.694862	0.0114734	0.101962	1.6873	1.97037e-08	4.99434e-07	2.2993	1.05332e-12	3.80942e-11	2	NM_126131	AT5G67310	chr5:26855390-26855331
A_84_P14137	-0.0493939	0.844556	0.966887	0.0375837	0.881398	0.965939	0.773621	0.0028919	0.0197454	1.06234	6.57891e-05	0.000561224	2	NM_121320	AT5G13170	chr5:4181438-4181379
A_84_P141659	0.852829	0.000302469	0.0129388	1.20212	9.62723e-07	4.77095e-05	1.29788	1.72691e-07	3.583e-06	1.72798	5.1603e-11	1.43232e-09	2	NM_116366	AT4G01360	chr4:566114-566173
A_84_P14186	1.04022	2.95351e-15	1.49085e-12	1.1915	6.51822e-18	1.73169e-15	1.47919	1.08602e-22	2.19277e-20	1.43587	5.3658e-22	7.61426e-20	2	NM_001160832	AT1G05000	chr1:1428333-1428392
A_84_P14212	0.310519	0.0213827	0.19701	0.529586	0.000143814	0.00366905	1.03083	3.05571e-11	1.26473e-09	1.30222	4.1006e-15	2.16578e-13	2	NM_102147	AT1G22990	chr1:8139844-8139903
A_84_P14244	0.0489883	0.913396	0.980404	1.70985	0.000286284	0.00648392	0.701966	0.122152	0.35514	0.522798	0.247921	0.473515	2	NM_001198191	AT1G31140	chr1:11119575-11119634
A_84_P14274	0.736386	0.0460139	0.299061	-0.0881716	0.808679	0.942387	0.96282	0.00974781	0.0530412	1.62866	2.59019e-05	0.000244514	2	NM_202280	AT1G52690	chr1:19620522-19620581
A_84_P14306	0.906738	0.000211494	0.00997148	1.05986	2.01605e-05	0.000702517	0.896442	0.000245944	0.00237826	1.82221	2.70122e-11	7.90761e-10	2	NM_105616	AT1G69490	chr1:26123153-26123212
A_84_P14314	0.35798	0.0247899	0.213276	0.594086	0.000292315	0.00658296	1.46444	3.34072e-14	2.28319e-12	1.66051	1.53935e-16	1.01287e-14	2	NM_100020	AT1G01380	chr1:147681-147740
A_84_P14331	1.05077	1.92438e-06	0.000211826	0.638732	0.00240633	0.0334745	0.850094	7.8211e-05	0.000860637	1.36293	3.46719e-09	7.18953e-08	2	NM_001198484	AT1G76650	chr1:28767015-28766956
A_84_P14334	0.122934	0.465051	0.822715	0.500112	0.00381576	0.0472411	1.30323	3.33576e-11	1.36577e-09	1.455	6.45826e-13	2.42762e-11	2	NM_105774	AT1G71050	chr1:26803382-26803323
A_84_P143879	0.264645	0.0468371	0.302044	0.584049	2.8603e-05	0.000947195	1.0534	1.06835e-11	4.79658e-10	1.22222	3.92746e-14	1.79991e-12	2	NM_128276	AT2G27180	chr2:11620922-11620981
A_84_P14446	0.082829	0.494866	0.838598	0.336462	0.00676627	0.0713456	1.20522	2.43486e-15	1.96734e-13	1.36219	9.88802e-18	7.83371e-16	2	NM_127476	AT2G19190	chr2:8326146-8326087
A_84_P144479	-0.365397	0.168763	0.560281	0.173946	0.510278	0.800813	0.75607	0.00526404	0.0323477	1.84703	8.8937e-10	2.03135e-08	2	NM_124132	AT5G47590	chr5:19297904-19297845
A_84_P14480	0.154599	0.416489	0.797302	0.214521	0.260531	0.604255	0.753044	0.000159474	0.00161457	1.34111	6.78438e-10	1.57918e-08	2	NM_129382	AT2G38250	chr2:16019126-16019185
A_84_P145159	-0.0254404	0.960141	0.992838	-0.34203	0.502299	0.795799	-0.0843781	0.86836	0.964022	1.33256	0.010479	0.0442371	2	NM_124417	AT5G50360	chr5:20505436-20505377
A_84_P14529	0.234562	0.156418	0.540796	0.740219	2.31996e-05	0.000789724	1.33353	7.12656e-12	3.29594e-10	1.39839	1.27161e-12	4.50664e-11	2	NM_111063	AT3G01970	chr3:326677-326618
A_84_P145439	0.308001	0.00477191	0.083081	0.774805	2.49318e-10	2.43353e-08	1.04289	4.21838e-15	3.28309e-13	1.19306	1.02721e-17	8.11976e-16	2	NM_201849	AT2G31865	chr2:13546841-13546782
A_84_P14587	-0.0731819	0.76959	0.945747	0.0509477	0.838393	0.952319	0.954223	0.000263619	0.00252568	1.3208	1.1287e-06	1.4429e-05	2	NM_112304	AT3G14440	chr3:4831797-4831738
A_84_P14620	-0.419737	0.251518	0.6622	0.706179	0.0556518	0.272728	1.1635	0.00200399	0.014513	1.0427	0.00533528	0.0255894	2	NM_115091	AT3G52310	chr3:19402793-19402852
A_84_P14639	-0.0924112	0.479907	0.831334	0.481056	0.0004175	0.00863697	0.919439	7.51108e-10	2.43931e-08	1.4355	2.83883e-17	2.0941e-15	2	NM_114589	AT3G47220	chr3:17389840-17389899
A_84_P14650	0.866858	8.3123e-10	2.01169e-07	0.827287	3.28509e-09	2.78358e-07	1.03379	2.32979e-12	1.15295e-10	0.583428	1.01752e-05	0.00010562	2	NM_114856	AT3G49960	chr3:18524376-18524317
A_84_P14652	0.0529797	0.779869	0.947494	0.750921	0.000161832	0.00405545	1.28641	2.22349e-09	6.56347e-08	1.64989	5.33278e-13	2.03927e-11	2	NM_114891	AT3G50310	chr3:18648408-18648349
A_84_P14662	0.381936	0.198379	0.598389	0.501415	0.0926145	0.361716	1.52485	1.8449e-06	3.0419e-05	2.21177	1.07281e-10	2.82465e-09	2	NM_180355	AT3G52780	chr3:19561608-19561549
A_84_P14664	0.476198	0.00555718	0.0906033	0.513086	0.00292448	0.0390236	0.994058	7.86509e-08	1.76112e-06	1.6947	1.10414e-15	6.38523e-14	2	NM_115176	AT3G53160	chr3:19702564-19702505
A_84_P14695	0.416433	0.0199352	0.190378	1.03103	1.06133e-07	6.80596e-06	0.871141	4.09319e-06	6.23524e-05	0.371869	0.0369677	0.120411	2	NM_115892	AT3G60280	chr3:22279950-22279891
A_84_P14729	0.198381	0.527081	0.854542	-0.240102	0.444273	0.757937	0.130887	0.676234	0.895482	1.28665	9.73167e-05	0.000796892	2	NM_116753	AT4G05140	chr4:2651102-2651043
A_84_P14736	0.322614	0.329425	0.734378	-0.620051	0.0631041	0.292806	0.206052	0.532564	0.818548	1.17041	0.000649314	0.00423446	2	NM_116981	AT4G09120	chr4:5814920-5814979
A_84_P14774	-0.0758999	0.655205	0.905984	0.026543	0.875833	0.964409	1.23233	2.97557e-10	1.03381e-08	1.62864	1.14982e-14	5.64273e-13	2	NM_118387	AT4G22610	chr4:11902227-11902168
A_84_P14793	0.636002	0.0572513	0.334456	-0.113498	0.731301	0.912519	1.36357	9.07967e-05	0.000980805	2.22631	2.74984e-09	5.81595e-08	2	NM_102037	AT1G21890	chr1:7682885-7682826
A_84_P147938	0.209169	0.221484	0.628991	0.373528	0.0307977	0.192808	0.876512	1.95454e-06	3.20472e-05	1.04847	3.19126e-08	5.53287e-07	2	NM_124166	AT5G47920	chr5:19403533-19403474
A_84_P14810	0.140941	0.134276	0.506755	0.333582	0.000604842	0.0114839	0.726954	3.0024e-11	1.24955e-09	1.18204	2.9912e-20	3.27217e-18	2	NM_119195	AT4G30490	chr4:14899440-14899381
A_84_P148568	-0.11271	0.362909	0.759294	0.364536	0.00412145	0.0499237	1.03491	2.23776e-12	1.11365e-10	1.06219	8.52893e-13	3.15231e-11	2	NM_120296	AT5G02180	chr5:433478-433537
A_84_P14906	0.163188	0.156064	0.540269	0.429818	0.000321539	0.0070523	0.828653	3.01218e-10	1.04448e-08	1.37563	3.65322e-19	3.51725e-17	2	NM_121336	AT5G13330	chr5:4274257-4274316
A_84_P14936	-1.0285	2.01796e-07	2.88675e-05	-0.291649	0.108232	0.391569	-0.377855	0.038561	0.155379	0.683983	0.000282339	0.00204891	2	NM_122523	AT5G26220	chr5:9163260-9163201
A_84_P14946	-0.528339	0.0995612	0.442002	0.127254	0.689039	0.89404	0.298523	0.349047	0.671443	1.11052	0.000777709	0.00493527	2	NM_123006	AT5G36150	chr5:14221117-14221058
A_84_P14958	0.617539	0.00597612	0.0943944	0.797698	0.000475695	0.00958824	1.22343	3.35787e-07	6.56234e-06	1.6667	6.24866e-11	1.71554e-09	2	NM_123364	AT5G40010	chr5:16020433-16020374
A_84_P14981	-0.218333	0.394792	0.782848	-0.0593345	0.816704	0.945484	1.94128	7.11301e-11	2.77407e-09	2.38022	4.01657e-14	1.83836e-12	2	NM_123993	AT5G46240	chr5:18743718-18743659
A_84_P15021	0.698428	0.00964181	0.124949	1.09708	8.0703e-05	0.0023015	0.605792	0.0239736	0.108406	0.652573	0.0152953	0.0600774	2	NM_125134	AT5G57530	chr5:23301328-23301188
A_84_P15031	-0.146744	0.585421	0.878182	-0.188929	0.482785	0.783198	0.488103	0.0724422	0.247335	1.28469	8.17616e-06	8.6315e-05	2	NM_125373	AT5G59810	chr5:24097049-24096990
A_84_P15081	1.0179	0.0582536	0.337533	1.14355	0.0339303	0.204869	1.4078	0.009566	0.0521613	1.43214	0.00844128	0.0372039	2	NM_122120	AT5G21120	chr5:7184114-7184173
A_84_P15113	0.755971	0.000325946	0.0136457	0.633406	0.00229342	0.0323237	1.33433	4.32391e-09	1.21932e-07	1.14386	2.26832e-07	3.32292e-06	2	NM_105820	AT1G71520	chr1:26938913-26938972
A_84_P151368	0.545274	4.00099e-09	8.46532e-07	0.658868	9.94702e-12	1.22891e-09	1.07776	4.21647e-21	7.12846e-19	1.01243	1.0342e-19	1.05614e-17	2	NM_123570	AT5G42050	chr5:16817125-16817184
A_84_P15151	0.360232	0.0020737	0.0479529	0.509733	2.3299e-05	0.000792346	0.948426	2.24947e-12	1.1179e-10	1.40455	8.2209e-20	8.49349e-18	2	NM_102259	AT1G24130	chr1:8534294-8534235
A_84_P15168	0.510194	0.00428875	0.077792	0.965808	3.77937e-07	2.11633e-05	1.34909	3.21955e-11	1.32279e-09	1.27457	2.07898e-10	5.19143e-09	2	NM_202033	AT1G05300	chr1:1545318-1545259
A_84_P15183	0.560587	0.0635744	0.354312	-0.563547	0.0622204	0.290307	1.38772	1.35668e-05	0.000183245	0.747022	0.0142689	0.0568216	2	NM_104732	AT1G60450	chr1:22271323-22271264
A_84_P15190	0.0674707	0.749426	0.938249	-0.489397	0.0228	0.159126	0.997836	1.00828e-05	0.000139987	1.11148	1.2448e-06	1.57648e-05	2	NM_100313	AT1G04330	chr1:1161804-1161745
A_84_P15250	0.542035	1.27414e-06	0.000150069	0.824549	1.17588e-11	1.44769e-09	1.47187	5.14981e-23	1.11634e-20	1.45232	1.06541e-22	1.71895e-20	2	NM_179523	AT1G66760	chr1:24904029-24904199
A_84_P15303	0.727357	1.23679e-07	1.84392e-05	0.99619	1.21892e-11	1.49029e-09	1.35386	5.00434e-17	5.1552e-15	1.05051	1.81824e-12	6.32961e-11	2	NM_104423	AT1G55480	chr1:20715269-20715328
A_84_P15376	0.0867785	0.649731	0.903979	0.827132	4.35579e-05	0.00136201	1.79483	2.60705e-14	1.82411e-12	1.70491	2.02191e-13	8.30724e-12	2	NM_129861	AT2G43000	chr2:17880700-17880641
A_84_P15382	0.228024	0.400991	0.787599	-0.231218	0.394459	0.723365	0.223234	0.410911	0.7288	2.01211	1.40166e-10	3.60978e-09	2	NM_128630	AT2G30770	chr2:13110160-13110101
A_84_P154655	0.191764	0.300897	0.707755	0.423211	0.0243219	0.165907	1.86105	1.40033e-15	1.18089e-13	1.39776	7.65202e-11	2.06237e-09	2	NM_129737	AT2G41730	chr2:17409551-17409610
A_84_P15509	-0.713408	1.39927e-06	0.000160006	-0.0788519	0.56337	0.831459	1.24219	9.03625e-14	5.78418e-12	1.72065	3.39697e-20	3.70458e-18	2	NM_001125181	AT3G17998	chr3:6157113-6157281
A_84_P15534	0.451068	0.133837	0.506101	0.500032	0.0971146	0.370854	0.949428	0.0020854	0.0150164	1.35948	1.92696e-05	0.000187207	2	NM_113086	AT3G21900	chr3:7716265-7716324
A_84_P155845	-0.0612392	0.755316	0.940989	0.630668	0.00189869	0.0280416	1.47609	9.67512e-11	3.65236e-09	2.07272	1.83973e-16	1.20157e-14	2	NM_130362	AT2G47950	chr2:19624739-19624798
A_84_P155875	0.524684	0.0198847	0.190202	0.291746	0.189755	0.520335	1.03993	1.10267e-05	0.000151838	1.29737	1.08379e-07	1.68774e-06	2	NM_147284	AT2G10965	chr2:4323847-4323977
A_84_P155935	1.03942	4.62178e-08	7.66694e-06	0.971036	2.40372e-07	1.41085e-05	0.477985	0.006495	0.0382938	0.784457	1.73099e-05	0.000170133	2	NM_118895	AT4G27590	chr4:13771805-13771864
A_84_P15594	0.255143	0.579536	0.876168	0.993483	0.0334596	0.202963	0.815573	0.0793636	0.263705	1.19852	0.010833	0.0454275	2	NM_114830	AT3G49700	chr3:18434607-18434548
A_84_P15617	-0.240713	0.401645	0.78787	1.07817	0.000317424	0.00698807	0.463527	0.108556	0.328485	1.33214	1.32732e-05	0.000134152	2	NM_115339	AT3G54820	chr3:20302117-20302176
A_84_P15635	0.239811	0.0488353	0.309006	0.402675	0.0012226	0.0197709	0.785433	6.45234e-09	1.76734e-07	1.02282	1.2307e-12	4.38363e-11	2	NM_115770	AT3G59080	chr3:21838304-21838363
A_84_P15698	0.595937	0.000682366	0.0232281	0.639559	0.000289175	0.00653724	1.03294	3.6694e-08	8.82003e-07	0.261154	0.124431	0.295573	2	NM_117393	AT4G13230	chr4:7675917-7675858
A_84_P15734	0.348258	0.00846495	0.115751	0.578214	2.55873e-05	0.000858837	1.03126	1.24761e-11	5.54504e-10	1.36392	1.77358e-16	1.16267e-14	2	NM_118713	AT4G25810	chr4:13129629-13129688
A_84_P15741	0.97664	1.94302e-07	2.79085e-05	0.855595	3.31905e-06	0.000146228	1.05752	2.72181e-08	6.70658e-07	1.19265	9.36597e-10	2.1337e-08	2	NM_118862	AT4G27280	chr4:13663956-13663897
A_84_P15752	0.0507497	0.666045	0.909698	0.229401	0.0539221	0.267972	0.916618	2.78767e-11	1.16292e-09	1.31357	1.30228e-17	1.01578e-15	2	NM_119114	AT4G29690	chr4:14541239-14541180
A_84_P157715	0.928097	1.84658e-06	0.000203898	1.10216	3.57808e-08	2.50389e-06	0.324867	0.0737948	0.250718	0.230218	0.202724	0.414765	2	NM_001084347	AT1G72930	chr1:27440320-27440379
A_84_P158475	0.38208	0.0125985	0.145989	0.515282	0.000933207	0.0160692	0.834725	3.6609e-07	7.10348e-06	1.03939	1.1922e-09	2.65774e-08	2	NM_129727	AT2G41640	chr2:17362309-17362368
A_84_P15849	0.301735	0.252496	0.66326	0.744001	0.00576297	0.0634951	1.1108	6.2568e-05	0.000710355	1.19171	2.02557e-05	0.000195658	2	NM_121231	AT5G11930	chr5:3845396-3845337
A_84_P15883	0.737684	0.00754903	0.108252	1.46619	6.10438e-07	3.23377e-05	0.564471	0.0389557	0.156541	0.551112	0.0436814	0.136696	2	NM_122574	AT5G26920	chr5:9478319-9478378
A_84_P15967	0.576479	0.0138427	0.154691	1.24254	6.75555e-07	3.51006e-05	0.845319	0.000415954	0.00376372	1.01425	3.13876e-05	0.000291012	2	NM_125135	AT5G57540	chr5:23304021-23303962
A_84_P16015	-0.146598	0.501172	0.841214	-0.27665	0.20608	0.541986	-0.0129417	0.952576	0.987801	1.46502	2.82235e-09	5.93602e-08	2	NM_121613	AT5G16080	chr5:5252595-5252536
A_84_P16022	0.504652	2.53082e-06	0.000269349	1.02644	4.53337e-16	1.00743e-13	1.50968	1.55076e-24	4.28082e-22	1.38145	2.06082e-22	3.15965e-20	2	NM_122035	AT5G20280	chr5:6845193-6845134
A_84_P16037	0.743989	0.176461	0.569673	1.00584	0.0690254	0.308532	1.48363	0.00809809	0.0457455	0.981047	0.0759983	0.206429	2	NM_104541	AT1G56650	chr1:21233801-21233742
A_84_P16043	0.171314	0.610218	0.889674	0.240095	0.475337	0.778473	0.713733	0.0362578	0.148365	1.24659	0.000379123	0.00264585	2	NM_123101	AT5G37420	chr5:14841908-14841967
A_84_P16077	0.215149	0.4052	0.790349	0.518524	0.0472634	0.248957	1.34014	1.61975e-06	2.70986e-05	1.53294	7.81377e-08	1.25212e-06	2	NM_100389	AT1G05100	chr1:1470441-1470500
A_84_P161013	-0.38096	0.286049	0.693614	-0.0663081	0.852141	0.956874	1.62909	1.74407e-05	0.000228439	2.32311	6.66395e-09	1.31251e-07	2	NM_105740	AT1G70720	chr1:26667002-26667061
A_84_P16118	0.0154311	0.963642	0.993823	0.226352	0.504362	0.796759	1.00289	0.00398464	0.0257439	1.66788	4.65558e-06	5.17948e-05	2	NM_105386	AT1G67160	chr1:25124925-25124866
A_84_P16121	-0.145921	0.405901	0.790939	-0.0210984	0.904128	0.97305	0.867802	4.18646e-06	6.34939e-05	1.46254	2.52736e-12	8.61985e-11	2	NM_103468	AT1G43160	chr1:16264581-16264640
A_84_P161293	-0.0188543	0.953047	0.991193	0.462392	0.151585	0.466463	0.893302	0.00653137	0.0384825	2.97512	4.16924e-14	1.90085e-12	2	NM_123273	AT5G39110	chr5:15658484-15658311
A_84_P16133	0.229105	0.068708	0.366173	0.614365	4.47936e-06	0.000190691	0.985609	1.64999e-11	7.17988e-10	1.26402	9.89137e-16	5.78645e-14	2	NM_106579	AT1G79310	chr1:29835337-29835396
A_84_P16173	0.0496527	0.729866	0.931518	-0.0194102	0.892586	0.96842	0.967663	2.82455e-09	8.18725e-08	1.11124	3.76364e-11	1.07159e-09	2	NM_102616	AT1G28480	chr1:10013693-10013634
A_84_P16214	0.175207	0.085019	0.409552	0.397661	0.000169681	0.0042222	0.677997	2.82072e-09	8.18286e-08	1.0547	2.56499e-16	1.63006e-14	2	NM_105748	AT1G70800	chr1:26703474-26703533
A_84_P16254	-0.240258	0.322065	0.728031	1.29807	8.20662e-07	4.15433e-05	0.400358	0.100911	0.311896	0.810744	0.00122054	0.00730586	2	NM_104148	AT1G52700	chr1:19631395-19631241
A_84_P162903	0.345684	0.443791	0.811435	0.367116	0.416172	0.739504	1.22352	0.00802	0.0453816	2.20269	5.38112e-06	5.91404e-05	2	NM_125040	AT5G56570	chr5:22904328-22904387
A_84_P16301	0.0592032	0.733158	0.932525	0.400017	0.023553	0.162322	1.06437	3.58678e-08	8.63908e-07	1.0268	8.82546e-08	1.39838e-06	2	NM_128883	AT2G33240	chr2:14087017-14086958
A_84_P16311	0.142163	0.654481	0.905708	0.0996999	0.75354	0.921501	-0.364343	0.253173	0.561902	1.19945	0.000303748	0.00218454	2	NM_129722	AT2G41590	chr2:17344630-17344689
A_84_P16332	0.303585	0.0722616	0.376475	0.383469	0.0240715	0.164834	1.12962	2.48169e-09	7.2723e-08	1.3697	4.87031e-12	1.5934e-10	2	NM_128499	AT2G29450	chr2:12624840-12624781
A_84_P16384	0.764573	1.0519e-05	0.000940956	0.995018	3.53828e-08	2.48552e-06	1.1202	1.33696e-09	4.11501e-08	0.586259	0.000524825	0.00351948	2	NM_128081	AT2G25240	chr2:10751999-10751940
A_84_P16410	0.518506	2.44287e-06	0.000260775	0.477648	1.14653e-05	0.000429149	0.79339	2.88051e-11	1.20023e-09	1.215	5.64401e-19	5.27581e-17	2	NM_111235	AT3G03640	chr3:883966-884025
A_84_P164303	0.34516	0.124308	0.488303	0.062291	0.779829	0.931228	1.07977	6.3371e-06	9.26034e-05	1.63054	2.25362e-10	5.58802e-09	2	NM_125255	AT5G58680	chr5:23708197-23708138
A_84_P164413	0.757062	2.25704e-07	3.21573e-05	0.924412	1.1388e-09	1.03441e-07	1.08181	6.70865e-12	3.1108e-10	0.661624	3.94062e-06	4.46561e-05	2	NM_122021	AT5G20140	chr5:6798930-6798871
A_84_P164883	-0.072524	0.786545	0.949278	0.0105661	0.968521	0.992327	0.210774	0.432126	0.745034	1.0364	0.000221957	0.00165666	2	NM_180790	AT5G42900	chr5:17198233-17198174
A_84_P16501	0.506814	0.219378	0.626232	1.44157	0.000735169	0.0133418	0.945904	0.0235749	0.106904	1.20734	0.00424414	0.0210948	2	NM_112231	AT3G13784	chr3:4528589-4528530
A_84_P16577	1.23222	2.11143e-05	0.00167652	1.46435	7.76875e-07	3.9554e-05	1.48574	5.66466e-07	1.05679e-05	1.17496	4.57613e-05	0.000406161	2	NM_102001	AT1G21520	chr1:7534639-7534580
A_84_P16626	0.334979	0.0217255	0.198821	1.06629	1.34244e-10	1.38695e-08	0.878992	3.58036e-08	8.62949e-07	1.65249	3.01496e-18	2.54249e-16	2	NM_116947	AT4G08770	chr4:5598957-5598898
A_84_P16645	0.0911634	0.791904	0.95138	0.117959	0.732853	0.913037	0.987838	0.00536138	0.0327976	2.85386	3.72015e-12	1.23774e-10	2	NM_117422	AT4G13480	chr4:7837519-7837578
A_84_P16673	0.583775	7.31349e-05	0.00438735	0.88231	1.56203e-08	1.16934e-06	1.40652	1.32058e-15	1.11898e-13	1.67192	4.39752e-19	4.1546e-17	2	NM_118567	AT4G24340	chr4:12609017-12609076
A_84_P16680	0.879855	2.86174e-08	5.08124e-06	1.0072	6.3178e-10	5.9213e-08	1.06076	1.23777e-10	4.58925e-09	0.654926	1.59107e-05	0.000157652	2	NM_118714	AT4G25820	chr4:13131538-13131597
A_84_P16729	-0.298971	0.442586	0.810991	0.311545	0.423718	0.744377	0.816524	0.0383905	0.154833	1.51834	0.000195811	0.00148599	2	NM_119939	AT4G37770	chr4:17753829-17753888
A_84_P16730	-0.119962	0.803796	0.954686	0.0528435	0.912841	0.975736	0.423391	0.381718	0.703458	2.8346	1.05694e-07	1.65028e-06	2	NM_119959	AT4G37980	chr4:17854229-17854288
A_84_P16775	0.143038	0.576996	0.875568	0.777843	0.0032076	0.0417756	1.48512	1.43532e-07	3.02238e-06	2.2587	3.28544e-13	1.29707e-11	2	NM_203013	AT5G06510	chr5:1986525-1986584
A_84_P16776	0.580282	0.0910075	0.423503	-0.20575	0.545589	0.821367	0.951954	0.00635019	0.0376209	1.95177	1.81369e-07	2.70972e-06	2	NM_120759	AT5G06760	chr5:2090098-2090039
A_84_P16831	0.0492707	0.744962	0.936375	0.135916	0.370679	0.707827	0.431138	0.00555041	0.0337147	1.06442	7.86933e-10	1.8138e-08	2	NM_122624	AT5G27420	chr5:9685115-9685174
A_84_P168633	0.245276	0.439271	0.808522	0.173316	0.58433	0.843929	1.07508	0.00106111	0.00845391	1.77576	3.07774e-07	4.39745e-06	2	NM_113088	AT3G21920	chr3:7721658-7721717
A_84_P16890	-0.167851	0.293319	0.699804	0.440789	0.00690192	0.0722596	1.2364	3.17747e-11	1.30702e-09	1.62667	7.48681e-16	4.45352e-14	2	NM_124458	AT5G50800	chr5:20665350-20665291
A_84_P16901	-0.202697	0.471036	0.826475	0.129312	0.645288	0.872799	1.23011	3.62441e-05	0.000439783	1.54949	4.45397e-07	6.19593e-06	2	NM_124785	AT5G54060	chr5:21937028-21936969
A_84_P16913	-0.278925	0.343281	0.74495	-0.383821	0.193402	0.524898	-0.237668	0.418975	0.735003	1.21916	8.22442e-05	0.00068684	2	NM_125136	AT5G57550	chr5:23305119-23305060
A_84_P16919	0.173009	0.547521	0.862866	0.394225	0.172703	0.498187	0.560399	0.0540923	0.200136	1.2651	3.34868e-05	0.000308372	2	NM_125303	AT5G59130	chr5:23870252-23870193
A_84_P16923	0.1599	0.210871	0.615268	0.243097	0.0588693	0.281093	1.10395	5.86423e-13	3.23256e-11	1.45639	4.05723e-18	3.37314e-16	2	NM_125374	AT5G59820	chr5:24103484-24103543
A_84_P169473	-0.120701	0.754203	0.940225	0.491071	0.205041	0.540482	0.155834	0.686104	0.899614	1.37195	0.000627682	0.00411705	2	NM_180571	AT5G30500	chr5:11616240-11616299
A_84_P16963	-0.00473808	0.985646	0.997349	0.297112	0.261301	0.604989	0.294835	0.264941	0.578691	1.52731	1.42379e-07	2.17502e-06	2	NM_121702	AT5G16960	chr5:5574731-5574672
A_84_P169853	0.0305831	0.882846	0.975874	0.115001	0.579861	0.841726	0.6512	0.00236721	0.0167286	1.42091	1.72767e-09	3.75897e-08	2	NM_114818	AT3G49580	chr3:18375328-18375269
A_84_P17028	0.52097	0.00796422	0.111582	1.16425	4.54148e-08	3.12196e-06	1.30486	2.03424e-09	6.04524e-08	1.00647	1.30334e-06	1.64062e-05	2	NM_104934	AT1G62560	chr1:23162468-23162527
A_84_P17036	0.254254	0.059311	0.340431	0.464852	0.000787591	0.0140478	0.810043	4.41701e-08	1.04116e-06	1.02577	4.28165e-11	1.20837e-09	2	NM_106351	AT1G77000	chr1:28942312-28942371
A_84_P17074	-0.148254	0.592306	0.880833	0.0997289	0.718536	0.907307	0.68566	0.0151236	0.075169	1.04296	0.00031175	0.00223572	2	NM_104718	AT1G60280	chr1:22226978-22226919
A_84_P17121	-0.148571	0.521899	0.851145	0.325701	0.162539	0.483107	0.475896	0.0428051	0.168146	1.06025	1.7647e-05	0.000173061	2	NM_103027	AT1G32940	chr1:11940039-11940098
A_84_P17125	0.337826	0.0294559	0.235102	0.804545	1.21174e-06	5.90561e-05	1.00885	4.78929e-09	1.33774e-07	1.05315	1.38388e-09	3.05423e-08	2	NM_100972	AT1G10970	chr1:3665298-3665239
A_84_P17126	-0.132994	0.526739	0.854248	0.680301	0.00172134	0.0259478	0.97347	1.39363e-05	0.000187162	1.34918	1.02101e-08	1.94167e-07	2	NM_100977	AT1G11040	chr1:3679287-3679228
A_84_P17129	0.0305117	0.796484	0.952599	0.0593172	0.616327	0.858833	0.43526	0.000422948	0.00381723	1.04794	2.72898e-13	1.09575e-11	2	NM_105718	AT1G70500	chr1:26566646-26566587
A_84_P17170	0.409663	0.303169	0.709885	1.10407	0.00661855	0.0702071	0.943787	0.0194585	0.0921269	1.8091	1.85327e-05	0.000180594	2	NM_106707	AT1G80590	chr1:30296275-30296216
A_84_P17196	0.932233	1.29336e-08	2.49724e-06	1.01384	1.19783e-09	1.08245e-07	1.08797	1.33972e-10	4.94132e-09	0.475842	0.00166218	0.00950346	2	NM_001198505	AT1G79250	chr1:29810408-29810349
A_84_P17216	0.334936	0.417871	0.797831	0.353916	0.392105	0.72201	0.406943	0.325487	0.647055	1.10456	0.00890946	0.0387798	2	NM_102761	AT1G30220	chr1:10633059-10633000
A_84_P17225	0.382159	0.140809	0.516522	0.159196	0.537054	0.81643	0.615178	0.0190836	0.0908271	1.86517	3.15615e-10	7.66984e-09	2	NM_130287	AT2G47190	chr2:19377025-19377084
A_84_P172281	-0.74779	0.000275644	0.012167	-0.33727	0.0890756	0.354357	0.223934	0.256319	0.566358	1.29192	5.4617e-09	1.09525e-07	2	NM_124262	AT5G48850	chr5:19805672-19805613
A_84_P17253	0.823418	0.00469582	0.0820991	1.66059	1.1075e-07	7.06362e-06	1.364	7.20022e-06	0.000103927	0.836745	0.00409833	0.0204621	2	NM_127612	AT2G20520	chr2:8841346-8841405
A_84_P17278	0.319472	0.0345936	0.257224	0.301578	0.0457193	0.243779	0.903839	4.6346e-08	1.0881e-06	1.25986	1.55286e-12	5.45957e-11	2	NM_128498	AT2G29440	chr2:12620222-12620163
A_84_P17326	0.745848	1.91213e-07	2.75768e-05	0.493743	0.000290746	0.00656436	0.919329	6.92259e-10	2.26694e-08	1.04765	9.56792e-12	3.01851e-10	2	NM_129404	AT2G38470	chr2:16110450-16110509
A_84_P17366	0.185665	0.698271	0.920795	0.46926	0.32852	0.6702	0.533248	0.267305	0.581299	1.32864	0.00679753	0.0311725	2	NM_100008	AT1G01250	chr1:104919-104860
A_84_P17378	-0.678997	0.00335944	0.0659625	-0.087869	0.696008	0.897211	1.0382	1.50662e-05	0.000200526	0.414046	0.0685642	0.191288	2	NM_104192	AT1G53130	chr1:19795054-19794995
A_84_P17380	0.954417	1.30864e-13	5.3149e-11	1.22724	2.15461e-18	5.99456e-16	1.61194	1.3351e-24	3.71451e-22	1.40106	2.74987e-21	3.58538e-19	2	NM_180212	AT3G08720	chr3:2648739-2648680
A_84_P17463	0.770036	0.000894347	0.0281899	0.785858	0.000711649	0.0130119	0.902182	0.000122309	0.00127709	1.39917	2.00998e-08	3.60877e-07	2	NM_114294	AT3G44260	chr3:15952452-15952393
A_84_P17520	0.901723	0.0115384	0.139434	0.625059	0.0766257	0.32834	0.94643	0.00815625	0.0460078	1.31592	0.00031508	0.00225456	2	NM_102254	AT1G24070	chr1:8516534-8516475
A_84_P17544	0.55087	9.16026e-09	1.81836e-06	0.826697	7.45834e-15	1.42778e-12	1.01046	8.22492e-19	1.06065e-16	0.963296	8.16759e-18	6.57389e-16	2	NM_116191	AT3G63260	chr3:23373440-23373285
A_84_P175491	0.0880173	0.583014	0.877389	0.366341	0.0245711	0.167089	1.19707	1.15125e-10	4.29094e-09	1.37449	9.17675e-13	3.3706e-11	2	NM_203252	AT5G62520	chr5:25099342-25099401
A_84_P17572	0.362625	0.033125	0.250992	1.20612	3.82045e-10	3.66826e-08	1.57228	2.80787e-14	1.93776e-12	1.72351	5.73454e-16	3.45775e-14	2	NM_116948	AT4G08780	chr4:5607743-5607802
A_84_P175871	0.0866823	0.434431	0.80601	0.321012	0.00476694	0.0555708	0.831854	9.57026e-11	3.62439e-09	1.06624	9.41495e-15	4.71869e-13	2	NM_118969	AT4G28290	chr4:14011936-14011877
A_84_P17625	0.310798	0.0512546	0.316483	0.078877	0.616539	0.858833	0.476537	0.00328906	0.0219523	1.03412	5.62243e-09	1.12049e-07	2	NM_101593	AT1G17310	chr1:5928092-5928033
A_84_P17628	-0.176693	0.304232	0.710774	0.340635	0.0497841	0.2562	1.1205	6.44312e-09	1.76619e-07	1.50473	3.84822e-13	1.50579e-11	2	NM_118753	AT4G26200	chr4:13276872-13276931
A_84_P17648	0.199768	0.533189	0.856624	0.0569154	0.858916	0.958519	0.499483	0.121762	0.354349	1.61159	3.07529e-06	3.5709e-05	2	NM_119200	AT4G30540	chr4:14925015-14925074
A_84_P17676	0.297071	0.540331	0.860957	-0.222867	0.645787	0.873025	0.604141	0.214863	0.509494	2.09567	4.46162e-05	0.000397095	2	NM_119960	AT4G37990	chr4:17857199-17857258
A_84_P17760	0.90362	0.000347271	0.0142019	1.19805	4.14405e-06	0.000177701	1.45501	5.70789e-08	1.31819e-06	0.996753	9.17687e-05	0.00075721	2	NM_122146	AT5G22410	chr5:7427659-7427718
A_84_P17803	0.0720018	0.3878	0.777877	0.483593	1.33416e-07	8.33768e-06	0.907067	4.06617e-17	4.25072e-15	1.0834	6.73076e-21	8.31555e-19	2	NM_105887	AT1G72280	chr1:27212133-27212074
A_84_P178304	-0.138492	0.590122	0.88001	-0.572742	0.0282753	0.18306	-0.734676	0.00535042	0.0327475	1.35167	1.24958e-06	1.58196e-05	2	NM_117660	AT4G15690	chr4:8934552-8934611
A_84_P178394	0.462865	4.77379e-06	0.000468547	0.717417	5.93391e-11	6.63509e-09	1.16301	9.73492e-20	1.39827e-17	0.802876	1.12598e-12	4.04322e-11	2	NM_111958	AT3G11230	chr3:3518291-3518350
A_84_P17859	1.2635	6.17887e-07	7.88174e-05	1.26033	6.52748e-07	3.42707e-05	0.894029	0.000239761	0.00232547	1.36026	1.13161e-07	1.75833e-06	2	NM_125137	AT5G57560	chr5:23307382-23307323
A_84_P17901	0.850657	8.43375e-07	0.000103832	1.03811	6.34395e-09	5.07142e-07	0.908373	1.93322e-07	3.98765e-06	0.364087	0.0241347	0.0864183	2	NM_126140	AT5G67400	chr5:26896157-26896216
A_84_P179084	0.257219	0.0205146	0.193091	0.532248	5.51791e-06	0.000230189	0.917494	1.88305e-12	9.47803e-11	1.38116	2.80617e-20	3.12786e-18	2	NM_122964	AT5G35735	chr5:13900942-13900883
A_84_P17929	0.273527	0.144868	0.522436	0.689531	0.000392909	0.00825879	1.7755	1.46534e-14	1.05237e-12	1.97977	1.32167e-16	8.91216e-15	2	NM_104537	AT1G56600	chr1:21209145-21209204
A_84_P18015	0.587328	0.0013147	0.0356714	0.805488	1.8393e-05	0.000651853	1.06442	5.40982e-08	1.25345e-06	0.373023	0.0372366	0.121059	2	NM_101076	AT1G12040	chr1:4072239-4072298
A_84_P18043	0.0858387	0.584619	0.878182	0.651489	8.28026e-05	0.00235568	1.15258	1.99397e-10	7.12291e-09	0.62481	0.000150658	0.00117643	2	NM_101506	AT1G16400	chr1:5605981-5606040
A_84_P18053	0.186842	0.0934552	0.428392	0.432538	0.000186944	0.00456495	0.882281	1.17779e-11	5.25456e-10	1.40891	1.87695e-20	2.13937e-18	2	NM_202405	AT1G72830	chr1:27405819-27405760
A_84_P18072	0.130245	0.630293	0.898622	0.245701	0.364855	0.703005	1.31271	6.14725e-06	8.9978e-05	2.04892	7.34011e-11	1.9874e-09	2	NM_105911	AT1G72520	chr1:27312268-27312327
A_84_P18080	0.152337	0.374368	0.767717	-0.168465	0.326207	0.668356	0.933102	5.76488e-07	1.07096e-05	1.14423	3.37875e-09	7.01851e-08	2	NM_103894	AT1G50060	chr1:18552366-18552425
A_84_P18081	-0.0821303	0.772736	0.946783	1.00447	0.000685426	0.0126601	1.40767	4.23825e-06	6.42171e-05	2.26755	1.29523e-11	4.00049e-10	2	NM_106291	AT1G76410	chr1:28669381-28669440
A_84_P18100	0.250141	0.135358	0.508695	-0.0561504	0.735635	0.913795	0.508905	0.00297939	0.0201984	1.15545	1.10748e-09	2.48612e-08	2	NM_105661	AT1G69930	chr1:26337805-26337746
A_84_P18113	-0.0661334	0.716561	0.927052	0.065303	0.719966	0.907957	1.55008	1.23716e-12	6.41908e-11	2.01709	1.97774e-17	1.50932e-15	2	NM_106314	AT1G76640	chr1:28765439-28765380
A_84_P18116	0.0320607	0.919007	0.981893	0.380667	0.229578	0.571383	0.690038	0.0312294	0.132899	1.08028	0.000966364	0.00597523	2	NM_106706	AT1G80580	chr1:30294263-30294322
A_84_P18120	-0.257088	0.344394	0.745848	-0.112711	0.677739	0.88891	0.332096	0.222874	0.521124	1.06263	0.000187387	0.00143129	2	NM_105582	AT1G69150	chr1:25993721-25993662
A_84_P18136	0.0523643	0.848866	0.967798	0.960805	0.00077027	0.0137946	1.08628	0.000166832	0.0016806	1.63957	7.10772e-08	1.14993e-06	2	NM_102071	AT1G22210	chr1:7843633-7843797
A_84_P181424	0.193593	0.405037	0.790162	0.455577	0.0524978	0.264442	2.16	3.80525e-14	2.5793e-12	1.5915	1.62438e-09	3.55391e-08	2	NM_122372	AT5G24640	chr5:8436474-8436533
A_84_P181974	0.302314	0.225535	0.633318	0.0709763	0.774966	0.929518	1.74245	8.20074e-10	2.64143e-08	1.69839	1.75891e-09	3.82164e-08	2	NM_101882	AT1G20310	chr1:7033086-7033145
A_84_P18208	-0.152335	0.49615	0.839115	0.59995	0.00874292	0.0844791	1.42855	1.19968e-08	3.13997e-07	1.34799	5.44443e-08	9.02315e-07	2	NM_126590	AT2G05720	chr2:2148154-2148213
A_84_P18221	-0.039093	0.923187	0.983104	0.1696	0.675894	0.887775	1.13143	0.00651484	0.0383979	1.92826	8.96789e-06	9.40551e-05	2	NM_129219	AT2G36640	chr2:15357082-15357023
A_84_P18226	-0.298029	0.412959	0.794983	1.56224	4.86237e-05	0.00149658	1.03605	0.00546966	0.0332986	0.467359	0.200678	0.411911	2	NM_128481	AT2G29250	chr2:12578984-12578925
A_84_P18229	-0.264097	0.22397	0.631606	0.576371	0.00916309	0.0872396	0.928787	4.91761e-05	0.00057384	1.50529	1.03549e-09	2.33341e-08	2	NM_128315	AT2G27550	chr2:11774343-11774402
A_84_P182454	0.0975989	0.742416	0.935465	0.742637	0.0142571	0.117784	1.25211	6.56924e-05	0.000741826	0.155116	0.601638	0.792907	2	NM_127860	AT2G22950	chr2:9769664-9769723
A_84_P18287	0.523304	0.000163052	0.0082304	0.666179	2.98299e-06	0.00013325	1.11344	1.80942e-12	9.13342e-11	1.41837	8.46335e-17	5.84071e-15	2	NM_128244	AT2G26870	chr2:11457221-11457162
A_84_P18315	0.256477	0.00203535	0.04747	0.523281	7.47553e-09	5.94911e-07	0.937097	1.8409e-18	2.28233e-16	1.05446	4.93534e-21	6.20589e-19	2	NM_111829	AT3G09940	chr3:3056651-3056592
A_84_P18331	0.724309	9.82311e-08	1.50909e-05	1.07244	5.02059e-13	7.67955e-11	1.15393	2.80398e-14	1.93776e-12	1.70797	2.30091e-22	3.46125e-20	2	NM_111324	AT3G04530	chr3:1222263-1222322
A_84_P18334	0.505082	0.0483113	0.307186	0.775753	0.00287289	0.0385678	1.40758	3.53505e-07	6.88195e-06	1.8609	1.78672e-10	4.50944e-09	2	NM_111525	AT3G06490	chr3:2006296-2006355
A_84_P18337	-0.304618	0.404457	0.78985	-0.16239	0.656184	0.878109	0.466145	0.203461	0.493012	1.20435	0.00142196	0.008335	2	NM_113134	AT3G22360	chr3:7904965-7905024
A_84_P18364	0.114817	0.24833	0.65942	0.58037	1.1006e-07	7.0323e-06	1.35667	4.72014e-22	8.59699e-20	1.35231	5.60461e-22	7.92133e-20	2	NM_112111	AT3G12750	chr3:4052066-4052007
A_84_P18380	0.382209	0.00252866	0.0547137	0.833917	2.12412e-09	1.83505e-07	1.11763	9.09422e-14	5.81076e-12	0.647905	1.15486e-06	1.47154e-05	2	NM_101166	AT1G12950	chr1:4422401-4422460
A_84_P18409	0.254359	0.0639946	0.355086	0.459034	0.00111237	0.0183838	1.01461	1.14472e-10	4.27111e-09	1.57318	2.32399e-18	1.99796e-16	2	NM_114297	AT3G44290	chr3:15972975-15972916
A_84_P18416	0.427675	0.0151024	0.163139	0.4869	0.00594899	0.0650779	1.52617	2.86678e-13	1.7227e-11	2.02057	1.39011e-18	1.22796e-16	2	NM_114477	AT3G46080	chr3:16922938-16922879
A_84_P18464	-0.0823353	0.627683	0.897524	0.616431	0.000492475	0.00986459	1.74841	5.21212e-16	4.79596e-14	1.3883	5.2114e-12	1.70342e-10	2	NM_115521	AT3G56620	chr3:20972777-20972718
A_84_P18470	-0.43072	0.267493	0.676709	1.2194	0.00226592	0.0319873	0.608475	0.118752	0.348506	0.907129	0.0212827	0.0781057	2	NM_106074	AT1G74140	chr1:27879367-27879513
A_84_P18478	0.662628	3.54671e-06	0.000365363	1.122	1.55267e-12	2.20329e-10	1.27427	1.04771e-14	7.66456e-13	0.8117	3.74479e-08	6.39838e-07	2	NM_001203212	AT3G60330	chr3:22303450-22303509
A_84_P18510	0.478303	0.0326715	0.249119	0.0669036	0.761587	0.924446	0.253381	0.252506	0.560959	1.24791	2.51107e-07	3.65279e-06	2	NM_116687	AT4G04490	chr4:2232044-2231985
A_84_P18532	-0.00739329	0.96272	0.993665	0.151673	0.339119	0.680201	1.22603	3.45031e-11	1.40453e-09	1.73957	2.77769e-17	2.05759e-15	2	NM_117299	AT4G12290	chr4:7306642-7306786
A_84_P18542	0.680255	7.37268e-11	1.90151e-08	1.09658	1.79113e-19	5.65069e-17	1.34348	3.84519e-24	9.84535e-22	1.25767	1.44573e-22	2.28051e-20	2	NM_117986	AT4G18700	chr4:10289172-10289113
A_84_P18546	-0.260306	0.34545	0.746234	1.01341	0.000416942	0.00863047	0.403286	0.145519	0.398928	0.20996	0.446191	0.677554	2	NM_001036593	AT4G19680	chr4:10704503-10704562
A_84_P18566	0.360275	0.0217842	0.199203	0.580157	0.000321861	0.00705499	0.644252	7.60552e-05	0.000842161	1.10578	4.31334e-10	1.02839e-08	2	NM_118590	AT4G24570	chr4:12687403-12687462
A_84_P185874	0.478313	0.148134	0.527899	1.24006	0.000306317	0.00680717	1.07999	0.00149113	0.011258	1.54651	1.07116e-05	0.000110604	2	NM_117187	AT4G11170	chr4:6817035-6817094
A_84_P18593	0.545658	3.05813e-05	0.00224183	1.07615	4.73089e-13	7.29488e-11	1.44507	1.31863e-18	1.68204e-16	1.61099	5.59705e-21	6.9882e-19	2	NM_119183	AT4G30370	chr4:14858886-14858827
A_84_P18655	0.399761	9.26894e-05	0.00523177	0.905232	3.48476e-14	6.28217e-12	1.18947	1.46483e-19	2.06209e-17	1.09344	8.74488e-18	6.98073e-16	2	NM_104948	AT1G62710	chr1:23224210-23224151
A_84_P18671	0.0747407	0.325305	0.730808	0.38321	2.77755e-06	0.000125022	0.602607	1.40724e-11	6.19223e-10	1.03235	6.23971e-22	8.71439e-20	2	NM_001203320	AT5G07340	chr5:2319231-2319373
A_84_P18730	0.149442	0.391753	0.780558	0.341268	0.0529017	0.265524	1.09995	1.63001e-08	4.17355e-07	2.0509	1.04929e-18	9.38625e-17	2	NM_123013	AT5G36220	chr5:14253899-14253840
A_84_P18750	0.0706415	0.836895	0.964336	0.258633	0.451824	0.762708	0.662256	0.056595	0.206844	1.59247	1.38348e-05	0.000139112	2	NM_123588	AT5G42230	chr5:16883847-16883906
A_84_P187744	-0.270068	0.207995	0.61076	-0.175303	0.412308	0.736707	0.335562	0.118781	0.348555	1.08522	2.49854e-06	2.96153e-05	2	NM_148856	AT3G48300	chr3:17887054-17887113
A_84_P18778	-0.140409	0.232277	0.64115	0.364574	0.0025242	0.0347584	0.73997	1.58659e-08	4.07713e-07	1.24139	1.418e-16	9.40031e-15	2	NM_124341	AT5G49630	chr5:20142796-20142737
A_84_P18822	0.647228	1.36945e-06	0.000158275	0.99724	8.4789e-12	1.06998e-09	1.15257	3.52062e-14	2.39687e-12	0.743662	5.71393e-08	9.41679e-07	2	NM_180910	AT5G61420	chr5:24689565-24689506
A_84_P18823	0.630287	3.76129e-06	0.000384108	0.700512	4.15188e-07	2.29941e-05	1.38117	3.89869e-17	4.09989e-15	1.46854	2.16533e-18	1.87524e-16	2	NM_001203660	AT5G61560	chr5:24756425-24756484
A_84_P18824	0.330167	0.282414	0.690893	-0.394094	0.200224	0.534052	-0.044725	0.883785	0.967879	1.1066	0.000520898	0.00349645	2	NM_125567	AT5G61730	chr5:24803660-24803601
A_84_P18841	-0.00243935	0.98082	0.996746	0.231834	0.0247237	0.167492	0.818821	8.59182e-12	3.92734e-10	1.0653	2.29894e-16	1.47693e-14	2	NM_125996	AT5G65990	chr5:26396225-26396284
A_84_P18845	0.399449	0.0254491	0.216577	0.71062	0.00012188	0.00324347	1.23576	7.80024e-10	2.52163e-08	1.55627	2.77578e-13	1.11327e-11	2	NM_103696	AT1G48000	chr1:17704334-17704275
A_84_P18925	-0.0518004	0.894093	0.976795	0.468543	0.230784	0.572601	0.967094	0.014869	0.0741748	1.4987	0.000236824	0.00175466	2	NM_104843	AT1G61610	chr1:22736446-22736505
A_84_P18965	-0.283056	0.0635482	0.354222	0.569582	0.000304781	0.00678585	1.31408	5.12469e-13	2.86512e-11	1.01687	2.68471e-09	5.69062e-08	2	NM_100788	AT1G09180	chr1:2965804-2965863
A_84_P19002	0.3643	0.20602	0.608143	-0.0205825	0.942732	0.984585	0.941675	0.00150044	0.0113186	1.09251	0.000270225	0.00197244	2	NM_104146	AT1G52680	chr1:19618543-19618484
A_84_P19007	1.3403	9.79961e-05	0.00547013	0.567916	0.085046	0.347602	-0.0510744	0.875686	0.965901	-0.328659	0.315709	0.552241	2	NM_100938	AT1G10620	chr1:3509105-3509046
A_84_P19013	-0.17759	0.587823	0.879117	0.707034	0.0334356	0.202887	0.951798	0.00467083	0.029403	2.42425	1.5468e-10	3.93765e-09	2	NM_103029	AT1G32960	chr1:11947400-11947459
A_84_P19081	-0.081374	0.582861	0.877196	0.298354	0.0467401	0.247649	0.337638	0.0249478	0.111668	1.03582	9.02451e-10	2.05857e-08	2	NM_102364	AT1G25530	chr1:8964919-8964860
A_84_P190844	0.0377125	0.933169	0.986068	-0.7283	0.108425	0.391646	1.21477	0.00835108	0.0468451	-0.0828859	0.853786	0.93588	2	NM_103962	AT1G50800	chr1:18826968-18826909
A_84_P19131	0.173648	0.521061	0.85103	-0.0187541	0.94467	0.985357	1.01918	0.000310986	0.00292555	0.958335	0.000656145	0.00427044	2	NM_127952	AT2G23910	chr2:10179723-10179782
A_84_P19132	0.252562	0.021054	0.195512	0.817738	6.46072e-11	7.15621e-09	1.48394	3.17691e-22	6.00282e-20	1.3481	4.74788e-20	5.07224e-18	2	NM_130218	AT2G46530	chr2:19107920-19107979
A_84_P19161	0.321048	0.143769	0.521606	0.419374	0.0574306	0.276897	0.96469	3.09728e-05	0.000382732	1.6267	1.21635e-10	3.16717e-09	2	NM_201858	AT2G32860	chr2:13943531-13943590
A_84_P191974	0.407689	0.183908	0.579937	0.24331	0.425968	0.746215	1.5833	1.65349e-06	2.76369e-05	1.87399	3.3928e-08	5.84787e-07	2	NM_120399	AT5G03210	chr5:763133-763074
A_84_P19205	-0.237178	0.412684	0.794879	0.120769	0.676075	0.887814	0.761785	0.00994607	0.0539755	1.26084	3.86123e-05	0.000349648	2	NM_127974	AT2G24130	chr2:10261156-10261215
A_84_P19215	0.158516	0.367795	0.762881	0.578203	0.00146592	0.0228079	1.36174	3.34513e-11	1.36802e-09	1.45351	3.41507e-12	1.14377e-10	2	NM_127723	AT2G21510	chr2:9211155-9211096
A_84_P19226	0.297338	0.0402158	0.278803	0.820515	1.79187e-07	1.08044e-05	1.04097	2.59798e-10	9.14314e-09	1.49694	2.51207e-16	1.60595e-14	2	NM_130376	AT2G48090	chr2:19669324-19669265
A_84_P19250	-0.0909418	0.634617	0.900325	0.192363	0.316068	0.658643	0.585373	0.00297879	0.0201984	1.62519	1.31559e-12	4.65315e-11	2	NM_111413	AT3G05400	chr3:1553351-1553410
A_84_P19262	-0.0523908	0.830945	0.963359	0.222356	0.366148	0.70385	1.10522	2.3091e-05	0.000293278	1.34657	5.06307e-07	6.95562e-06	2	NM_111427	AT3G05540	chr3:1606559-1606500
A_84_P19291	-0.148302	0.618529	0.893742	-6.16212e-05	0.999835	0.999948	0.265479	0.373617	0.695015	1.04396	0.000743018	0.00475139	2	NM_113678	AT3G27620	chr3:10229706-10229647
A_84_P19294	-1.05441	0.00121932	0.034058	0.0584977	0.852446	0.956874	0.218852	0.487183	0.78719	1.39865	2.84849e-05	0.00026676	2	NM_102402	AT1G26380	chr1:9126968-9126909
A_84_P19305	0.0785685	0.702296	0.922128	0.508301	0.0153216	0.123573	1.07344	1.4514e-06	2.45965e-05	1.35069	5.54376e-09	1.10731e-07	2	NM_113432	AT3G25260	chr3:9201648-9201707
A_84_P19318	0.727521	1.06368e-05	0.000947342	0.919602	7.48619e-08	4.94425e-06	1.51887	3.94993e-15	3.0946e-13	1.47777	1.24773e-14	6.08941e-13	2	NM_113102	AT3G22060	chr3:7772016-7772075
A_84_P19323	0.35184	0.119478	0.479567	0.500524	0.0280384	0.181982	0.620413	0.00693649	0.0403912	1.14821	2.16562e-06	2.59127e-05	2	NM_101160	AT1G12890	chr1:4392327-4392386
A_84_P193344	0.265769	0.0177016	0.17796	0.610518	3.87042e-07	2.16389e-05	1.15205	2.47875e-16	2.32319e-14	0.984004	1.82198e-13	7.56497e-12	2	NM_127942	AT2G23790	chr2:10125764-10125705
A_84_P193424	0.333555	0.00742067	0.107284	0.577797	9.06324e-06	0.00034999	1.32837	3.72622e-17	3.93022e-15	1.56602	1.1989e-20	1.40782e-18	2	NM_202133	AT1G19180	chr1:6623285-6623344
A_84_P19362	0.384709	0.0145748	0.159497	0.420285	0.00784782	0.0787993	1.3229	9.51525e-13	5.06343e-11	1.95537	2.7907e-20	3.12046e-18	2	NM_114478	AT3G46090	chr3:16926502-16926443
A_84_P19368	2.7372	5.39771e-07	7.06381e-05	1.69607	0.00108211	0.0179846	0.305811	0.541466	0.824165	0.677741	0.178116	0.3802	2	NM_180333	AT3G47340	chr3:17438223-17438164
A_84_P19375	0.294578	0.412356	0.794694	0.501018	0.165053	0.48673	0.985306	0.00733511	0.0422088	1.3409	0.000345886	0.00244112	2	NM_114770	AT3G49110	chr3:18202549-18202608
A_84_P19431	0.266278	0.0265031	0.221805	0.283926	0.0182493	0.138255	0.653308	4.16778e-07	7.98614e-06	1.00357	1.28735e-12	4.55785e-11	2	NM_116080	AT3G62150	chr3:23008875-23008816
A_84_P194344	-0.0628572	0.752388	0.940095	0.574169	0.00501706	0.0577624	0.673321	0.00111726	0.00881186	1.01852	2.24742e-06	2.68459e-05	2	NM_148330	AT4G15396	chr4:8809334-8809393
A_84_P19443	0.336985	0.0127947	0.14726	0.770899	1.32299e-07	8.2884e-06	1.01234	5.61754e-11	2.22025e-09	1.35678	7.00111e-16	4.17867e-14	2	NM_116329	AT4G01010	chr4:434952-434813
A_84_P19445	0.645745	6.08796e-09	1.25065e-06	0.956328	6.98728e-15	1.35653e-12	1.41509	3.7698e-23	8.37749e-21	1.21624	1.06761e-19	1.084e-17	2	NM_116378	AT4G01480	chr4:627581-627721
A_84_P194544	0.175263	0.489773	0.83641	0.214332	0.398694	0.726468	0.810658	0.00196153	0.0142464	2.08032	4.62821e-12	1.51841e-10	2	NM_124347	AT5G49690	chr5:20190028-20189969
A_84_P19484	0.348128	0.00301996	0.0612556	1.10129	8.07835e-15	1.52642e-12	1.21325	1.19414e-16	1.15917e-14	0.592047	1.61031e-06	1.98253e-05	2	NM_117451	AT4G13770	chr4:7990742-7990683
A_84_P19511	0.538287	8.57268e-05	0.00491732	0.745664	1.81942e-07	1.09332e-05	1.18072	1.00774e-13	6.36987e-12	1.4645	8.75209e-18	6.98073e-16	2	NM_001036630	AT4G24380	chr4:12613504-12613563
A_84_P19559	0.994835	0.000464503	0.0177052	1.39749	2.11272e-06	9.66982e-05	0.932124	0.000981591	0.00790779	1.27604	1.17955e-05	0.000120533	2	NM_101370	AT1G15010	chr1:5171581-5171640
A_84_P19561	0.18238	0.239037	0.648195	0.176663	0.253943	0.597371	0.260849	0.0937756	0.296378	1.07314	1.06003e-09	2.38263e-08	2	NM_119713	AT4G35480	chr4:16852492-16852433
A_84_P19576	0.426647	0.000154246	0.00793951	1.10046	6.48379e-16	1.39694e-13	1.08571	1.16845e-15	9.99665e-14	0.775119	3.40429e-10	8.2558e-09	2	NM_120157	AT4G39940	chr4:18521205-18521264
A_84_P195774	0.529202	1.0291e-07	1.57412e-05	0.838956	3.70148e-14	6.57805e-12	1.38783	7.21272e-25	2.03883e-22	1.29245	3.80611e-23	6.56026e-21	2	NM_102770	AT1G30320	chr1:10682770-10682829
A_84_P195794	0.16285	0.170765	0.5627	0.426366	0.000534293	0.0104707	0.960987	6.46593e-12	3.00615e-10	1.46871	7.3467e-20	7.61256e-18	2	NM_118059	AT4G19390	chr4:10574895-10574836
A_84_P19686	0.629464	0.168499	0.559999	0.898188	0.05093	0.259415	1.21815	0.00879939	0.0488844	1.22728	0.00832745	0.0367803	2	NM_123325	AT5G39630	chr5:15869247-15869648
A_84_P19691	-0.0580986	0.849909	0.968	0.854513	0.00664572	0.0704319	0.781772	0.0126684	0.0654547	1.19091	0.000215528	0.0016155	2	NM_123433	AT5G40680	chr5:16289941-16290000
A_84_P19697	0.461184	0.00706698	0.104174	0.262767	0.118656	0.410631	0.952636	2.10142e-07	4.28952e-06	1.20441	3.58504e-10	8.66441e-09	2	NM_103687	AT1G47890	chr1:17646969-17647028
A_84_P197554	0.242512	0.0526623	0.320933	0.325023	0.0101255	0.0933161	0.953341	4.02593e-11	1.62574e-09	1.17393	1.6789e-14	8.07105e-13	2	NM_128426	AT2G28650	chr2:12289344-12289285
A_84_P19815	1.21555	0.00210654	0.0484272	0.761572	0.0495244	0.255327	1.08598	0.00570331	0.0344539	1.43603	0.000331584	0.00235454	2	NM_120957	AT5G09210	chr5:2862745-2862542
A_84_P19845	-0.0427464	0.864418	0.972428	-0.380061	0.13191	0.434583	-0.0104659	0.96665	0.991985	2.35207	2.64108e-14	1.23931e-12	2	NM_113696	AT3G27810	chr3:10309995-10310054
A_84_P198484	-0.0952334	0.751164	0.939449	0.403038	0.182089	0.510984	0.451228	0.135797	0.380637	1.16902	0.000205062	0.00154558	2	NM_111930	AT3G10930	chr3:3420240-3420181
A_84_P199404	-0.356595	0.392331	0.780983	0.547507	0.190548	0.521527	1.13892	0.00752806	0.0430694	0.735014	0.0802622	0.215092	2	NM_118095	AT4G19750	chr4:10746090-10746031
A_84_P19955	0.480929	0.023123	0.204512	0.763794	0.000434668	0.0088932	1.4109	2.27934e-09	6.71711e-08	1.59433	5.03816e-11	1.40282e-09	2	NM_001084018	AT1G08230	chr1:2583792-2583733
A_84_P19960	0.23797	0.546765	0.862646	0.468812	0.236813	0.57971	1.33791	0.00107723	0.00855341	0.859917	0.0318584	0.107464	2	NM_106486	AT1G78390	chr1:29490966-29490907
A_84_P19975	0.0868274	0.271486	0.680534	0.581019	1.66689e-10	1.70225e-08	0.868778	2.24484e-17	2.471e-15	1.01981	8.50664e-21	1.01889e-18	2	NM_106400	AT1G77510	chr1:29129335-29129394
A_84_P20010	-0.102095	0.834838	0.96411	1.00204	0.0435537	0.236981	1.76731	0.000533376	0.00466147	1.01304	0.0413598	0.131115	2	NM_104516	AT1G56360	chr1:21098912-21098769
A_84_P20045	0.285849	0.203848	0.60507	0.892841	0.000146655	0.00373068	0.949338	5.9959e-05	0.000684963	1.56866	8.51712e-10	1.95418e-08	2	NM_104560	AT1G57630	chr1:21346036-21346095
A_84_P201138	-0.132857	0.767639	0.945046	1.01706	0.0261115	0.173393	1.3944	0.00263831	0.0183147	2.15346	7.86341e-06	8.32871e-05	2	NM_128806	AT2G32470	chr2:13788363-13788422
A_84_P20179	0.17202	0.222827	0.630373	0.13924	0.322927	0.665246	0.654168	1.29336e-05	0.000175363	1.04123	1.47934e-10	3.78775e-09	2	NM_129568	AT2G40100	chr2:16747059-16747118
A_84_P20199	0.423082	1.06998e-09	2.50376e-07	0.848225	1.80026e-22	7.95131e-20	1.12703	1.3785e-29	6.67231e-27	1.10206	5.37963e-29	2.0221e-26	2	NM_111999	AT3G11670	chr3:3681163-3681104
A_84_P20208	0.460529	0.00768057	0.109341	0.935843	3.92651e-07	2.19178e-05	1.50572	1.99898e-13	1.22201e-11	1.94367	3.00779e-18	2.54249e-16	2	NM_111443	AT3G05690	chr3:1677049-1676990
A_84_P20210	0.485632	0.000171675	0.00856773	0.990833	9.37169e-12	1.16598e-09	1.49568	2.30915e-19	3.17477e-17	0.932295	7.44887e-11	2.01068e-09	2	NM_111189	AT3G03190	chr3:735764-735823
A_84_P20213	0.458409	0.0551625	0.328853	0.673674	0.00545202	0.0609819	0.86013	0.000477076	0.0042333	1.11943	9.46279e-06	9.88933e-05	2	NM_111271	AT3G04000	chr3:1036309-1036368
A_84_P20237	-0.201638	0.250819	0.661614	0.108317	0.536013	0.815912	0.617806	0.000682498	0.00577199	1.63752	2.98832e-14	1.38933e-12	2	NM_102406	AT1G26420	chr1:9141816-9141757
A_84_P20247	0.107985	0.629735	0.898331	0.180355	0.421363	0.742529	0.544823	0.0169766	0.0826809	1.13303	2.74954e-06	3.21697e-05	2	NM_113073	AT3G21780	chr3:7675138-7675079
A_84_P20267	0.341986	0.00390651	0.072956	0.937276	6.37435e-12	8.22012e-10	1.43202	7.31671e-20	1.0639e-17	1.24765	5.56683e-17	3.90275e-15	2	NM_202571	AT3G13080	chr3:4196113-4196054
A_84_P203368	-0.190579	0.509477	0.845674	1.03379	0.000581237	0.0111353	0.0973791	0.735794	0.920042	0.161464	0.576088	0.775388	2	NM_113805	AT3G28840	chr3:10839638-10839697
A_84_P20428	-0.14059	0.642074	0.902141	-0.412535	0.174991	0.501579	0.459792	0.131185	0.371864	2.20164	2.62403e-10	6.43872e-09	2	NM_202812	AT4G13310	chr4:7751718-7751777
A_84_P20438	0.327527	0.00257048	0.0552861	0.873069	3.25652e-12	4.42561e-10	1.20526	4.22967e-18	5.01514e-16	1.69225	6.63321e-26	1.68617e-23	2	NM_118092	AT4G19720	chr4:10730450-10730391
A_84_P20440	0.195255	0.141652	0.517781	0.527544	0.000141947	0.0036371	1.60607	2.07021e-19	2.86858e-17	1.57142	6.0775e-19	5.63628e-17	2	NM_118140	AT4G20210	chr4:10913686-10913627
A_84_P20466	2.47683	5.21653e-08	8.53337e-06	2.04857	3.54555e-06	0.000154284	-0.00583017	0.988653	0.997258	0.540827	0.189668	0.396787	2	NM_001203915	AT4G26260	chr4:13299803-13299955
A_84_P20469	0.104723	0.591095	0.880287	-0.682272	0.000753952	0.0135781	0.776174	0.000149203	0.00152589	1.06225	5.7859e-07	7.88426e-06	2	NM_118822	AT4G26880	chr4:13508402-13508343
A_84_P20497	0.235697	0.0322089	0.247837	0.510607	1.05486e-05	0.000398158	1.18034	4.27414e-17	4.45494e-15	0.851162	2.17441e-11	6.4836e-10	2	NM_119487	AT4G33330	chr4:16060208-16060149
A_84_P20508	1.03361	3.76187e-09	8.05587e-07	1.26582	5.72979e-12	7.41598e-10	1.20212	3.43896e-11	1.40314e-09	1.44449	3.76612e-14	1.73046e-12	2	NM_119741	AT4G35750	chr4:16941013-16940954
A_84_P205328	0.0944388	0.7707	0.945981	0.160525	0.620497	0.860769	0.292364	0.36808	0.689887	1.09208	0.00115058	0.00693645	2	NM_104168	AT1G52900	chr1:19702402-19702237
A_84_P20638	-1.16074	0.00711346	0.104684	0.351195	0.404918	0.731563	0.889666	0.0371886	0.151159	2.03459	6.59583e-06	7.10323e-05	2	NM_123464	AT5G40990	chr5:16420332-16420391
A_84_P206488	0.283002	0.132789	0.50381	0.568101	0.00316548	0.0413947	0.87129	1.27228e-05	0.00017277	1.34227	4.03341e-10	9.68183e-09	2	NM_103221	AT1G35230	chr1:12917644-12917703
A_84_P20656	0.0250754	0.879814	0.97535	0.270291	0.106197	0.3876	0.502236	0.00328147	0.021924	1.24696	9.44034e-11	2.50612e-09	2	NM_123973	AT5G46050	chr5:18675151-18675092
A_84_P206968	-0.0937767	0.675704	0.913542	0.208688	0.35301	0.69317	0.356581	0.114528	0.340404	1.1407	2.45255e-06	2.91093e-05	2	NM_104584	AT1G57990	chr1:21442456-21442397
A_84_P20728	0.0412341	0.80648	0.955434	0.546444	0.00169646	0.0256715	0.481203	0.0053649	0.032811	1.0128	5.75774e-08	9.47573e-07	2	NM_125871	AT5G64750	chr5:25893565-25893624
A_84_P20736	0.201177	0.378514	0.770726	0.363601	0.113588	0.400481	0.667887	0.0043628	0.0278259	1.06096	1.30733e-05	0.00013251	2	NM_126068	AT5G66700	chr5:26635653-26635712
A_84_P20780	-0.148331	0.703433	0.922365	0.970312	0.0146401	0.12005	1.17015	0.00352281	0.0232273	1.12159	0.00505858	0.0244849	2	NM_100232	AT1G03495	chr1:874440-874499
A_84_P20788	0.0709863	0.704786	0.922811	-0.204313	0.27721	0.621585	0.41885	0.0278183	0.121275	1.46058	2.79715e-11	8.16139e-10	2	NM_105807	AT1G71380	chr1:26900212-26900153
A_84_P20807	0.340549	0.00836942	0.114979	0.288084	0.0247472	0.167577	0.811362	1.00557e-08	2.66147e-07	1.27628	1.15941e-15	6.69389e-14	2	NM_100385	AT1G05060	chr1:1451351-1451292
A_84_P20831	0.808946	4.84608e-07	6.46156e-05	0.771107	1.35708e-06	6.54175e-05	0.891485	4.83873e-08	1.13301e-06	1.18319	9.6636e-12	3.04326e-10	2	NM_001198350	AT1G61340	chr1:22629567-22629626
A_84_P208548	0.506075	0.000199511	0.00953929	0.680122	1.34574e-06	6.49596e-05	1.19036	6.82848e-14	4.42711e-12	1.12962	5.2572e-13	2.01692e-11	2	NM_125888	AT5G64900	chr5:25937916-25937975
A_84_P20922	0.24729	0.233361	0.642421	0.0437398	0.832276	0.949916	0.916044	2.97269e-05	0.00036881	1.76075	1.16776e-12	4.16785e-11	2	NM_104777	AT1G60970	chr1:22448288-22448229
A_84_P20932	-0.104203	0.74657	0.937116	-0.246176	0.445926	0.758554	1.12859	0.000759569	0.00631497	0.775165	0.0183024	0.0691949	2	NM_103776	AT1G48820	chr1:18059306-18059365
A_84_P20938	-0.220346	0.559884	0.86783	1.05293	0.00654264	0.0695249	1.58969	6.7329e-05	0.000757644	2.15795	2.00152e-07	2.96651e-06	2	NM_105656	AT1G69880	chr1:26322713-26322772
A_84_P20939	0.50765	0.000930132	0.0290586	1.01077	1.73577e-09	1.53602e-07	1.21943	3.75614e-12	1.81596e-10	2.11284	4.52979e-23	7.73216e-21	2	NM_106068	AT1G74080	chr1:27857354-27857413
A_84_P20971	0.198984	0.339164	0.741743	0.405543	0.0536825	0.267534	1.17374	2.56489e-07	5.15224e-06	1.0301	4.04185e-06	4.56423e-05	2	NM_102085	AT1G22340	chr1:7890550-7890491
A_84_P20974	0.801209	6.68642e-19	5.3695e-16	1.04222	5.91095e-25	3.21319e-22	1.04213	5.93858e-25	1.71995e-22	0.681661	1.17312e-15	6.76197e-14	2	NM_102067	AT1G22170	chr1:7827910-7828055
A_84_P209868	0.38854	0.0467168	0.301606	0.506484	0.0101969	0.0936809	1.0995	2.09863e-07	4.28631e-06	1.46635	6.42775e-11	1.76197e-09	2	NM_128772	AT2G32130	chr2:13655271-13655212
A_84_P21026	0.614107	0.128136	0.495087	-0.680368	0.092437	0.361422	-0.176879	0.658915	0.886949	1.22422	0.00301636	0.0158483	2	NM_128898	AT2G33380	chr2:14145048-14144989
A_84_P210278	0.140958	0.476806	0.829866	0.980843	4.11126e-06	0.000176724	1.4039	5.86567e-10	1.94426e-08	1.2033	4.38016e-08	7.39458e-07	2	NM_202367	AT1G66700	chr1:24873360-24873301
A_84_P21040	-0.188694	0.3395	0.7421	-0.216145	0.27437	0.61901	0.490644	0.0146477	0.0733297	1.04767	9.94921e-07	1.28724e-05	2	NM_001084475	AT2G22750	chr2:9673308-9673364
A_84_P21055	0.0181545	0.92579	0.983994	0.121655	0.533054	0.814403	0.547307	0.00620415	0.0369115	1.27888	5.84829e-09	1.16353e-07	2	NM_179753	AT2G26690	chr2:11347421-11347362
A_84_P21058	0.787492	0.0420303	0.285212	-0.122968	0.747531	0.918786	-0.415439	0.278566	0.59373	1.18492	0.00263115	0.0141161	2	NM_129232	AT2G36770	chr2:15416124-15416065
A_84_P21130	1.19859	2.672e-07	3.77649e-05	1.60817	7.43222e-11	8.10525e-09	1.28299	5.1906e-08	1.209e-06	0.243893	0.25276	0.479525	2	NM_128459	AT2G29000	chr2:12464957-12465016
A_84_P21145	0.107566	0.747347	0.937277	-0.347781	0.299229	0.64238	0.196063	0.557411	0.833711	1.09635	0.00151048	0.00878171	2	NM_111219	AT3G03480	chr3:828523-828464
A_84_P211608	-0.27408	0.447004	0.812836	1.11655	0.00262316	0.0358694	-0.0389539	0.91377	0.976628	0.0166585	0.963064	0.984425	2	NM_148853	AT3G48270	chr3:17878051-17878110
A_84_P21167	0.0736249	0.345	0.746098	0.211446	0.00792384	0.0793473	0.598296	4.36136e-11	1.75199e-09	1.11041	4.97489e-23	8.33094e-21	2	NM_111156	AT3G02875	chr3:633781-633840
A_84_P21229	0.361107	0.00132674	0.0358169	0.647909	7.09933e-08	4.70634e-06	0.910856	2.12369e-12	1.05986e-10	1.06704	4.07544e-15	2.15571e-13	2	NM_113037	AT3G21420	chr3:7543153-7543212
A_84_P213008	-0.0704771	0.634763	0.900325	0.196686	0.187207	0.517178	0.777928	1.3263e-06	2.27162e-05	1.22624	3.55894e-12	1.18858e-10	2	NM_101222	AT1G13520	chr1:4632064-4632005
A_84_P21308	0.455502	0.0492416	0.310143	0.599417	0.0103533	0.0946506	1.22272	8.85231e-07	1.58053e-05	1.13659	3.90763e-06	4.43627e-05	2	NM_102004	AT1G21550	chr1:7553424-7553365
A_84_P21333	0.32811	0.00610096	0.0953434	0.787151	2.60699e-09	2.23581e-07	1.01901	4.61142e-13	2.62806e-11	1.1964	6.35222e-16	3.81717e-14	2	NM_101092	AT1G12200	chr1:4139770-4139829
A_84_P21390	-0.065773	0.786712	0.949278	0.620814	0.0124045	0.107374	0.721535	0.00391017	0.0253462	1.12272	1.5008e-05	0.000149505	2	NM_118239	AT4G21200	chr4:11306513-11306572
A_84_P21392	-0.185669	0.436852	0.806877	0.154017	0.518678	0.805311	0.45925	0.0569845	0.207984	1.10503	1.40717e-05	0.000141293	2	NM_118285	AT4G21650	chr4:11501759-11501700
A_84_P21400	0.979117	8.04816e-05	0.00470817	1.01034	4.99657e-05	0.00153121	0.776692	0.00143572	0.0109002	0.91725	0.000202058	0.00152684	2	NM_118501	AT4G23700	chr4:12342668-12342609
A_84_P21430	0.533516	0.172059	0.564476	-0.111157	0.774678	0.929518	0.00185758	0.996182	0.999378	1.00743	0.0111351	0.0464464	2	NM_119171	AT4G30250	chr4:14811346-14811287
A_84_P21447	0.516278	0.00449008	0.0798855	0.526255	0.00381058	0.0472411	1.10254	2.28866e-08	5.70292e-07	1.45377	4.33654e-12	1.43203e-10	2	NM_119603	AT4G34380	chr4:16440224-16440283
A_84_P21482	-0.129117	0.713189	0.926226	0.697006	0.0500783	0.257302	1.4888	6.06131e-05	0.000691318	2.1095	6.00289e-08	9.83795e-07	2	NM_119798	AT4G36350	chr4:17173799-17173740
A_84_P21529	0.217724	0.0142579	0.157521	0.787792	1.18159e-13	1.94187e-11	1.37842	1.54158e-25	4.82038e-23	1.37647	1.67209e-25	3.93877e-23	2	NM_121385	AT5G13820	chr5:4464267-4464326
A_84_P21543	1.05544	2.64104e-11	7.17835e-09	1.23056	9.22828e-14	1.55272e-11	1.26262	3.28893e-14	2.25215e-12	1.13881	1.78539e-12	6.22141e-11	2	NM_121927	AT5G19220	chr5:6464016-6463957
A_84_P21553	0.213108	0.115621	0.472604	0.299029	0.0285047	0.183961	0.360192	0.00880474	0.0488854	1.00707	1.03544e-10	2.73645e-09	2	NM_122420	AT5G25110	chr5:8657894-8657835
A_84_P21567	0.028814	0.886825	0.975994	0.239982	0.23807	0.581148	1.46738	3.06308e-10	1.06005e-08	2.25197	1.63252e-17	1.25672e-15	2	NM_122985	AT5G35940	chr5:14092257-14092316
A_84_P798436	1.10467	0.00878121	0.118142	0.67874	0.102363	0.379965	1.13881	0.00698416	0.0405885	1.57982	0.00024922	0.0018361	2			chr1:030141947-030141888
A_84_P21599	-0.157128	0.683741	0.915403	-0.232932	0.546188	0.821724	0.25866	0.502893	0.798218	1.04226	0.0082962	0.0366698	2	NM_123891	AT5G45230	chr5:18302444-18302276
A_84_P21616	0.187964	0.340932	0.743106	0.174522	0.376375	0.711657	0.591784	0.00349277	0.0230637	1.36739	1.1132e-09	2.49738e-08	2	NM_124348	AT5G49700	chr5:20193353-20193412
A_84_P21618	0.325986	0.133259	0.50478	0.979846	1.96617e-05	0.000688531	1.44285	3.28996e-09	9.45101e-08	1.70031	1.87065e-11	5.611e-10	2	NM_124395	AT5G50160	chr5:20418464-20418523
A_84_P21643	0.509345	0.00139517	0.0368989	1.04728	2.06124e-09	1.79388e-07	1.6623	6.33239e-17	6.44809e-15	1.65453	7.84058e-17	5.43214e-15	2	NM_125142	AT5G57610	chr5:23329015-23329074
A_84_P21732	0.0489578	0.619557	0.893742	0.555149	2.7963e-07	1.6171e-05	1.38058	1.42231e-22	2.8076e-20	2.12977	9.21263e-34	6.25998e-31	2	NM_105826	AT1G71695	chr1:26966489-26966548
A_84_P217818	0.279206	0.0507768	0.315538	0.542689	0.00024114	0.00562034	0.960874	2.01911e-09	6.01037e-08	1.20611	1.05966e-12	3.82842e-11	2	NM_123850	AT5G44820	chr5:18095857-18095798
A_84_P21806	0.0817433	0.616279	0.892674	0.617376	0.000294152	0.00660748	0.228007	0.164586	0.43159	1.44821	2.43472e-13	9.85434e-12	2	NM_102118	AT1G22710	chr1:8031508-8031073
A_84_P21864	0.959985	4.76198e-07	6.39771e-05	1.43599	4.23023e-12	5.61921e-10	1.17725	2.63249e-09	7.68096e-08	1.10755	1.43829e-08	2.66496e-07	2	NM_106040	AT1G73805	chr1:27745847-27745788
A_84_P21874	1.08425	1.78234e-09	4.03701e-07	0.883038	3.62762e-07	2.0532e-05	1.35121	1.18247e-12	6.17154e-11	1.21082	5.64164e-11	1.55736e-09	2	NM_102538	AT1G27730	chr1:9648411-9648352
A_84_P21883	0.0750815	0.848061	0.967624	-0.510324	0.195327	0.527238	1.46663	0.000342428	0.00317902	2.26134	1.59828e-07	2.41031e-06	2	NM_105503	AT1G68320	chr1:25604806-25604865
A_84_P21889	0.105659	0.31451	0.721607	0.440651	6.77771e-05	0.00197268	1.03111	3.72151e-15	2.92864e-13	1.24189	7.54644e-19	6.89007e-17	2	NM_106096	AT1G74360	chr1:27957815-27957874
A_84_P218928	0.278245	0.114398	0.470237	0.317354	0.0724777	0.318195	0.652012	0.000356472	0.0032903	1.01853	1.26322e-07	1.94655e-06	2	NM_104693	AT1G60010	chr1:22095634-22095575
A_84_P21901	-0.567316	0.0335191	0.252292	-1.12866	4.97315e-05	0.00152668	0.142599	0.587735	0.850793	0.375242	0.156125	0.346385	2	NM_100560	AT1G06830	chr1:2097427-2097486
A_84_P21945	-0.052424	0.845498	0.966917	0.191606	0.477031	0.77922	0.775596	0.00500991	0.0311022	1.84336	1.68516e-09	3.67325e-08	2	NM_102968	AT1G32350	chr1:11667401-11667245
A_84_P21958	0.049415	0.836508	0.964336	0.444036	0.0667388	0.302555	1.57791	5.1711e-09	1.43871e-07	2.34976	4.33128e-15	2.2842e-13	2	NM_129912	AT2G43510	chr2:18067497-18067556
A_84_P219668	0.652878	1.2217e-06	0.000146331	0.968967	2.56919e-11	2.97639e-09	1.54458	6.49088e-20	9.55619e-18	1.74474	1.10112e-22	1.7685e-20	2	NM_111336	AT3G04640	chr3:1261043-1260984
A_84_P21998	0.079355	0.834547	0.964073	-0.275777	0.468641	0.774109	0.175153	0.644969	0.880117	1.1327	0.00376636	0.0190578	2	NM_127031	AT2G14670	chr2:6275296-6275237
A_84_P22010	0.593185	0.0349654	0.258703	1.34578	6.08403e-06	0.000251725	0.837491	0.0033384	0.0222313	-0.13102	0.636531	0.816225	2	NM_130117	AT2G45550	chr2:18774021-18773962
A_84_P22015	0.291953	0.115964	0.473095	0.352644	0.0585537	0.280306	1.26294	1.65118e-09	4.99938e-08	1.92932	2.53594e-16	1.61689e-14	2	NM_102743	AT1G30040	chr1:10539505-10539564
A_84_P22038	0.783413	1.79387e-11	5.11165e-09	1.18685	4.85702e-19	1.45439e-16	1.27995	1.08145e-20	1.7369e-18	0.968337	5.33112e-15	2.78242e-13	2	NM_106193	AT1G75390	chr1:28292678-28292737
A_84_P22136	0.41267	0.11822	0.477283	0.401545	0.1283	0.428281	1.27537	5.82893e-06	8.58164e-05	0.825996	0.00226049	0.0124296	2	NM_112507	AT3G16360	chr3:5555308-5555367
A_84_P22159	0.580579	1.55452e-06	0.00017605	1.02676	5.95468e-14	1.03139e-11	1.22525	2.87332e-17	3.06724e-15	0.953985	1.02473e-12	3.71364e-11	2	NM_112149	AT3G13100	chr3:4208920-4208861
A_84_P22181	0.221074	0.140776	0.516522	0.118529	0.427277	0.746891	0.891947	6.56159e-08	1.49386e-06	1.19044	1.21552e-11	3.76746e-10	2	NM_113740	AT3G28210	chr3:10521128-10521187
A_84_P22208	-0.417325	0.337832	0.740691	0.786903	0.0729543	0.319434	0.108988	0.801784	0.944648	1.51939	0.000761684	0.00485362	2	NM_114643	AT3G47750	chr3:17610089-17610220
A_84_P22213	0.716317	2.31348e-08	4.25753e-06	0.220683	0.057726	0.277622	0.65535	2.09219e-07	4.27809e-06	1.0939	1.52235e-14	7.33842e-13	2	NM_114775	AT3G49160	chr3:18222210-18222151
A_84_P22243	0.0891279	0.655664	0.906106	0.765945	0.000251168	0.00581572	1.29356	8.40758e-09	2.26773e-07	1.13451	2.32416e-07	3.39767e-06	2	NM_115428	AT3G55700	chr3:20673139-20673198
A_84_P222519	0.597327	0.0538118	0.325024	0.784125	0.0121062	0.105646	0.354326	0.248804	0.557006	1.36935	2.55377e-05	0.000241637	2	NM_101967	AT1G21130	chr1:7399831-7399772
A_84_P22256	0.318884	0.00214308	0.0489171	1.10747	2.61555e-17	6.37364e-15	1.14425	5.64365e-18	6.58128e-16	0.771756	4.82907e-11	1.3505e-09	2	NM_115761	AT3G58990	chr3:21797658-21797599
A_84_P22273	0.0826046	0.699717	0.921407	1.16268	6.35538e-07	3.34666e-05	0.489546	0.0245918	0.11055	-0.0703205	0.742617	0.878276	2	NM_001197990	AT1G05880	chr1:1778240-1778299
A_84_P22299	0.402021	0.00396341	0.0737457	0.74597	4.81247e-07	2.6303e-05	1.35472	2.03666e-15	1.66197e-13	1.38142	8.74596e-16	5.15049e-14	2	NM_116866	AT4G07960	chr4:4802701-4802642
A_84_P223589	-0.184294	0.435557	0.806798	-0.598225	0.013021	0.111024	-0.345951	0.145358	0.398534	1.21821	1.83993e-06	2.23871e-05	2	NM_117693	AT4G16000	chr4:9064037-9063978
A_84_P22436	-0.262347	0.339066	0.741743	0.378279	0.169473	0.493787	0.801037	0.00440369	0.0280114	1.02747	0.000327946	0.00233434	2	NM_120268	AT5G01900	chr5:351270-351211
A_84_P22483	0.256761	0.163667	0.552643	0.576489	0.00229639	0.0323399	1.4287	2.76679e-11	1.15694e-09	1.08148	9.1835e-08	1.45186e-06	2	NM_121792	AT5G17860	chr5:5902713-5902654
A_84_P22497	0.214496	0.477183	0.830128	-0.0859209	0.775526	0.929785	0.438409	0.148441	0.404054	1.53676	2.3584e-06	2.80957e-05	2	NM_122363	AT5G24550	chr5:8392166-8392107
A_84_P22513	-0.0936526	0.631511	0.899068	0.170931	0.382249	0.715719	1.44057	1.70929e-10	6.18177e-09	2.11114	5.88761e-17	4.11132e-15	2	NM_122986	AT5G35950	chr5:14106615-14106674
A_84_P22532	0.295798	0.248917	0.660204	0.826043	0.00176373	0.0264851	0.60963	0.0191494	0.0910788	1.25187	5.13156e-06	5.6662e-05	2	NM_123539	AT5G41740	chr5:16692162-16692221
A_84_P22549	0.158578	0.366169	0.761866	0.257725	0.143725	0.453944	0.759319	4.23925e-05	0.000504003	1.6299	3.77769e-14	1.73352e-12	2	NM_124005	AT5G46350	chr5:18801494-18801435
A_84_P22615	0.0745467	0.602938	0.886139	0.576573	0.000129251	0.00337793	0.902129	1.76391e-08	4.4871e-07	1.11567	2.88343e-11	8.39236e-10	2	NM_104393	AT1G55200	chr1:20589373-20589314
A_84_P226239	0.251554	0.0129095	0.148152	0.573311	1.49341e-07	9.20909e-06	0.910341	6.47183e-14	4.21911e-12	1.08568	3.25259e-17	2.37453e-15	2	NM_129462	AT2G39050	chr2:16305439-16305498
A_84_P22681	0.592482	0.00647683	0.0990703	0.929525	3.63175e-05	0.00116341	1.12228	1.11971e-06	1.95088e-05	1.59967	8.63295e-11	2.30739e-09	2	NM_105808	AT1G71390	chr1:26908692-26908751
A_84_P22736	0.174025	0.447021	0.812836	-0.0126949	0.955678	0.988415	0.373403	0.105191	0.321717	1.67627	2.0706e-10	5.17415e-09	2	NM_179294	AT1G09500	chr1:3068385-3068444
A_84_P22787	0.0778612	0.765123	0.9441	0.908606	0.000794382	0.0141547	0.73922	0.00571217	0.0344779	1.28744	4.40112e-06	4.91651e-05	2	NM_100173	AT1G02920	chr1:659303-659244
A_84_P227899	-0.267954	0.503743	0.842943	1.40312	0.00074709	0.0134682	0.33717	0.400583	0.720095	-0.44931	0.263535	0.492528	2	NM_148128	AT5G54067	chr5:21941841-21941782
A_84_P22797	0.161227	0.238147	0.64762	0.830909	3.95434e-08	2.75459e-06	1.38267	9.60007e-16	8.4171e-14	1.74046	1.70711e-20	1.97121e-18	2	NM_103036	AT1G33030	chr1:11964956-11964897
A_84_P22915	0.926015	1.70496e-10	4.27256e-08	0.996237	1.49045e-11	1.80355e-09	1.13414	1.22698e-13	7.70058e-12	0.602375	7.49689e-06	7.97741e-05	2	NM_130225	AT2G46600	chr2:19136393-19136452
A_84_P22952	0.605388	6.38496e-07	8.11533e-05	1.31588	9.63127e-19	2.74444e-16	1.43267	1.36125e-20	2.16659e-18	0.990676	2.42748e-13	9.8363e-12	2	NM_130230	AT2G46650	chr2:19152311-19152370
A_84_P23014	0.861905	5.49185e-05	0.00354751	0.965737	8.13069e-06	0.000321713	1.52946	7.48849e-11	2.91087e-09	1.34951	3.49968e-09	7.25265e-08	2	NM_001125054	AT2G44581	chr2:18398261-18398202
A_84_P230289	0.128466	0.286719	0.694185	0.418006	0.000814028	0.0144175	0.696437	1.43286e-07	3.02081e-06	1.12952	2.56477e-14	1.2051e-12	2	NM_180078	AT2G44080	chr2:18238047-18238106
A_84_P23050	0.517041	0.000866162	0.0275721	1.0392	1.08481e-09	9.87904e-08	0.735899	4.68472e-06	7.02887e-05	1.09731	2.02207e-10	5.07081e-09	2	NM_111344	AT3G04720	chr3:1285770-1285711
A_84_P23062	-0.0593	0.732336	0.932324	-0.26015	0.136299	0.441982	0.884359	2.34844e-06	3.77868e-05	1.19053	1.57038e-09	3.44004e-08	2	NM_111304	AT3G04330	chr3:1146271-1146330
A_84_P23070	0.434921	0.0306782	0.240825	0.650368	0.00151347	0.0234035	1.54949	2.51235e-11	1.05932e-09	1.28696	7.65398e-09	1.49335e-07	2	NM_113173	AT3G22740	chr3:8033260-8033201
A_84_P23079	0.278766	0.0359433	0.262492	0.992537	7.21571e-11	7.91801e-09	1.64907	3.78917e-20	5.77098e-18	1.55038	8.19909e-19	7.42837e-17	2	NM_112690	AT3G18080	chr3:6194031-6194090
A_84_P230859	0.348622	0.0138667	0.154856	0.419974	0.00330324	0.0425818	1.07944	3.05677e-11	1.26473e-09	0.784914	2.55717e-07	3.71373e-06	2	NM_113154	AT3G22550	chr3:7992082-7991848
A_84_P23096	0.719548	0.206761	0.608966	1.12572	0.0499913	0.257005	0.541436	0.340977	0.66366	1.63081	0.00510145	0.0246688	2	NM_113527	AT3G26200	chr3:9590864-9590923
A_84_P231229	0.891476	0.00156541	0.03998	0.594452	0.0316885	0.196401	1.36825	3.20072e-06	4.99754e-05	1.22882	2.24845e-05	0.000215245	2	NM_118314	AT4G21930	chr4:11640375-11640434
A_84_P23134	0.760469	1.74414e-16	9.93994e-14	1.21585	3.66725e-27	2.3996e-24	1.43424	1.5994e-31	9.57854e-29	1.46913	3.54226e-32	2.01874e-29	2	NM_001035583	AT3G08510	chr3:2582726-2582667
A_84_P23146	-0.401991	0.332041	0.736319	0.0945739	0.818946	0.945735	1.84507	2.65718e-05	0.000333293	1.18602	0.00518892	0.0249857	2	NM_114481	AT3G46120	chr3:16936025-16935966
A_84_P23149	-0.211141	0.512745	0.847436	-0.357793	0.268636	0.612388	0.661805	0.0427599	0.168025	1.84885	1.81596e-07	2.71082e-06	2	NM_114533	AT3G46660	chr3:17189854-17189795
A_84_P23179	0.191625	0.356279	0.755234	0.459213	0.0291652	0.186757	1.60752	3.30392e-11	1.3543e-09	2.05477	2.74182e-15	1.50434e-13	2	NM_115220	AT3G53600	chr3:19875943-19876002
A_84_P23208	1.64259	0.00042575	0.0165131	2.35055	1.24663e-06	6.05892e-05	0.802602	0.075439	0.254591	0.592877	0.186957	0.392884	2	NM_115906	AT3G60420	chr3:22335639-22335698
A_84_P23220	0.483211	0.00202967	0.0474491	1.19778	1.77144e-11	2.1146e-09	1.50343	2.73527e-15	2.19157e-13	1.52903	1.32275e-15	7.59967e-14	2	NM_116203	AT3G63380	chr3:23407186-23407127
A_84_P23338	-0.185959	0.416036	0.797019	0.31775	0.166422	0.488934	0.402784	0.080587	0.266541	1.06116	1.33196e-05	0.000134583	2	NM_119583	AT4G34200	chr4:16374123-16374064
A_84_P23342	0.262367	0.0424493	0.286546	0.841225	5.00652e-09	4.06668e-07	1.38268	5.29259e-17	5.43629e-15	1.40708	2.36034e-17	1.78013e-15	2	NM_119661	AT4G34950	chr4:16642637-16642578
A_84_P23356	0.0295247	0.757575	0.941646	0.1479	0.124946	0.422109	0.824065	7.83702e-13	4.24529e-11	1.0318	6.665e-17	4.64499e-15	2	NM_102476	AT1G27140	chr1:9428624-9428683
A_84_P23376	0.400091	0.0342694	0.255783	0.671587	0.000535969	0.0104905	1.01547	5.76392e-07	1.07096e-05	0.988398	1.03246e-06	1.32899e-05	2	NM_119852	AT4G36880	chr4:17374823-17374764
A_84_P23380	0.882669	2.16874e-06	0.000235785	0.97099	2.78368e-07	1.61244e-05	1.24922	3.03692e-10	1.05202e-08	1.34426	2.7633e-11	8.07597e-10	2	NM_120232	AT5G01540	chr5:211350-211291
A_84_P23394	0.278866	0.00480988	0.0834437	0.753558	2.44793e-11	2.85463e-09	1.06243	2.33291e-17	2.53634e-15	1.1392	8.40182e-19	7.59258e-17	2	NM_001203302	AT5G05730	chr5:1719921-1719862
A_84_P23396	0.425244	0.0005747	0.0205739	0.589555	3.89513e-06	0.000168047	1.09387	5.51256e-14	3.62721e-12	1.75614	6.74297e-24	1.2741e-21	2	NM_120715	AT5G06320	chr5:1931079-1931020
A_84_P23419	0.120331	0.274759	0.683397	-0.0346384	0.752334	0.921097	0.452774	9.10925e-05	0.000983398	1.04865	1.31871e-14	6.4181e-13	2	NM_121323	AT5G13200	chr5:4207987-4208046
A_84_P23423	0.676737	0.0125591	0.145879	0.561991	0.0369549	0.215881	0.712183	0.00876785	0.0487648	1.01426	0.000262459	0.00192083	2	NM_121440	AT5G14360	chr5:4631577-4631636
A_84_P234423	-0.0703287	0.803776	0.954686	0.47691	0.0950657	0.366589	0.835975	0.00408522	0.0262928	1.76308	2.37471e-08	4.21437e-07	2	NM_124031	AT5G46610	chr5:18913209-18913150
A_84_P23455	0.101107	0.564128	0.869689	0.43179	0.015654	0.125423	1.40691	1.00334e-11	4.5335e-10	1.7081	5.61356e-15	2.92551e-13	2	NM_105534	AT1G68620	chr1:25766966-25767025
A_84_P23488	0.538488	0.0663483	0.36078	0.620352	0.0350799	0.208827	0.905654	0.0024711	0.0173414	1.81471	2.1008e-08	3.75847e-07	2	NM_123829	AT5G44620	chr5:17997973-17997914
A_84_P23495	0.675208	0.0230394	0.204182	1.08802	0.000360515	0.00776717	0.803418	0.00724614	0.0417971	0.984828	0.00114063	0.00688708	2	NM_124006	AT5G46360	chr5:18806925-18806866
A_84_P23501	-0.349472	0.092273	0.426197	0.524136	0.0125728	0.10838	0.85791	7.71325e-05	0.000850972	1.29958	1.61688e-08	2.95708e-07	2	NM_124159	AT5G47850	chr5:19379079-19379020
A_84_P23533	-0.239244	0.0421301	0.285809	-0.0433073	0.709204	0.902932	1.17576	1.11612e-15	9.61878e-14	1.51277	6.59695e-21	8.17883e-19	2	NM_125101	AT5G57190	chr5:23171783-23171610
A_84_P23603	0.360117	0.00598495	0.0944358	0.48499	0.000283516	0.00642866	1.0388	6.40588e-12	2.98522e-10	0.933293	2.34037e-10	5.7869e-09	2	NM_103128	AT1G34060	chr1:12396644-12396585
A_84_P23633	0.385067	0.00305678	0.0618249	0.951278	8.59459e-11	9.28689e-09	1.31372	3.29252e-16	3.04549e-14	1.37742	3.85971e-17	2.78324e-15	2	NM_103518	AT1G43910	chr1:16656186-16656127
A_84_P23645	0.156991	0.329911	0.734672	0.0963303	0.54915	0.823234	0.545386	0.00106549	0.00848116	1.16395	3.08304e-10	7.5025e-09	2	NM_102204	AT1G23550	chr1:8352150-8352209
A_84_P23646	0.324245	0.0912537	0.423923	0.1525	0.423526	0.744142	0.953273	3.32557e-06	5.16508e-05	2.37128	6.27769e-20	6.58208e-18	2	NM_102221	AT1G23730	chr1:8397934-8397993
A_84_P236643	-0.0229964	0.844019	0.966887	0.215225	0.0686152	0.30732	0.923924	1.75513e-11	7.58139e-10	1.17024	1.83355e-15	1.03328e-13	2	NM_103546	AT1G44350	chr1:16834803-16834744
A_84_P23828	-0.273723	0.15633	0.540696	0.331653	0.0868753	0.350663	1.67042	5.24261e-13	2.91542e-11	2.41314	4.00389e-20	4.32641e-18	2	NM_106387	AT1G77380	chr1:29075265-29075206
A_84_P23844	0.234979	0.0507596	0.315486	0.431146	0.000496621	0.0098941	1.27399	8.59436e-17	8.53014e-15	1.61695	6.53585e-22	9.09204e-20	2	NM_129949	AT2G43870	chr2:18166732-18166673
A_84_P238533	1.03945	8.65586e-14	3.59819e-11	0.969607	1.2545e-12	1.83167e-10	0.609123	8.94751e-07	1.59431e-05	0.191726	0.0955362	0.244329	2	NM_124309	AT5G49320	chr5:19995158-19995099
A_84_P23859	0.300106	0.00458165	0.0807019	0.439657	5.45319e-05	0.0016511	0.693949	2.74222e-09	7.98134e-08	1.02882	2.02081e-15	1.13159e-13	2	NM_128578	AT2G30250	chr2:12903784-12903651
A_84_P23870	-0.201709	0.434852	0.806184	0.00794939	0.975397	0.994426	1.52011	9.50502e-08	2.08609e-06	1.33714	1.68174e-06	2.05899e-05	2	NM_130320	AT2G47520	chr2:19502952-19502893
A_84_P23879	0.157458	0.270201	0.679063	0.406927	0.00533491	0.0601096	0.882942	2.59995e-08	6.43775e-07	1.0438	2.0637e-10	5.16057e-09	2	NM_129732	AT2G41690	chr2:17382500-17382559
A_84_P23905	-1.34505	0.00169487	0.0420256	0.300125	0.469492	0.774817	0.015532	0.970087	0.992634	0.225802	0.586025	0.782519	2	NM_127464	AT2G19070	chr2:8260246-8260187
A_84_P23919	-0.121318	0.534317	0.857639	0.0391354	0.840934	0.953342	1.0896	3.36944e-07	6.58131e-06	2.02999	3.33163e-16	2.07253e-14	2	NM_129157	AT2G35980	chr2:15111249-15111308
A_84_P239215	-0.129745	0.801861	0.954357	0.680801	0.190421	0.521477	0.954788	0.0678325	0.236562	1.389	0.00868308	0.0380372	2	NM_128160	AT2G26010	chr2:11087435-11087596
A_84_P23923	0.471192	0.0419746	0.284951	0.281744	0.219792	0.558916	0.80802	0.00067604	0.00573246	1.15142	2.99412e-06	3.48581e-05	2	NM_129346	AT2G37900	chr2:15864473-15864414
A_84_P23963	0.148838	0.625047	0.896445	0.168927	0.579209	0.841344	0.618388	0.0450274	0.174311	1.11301	0.000455491	0.00310462	2	NM_128559	AT2G30040	chr2:12823061-12823120
A_84_P23981	0.348279	0.022091	0.200011	0.436556	0.00449732	0.0532804	0.948365	1.46247e-08	3.77465e-07	1.20634	8.53573e-12	2.71224e-10	2	NM_179240	AT1G01140	chr1:64473-64414
A_84_P24037	0.0128728	0.941374	0.988612	0.490121	0.00634453	0.0679738	0.29481	0.095245	0.299598	1.11996	1.16792e-08	2.19858e-07	2	NM_112769	AT3G18830	chr3:6489155-6489096
A_84_P240515	0.675533	0.00697375	0.103643	1.03795	5.84392e-05	0.00174695	1.16937	7.92191e-06	0.000112914	1.44768	8.36056e-08	1.33128e-06	2	NM_122375	AT5G24660	chr5:8443438-8443379
A_84_P24057	0.102673	0.697861	0.920732	-0.0830945	0.753339	0.921475	0.670917	0.0129584	0.0666578	1.15887	3.59881e-05	0.000328665	2	NM_112852	AT3G19620	chr3:6815689-6815630
A_84_P242975	0.501224	0.0181285	0.180125	0.77901	0.000341861	0.00741517	1.80576	6.0431e-13	3.32079e-11	1.77038	1.26972e-12	4.50446e-11	2	NM_106488	AT1G78410	chr1:29502979-29503038
A_84_P243495	-0.0566814	0.811912	0.957146	-0.102367	0.667507	0.883656	0.28685	0.230684	0.532403	1.39114	1.1974e-07	1.84917e-06	2	NM_117657	AT4G15660	chr4:8926038-8926097
A_84_P245475	0.68366	0.000577824	0.0206476	0.542749	0.00556691	0.0618751	1.12327	9.76156e-08	2.13306e-06	1.30145	1.89631e-09	4.10566e-08	2	NM_128103	AT2G25460	chr2:10832889-10832830
A_84_P246705	0.297263	0.0660559	0.360188	0.554593	0.000843044	0.0148495	0.657539	9.55086e-05	0.00102637	1.11447	1.014e-09	2.29231e-08	2	NM_180369	AT3G53980	chr3:19987716-19987657
A_84_P247685	-0.014701	0.973982	0.995861	0.94019	0.0397916	0.225154	-0.23068	0.609129	0.862713	1.39261	0.00273841	0.0146206	2	NM_148756	AT3G26855	chr3:9898744-9898685
A_84_P248115	0.838092	3.73876e-06	0.000382914	1.06491	1.54421e-08	1.16092e-06	1.27068	8.06777e-11	3.1053e-09	0.785629	1.23518e-05	0.000125811	2	NM_125244	AT5G58570	chr5:23672779-23672720
A_84_P249155	0.170086	0.663114	0.90878	0.612556	0.119487	0.411978	1.0893	0.00649709	0.0382997	0.571671	0.145795	0.330713	2	NM_127370	AT2G18130	chr2:7880059-7879918
A_84_P250485	0.406595	0.176996	0.570326	1.10618	0.000400968	0.00841318	0.933414	0.00250938	0.0175369	0.693454	0.0228354	0.0827301	2	NM_127712	AT2G21400	chr2:9159464-9159523
A_84_P253555	0.433986	0.14487	0.522436	0.851006	0.00506383	0.0581115	1.39601	1.01393e-05	0.000140716	1.53908	1.55155e-06	1.91955e-05	2	NM_117485	AT4G14090	chr4:8122798-8122739
A_84_P255510	0.263226	0.0714842	0.374418	0.595584	9.19419e-05	0.00257081	1.34094	4.29742e-14	2.8978e-12	1.60833	1.55503e-17	1.20495e-15	2	NM_105904	AT1G72450	chr1:27274321-27274262
A_84_P257110	0.233439	0.124743	0.488721	0.413458	0.00748355	0.0765337	0.904663	6.2782e-08	1.43489e-06	1.31531	5.02705e-13	1.93914e-11	2	NM_001084634	AT3G04420	chr3:1172892-1172951
A_84_P260570	0.524304	0.0175549	0.177494	0.597758	0.00709028	0.0735981	1.25633	1.41038e-07	2.97518e-06	1.50239	1.1692e-09	2.61307e-08	2	NM_112331	AT3G14700	chr3:4941253-4941312
A_84_P261020	-0.0660359	0.872068	0.973954	0.967587	0.0205182	0.148746	1.79265	3.76215e-05	0.000454623	1.90027	1.42153e-05	0.000142613	2	NM_111850	AT3G10150	chr3:3137592-3137533
A_84_P263200	0.373763	0.00107103	0.0314317	0.753875	1.73761e-09	1.53602e-07	1.06641	7.6115e-15	5.72223e-13	1.75994	9.18642e-26	2.28586e-23	2	NM_123754	AT5G43870	chr5:17632600-17632541
A_84_P264320	0.726288	1.55355e-11	4.46287e-09	0.945255	4.80743e-16	1.05507e-13	1.25837	3.97766e-22	7.32014e-20	1.15912	2.90715e-20	3.20004e-18	2	NM_179495	AT1G58280	chr1:21620435-21620376
A_84_P265490	0.51303	0.172837	0.565179	-0.154729	0.679243	0.889566	0.168876	0.651808	0.883538	1.63999	3.58234e-05	0.000327584	2	NM_148302	AT4G08878	chr4:5683665-5683724
A_84_P265830	0.455759	0.0224735	0.201357	0.976115	3.85078e-06	0.00016654	1.67652	1.07099e-12	5.63419e-11	1.48439	7.68724e-11	2.07028e-09	2	NM_117477	AT4G14020	chr4:8095284-8095225
A_84_P266810	0.160232	0.444123	0.81162	0.0460216	0.825718	0.947823	1.1263	7.51668e-07	1.36063e-05	1.02885	4.71947e-06	5.24725e-05	2	NM_127735	AT2G21640	chr2:9255527-9255586
A_84_P267120	-0.00858705	0.937664	0.98749	0.318612	0.0047515	0.0554457	0.93872	1.05694e-12	5.57403e-11	1.27748	1.93735e-18	1.68607e-16	2	NM_106153	AT1G74950	chr1:28149150-28148999
A_84_P268790	0.682094	5.02185e-07	6.67075e-05	1.00129	8.99475e-12	1.12304e-09	0.551966	2.90085e-05	0.000361038	0.864918	1.05613e-09	2.37538e-08	2	NM_123701	AT5G43350	chr5:17399902-17399843
A_84_P272600	0.181281	0.642842	0.902646	0.135313	0.729153	0.911502	0.902631	0.0231912	0.105515	1.43311	0.000438942	0.00300923	2	NM_147879	AT5G21960	chr5:7258430-7258371
A_84_P275720	-0.136989	0.674855	0.913339	-0.210938	0.518657	0.805311	-0.0661953	0.839291	0.955525	1.18293	0.00050792	0.00341844	2	NM_122318	AT5G24130	chr5:8163657-8163716
A_84_P277490	0.0112408	0.968791	0.994989	0.605759	0.0377568	0.218147	0.586702	0.0440173	0.171587	1.13456	0.000169621	0.00130917	2	NM_126346	AT2G02930	chr2:851655-851596
A_84_P278800	-0.454954	0.0967826	0.435855	-0.696763	0.0119913	0.104965	-1.09443	0.000126704	0.00131869	1.33468	4.8225e-06	5.3517e-05	2	NM_117661	AT4G15700	chr4:8937651-8937710
A_84_P279540	0.220823	0.00249328	0.0543436	0.561368	1.55674e-11	1.87733e-09	1.12547	1.20692e-25	3.84193e-23	1.06568	2.67547e-24	5.25195e-22	2	NM_119629	AT4G34630	chr4:16537059-16537000
A_84_P280220	0.786692	3.41746e-05	0.0024414	0.739181	8.91094e-05	0.00250684	1.03154	1.6265e-07	3.39461e-06	1.55454	5.70179e-13	2.16398e-11	2	NM_128780	AT2G32210	chr2:13678644-13678703
A_84_P281110	0.198728	0.138387	0.512907	0.240306	0.0741376	0.322172	0.666146	3.44685e-06	5.33468e-05	1.04251	2.4249e-11	7.164e-10	2	NM_129129	AT2G35730	chr2:15020591-15020532
A_84_P286390	0.274267	0.0478936	0.305745	0.60066	3.5077e-05	0.00113085	0.654626	8.01776e-06	0.00011405	1.13916	2.78635e-12	9.43035e-11	2	NM_113477	AT3G25780	chr3:9409538-9409597
A_84_P286640	0.0506908	0.908499	0.979313	-0.229852	0.602582	0.85285	0.336778	0.445996	0.756108	1.23485	0.006348	0.0295054	2	NM_114709	AT3G48510	chr3:17967584-17967525
A_84_P287970	1.06503	2.80347e-07	3.86944e-05	0.839763	2.90625e-05	0.000958817	0.559549	0.00401578	0.0259261	1.16286	3.30378e-08	5.7032e-07	2	NM_148163	AT5G65690	chr5:26269427-26269486
A_84_P288470	0.881968	0.00129332	0.0353702	0.953116	0.000544988	0.0106039	1.33822	2.78571e-06	4.39421e-05	1.54599	1.18207e-07	1.82869e-06	2	NM_118451	AT4G23220	chr4:12154028-12153969
A_84_P289964	0.532076	2.42405e-05	0.00189045	0.768111	8.14075e-09	6.44944e-07	1.7411	1.04571e-23	2.53076e-21	1.7608	5.59918e-24	1.07522e-21	2	NM_101759	AT1G19020	chr1:6568506-6568565
A_84_P291564	0.928394	8.32239e-07	0.000102819	1.02482	8.59771e-08	5.63621e-06	0.964523	3.58773e-07	6.98066e-06	0.356437	0.0422851	0.133307	2	NM_104678	AT1G59850	chr1:22028586-22028527
A_84_P293214	0.355492	2.95292e-08	5.19887e-06	0.782357	7.13582e-22	3.00163e-19	1.28803	9.74938e-35	8.01127e-32	1.27041	2.36845e-34	1.81928e-31	2	NM_103733	AT1G48370	chr1:17877189-17877248
A_84_P295514	0.549498	0.00100579	0.0304009	0.855739	1.00839e-06	4.98329e-05	0.922318	1.89283e-07	3.9089e-06	1.05451	6.11147e-09	1.21044e-07	2	NM_115717	AT3G58550	chr3:21649487-21649428
A_84_P296094	-0.520553	0.179285	0.573292	-0.35722	0.355188	0.694609	-0.147518	0.701916	0.906957	1.06121	0.00720413	0.0326431	2	NM_117470	AT4G13960	chr4:8060867-8060808
A_84_P296724	1.44343	1.27403e-09	2.96163e-07	1.17278	2.95584e-07	1.69855e-05	1.06503	2.33279e-06	3.76035e-05	1.34394	9.75071e-09	1.86133e-07	2	NM_124498	AT5G51190	chr5:20800717-20800658
A_84_P299810	-0.33907	0.37535	0.768135	-0.142487	0.708885	0.902932	1.54641	0.000117592	0.00123294	3.0683	9.63215e-12	3.03606e-10	2	NM_148459	AT1G11925	chr1:4026231-4026172
A_84_P300490	0.494738	1.73056e-06	0.000193505	0.678581	5.6881e-10	5.37388e-08	1.07481	9.46633e-18	1.06523e-15	1.23573	9.59166e-21	1.14112e-18	2	NM_118819	AT4G26850	chr4:13499162-13499103
A_84_P305000	0.15916	0.123268	0.486328	0.561661	5.16654e-07	2.80422e-05	0.920784	1.55439e-13	9.6525e-12	1.09185	1.16469e-16	7.91275e-15	2	NM_127958	AT2G23960	chr2:10197341-10197400
A_84_P305480	-0.384064	0.331738	0.736066	0.532114	0.179968	0.508793	0.0390744	0.921087	0.978894	1.05776	0.00880792	0.0384411	2	NM_127203	AT2G16490	chr2:7146142-7146083
A_84_P306190	-1.64026	0.00169894	0.0420969	0.631562	0.21369	0.551898	0.0315869	0.950149	0.986906	0.976952	0.0561672	0.165178	2	NM_102995	AT1G32600	chr1:11795531-11795590
A_84_P306860	0.505385	0.000250489	0.0114456	0.503226	0.000264853	0.006065	1.12522	1.10465e-12	5.77394e-11	1.83278	2.11672e-22	3.2238e-20	2	NM_121107	AT5G10695	chr5:3378032-3378091
A_84_P307510	0.37555	0.0481851	0.30677	0.539033	0.00514711	0.0586861	0.984181	1.32744e-06	2.27246e-05	1.07898	1.72444e-07	2.58513e-06	2	NM_116873	AT4G08040	chr4:4888856-4888915
A_84_P309203	0.0672384	0.55125	0.864299	0.233334	0.0412411	0.230062	0.792448	7.81877e-10	2.52531e-08	1.0517	3.49733e-14	1.61324e-12	2	NM_106256	AT1G76070	chr1:28547548-28547607
A_84_P311453	0.650115	0.0204081	0.192653	0.333514	0.227949	0.569326	0.882933	0.00191488	0.013965	1.42465	1.76165e-06	2.15235e-05	2	NM_113089	AT3G21930	chr3:7724269-7724328
A_84_P312323	-0.0538802	0.702518	0.922128	0.0839025	0.552302	0.824879	0.741875	1.25534e-06	2.16266e-05	1.11838	1.57129e-11	4.80278e-10	2	NM_121340	AT5G13370	chr5:4289121-4289180
A_84_P500668	0.839328	4.01655e-06	0.000408993	1.00058	8.6901e-08	5.68622e-06	1.77688	2.18082e-16	2.04939e-14	1.40196	3.23472e-12	1.08543e-10	2	NM_147827	AT5G01225	chr5:92257-92316
A_84_P501178	0.292386	0.00285016	0.0590719	0.401645	6.38875e-05	0.0018802	0.833881	3.9806e-13	2.31333e-11	1.23722	7.033e-21	8.56911e-19	2	NM_179714	AT2G23810	chr2:10135878-10135819
A_84_P501581	0.798368	1.14186e-05	0.00100866	1.38177	6.85883e-12	8.74909e-10	1.4858	4.7478e-13	2.69276e-11	1.36073	1.17667e-11	3.66313e-10	2	NM_120690	AT5G06080	chr5:1830887-1830828
A_84_P501967	-0.111451	0.758351	0.9419	0.201063	0.579164	0.841344	-0.260532	0.472675	0.776488	1.04408	0.00501491	0.0243002	2	NM_148632	AT1G66235	chr1:24683211-24683152
A_84_P503984	0.0230545	0.814724	0.957902	0.142635	0.149908	0.464391	0.540877	4.84914e-07	9.18218e-06	1.02196	3.66479e-16	2.26781e-14	2	NM_112086	AT3G12510	chr3:3967720-3967779
A_84_P508448	0.360053	0.0158438	0.167287	0.704119	7.22033e-06	0.000291466	1.30868	1.87966e-13	1.15105e-11	1.25961	8.12061e-13	3.00769e-11	2	NM_113292	AT3G23870	chr3:8621554-8621613
A_84_P50890	0.0171249	0.874307	0.974048	0.908904	2.06093e-12	2.86697e-10	1.26139	1.7964e-18	2.2429e-16	1.26045	1.86231e-18	1.62879e-16	2	NM_102315	AT1G24851	chr1:8778994-8779053
A_84_P799951	0.0451114	0.886461	0.975994	0.700039	0.0292483	0.187119	1.63598	1.74286e-06	2.89799e-05	1.61097	2.37992e-06	2.83169e-05	2	TA51320_3702		chr1:16638174-16638233
A_84_P511454	-0.0511282	0.847307	0.967596	-0.672143	0.0131778	0.11201	-0.200957	0.449976	0.758997	1.03373	0.000205249	0.00154665	2	NM_123723	AT5G43570	chr5:17507324-17507383
A_84_P511702	0.416117	0.0803943	0.397572	0.797358	0.00110055	0.0182395	1.37713	1.1698e-07	2.51116e-06	1.51755	9.66339e-09	1.84566e-07	2	NM_179473	AT1G53625	chr1:20014705-20014646
A_84_P512453	0.0944857	0.763328	0.943526	-0.326747	0.299361	0.642403	0.0361926	0.908151	0.97599	1.09571	0.000780405	0.00495044	2	NM_123228	AT5G38670	chr5:15476558-15476617
A_84_P515305	-0.0548914	0.892337	0.976746	-0.266771	0.511268	0.801341	0.365714	0.368476	0.690228	1.05415	0.0110082	0.0459876	2	NM_105784	AT1G71150	chr1:26828312-26828371
A_84_P516320	0.235514	0.203994	0.60515	1.11023	5.68811e-08	3.80651e-06	1.445	2.37578e-11	1.00654e-09	0.613391	0.00132464	0.00784394	2	NM_201872	AT2G34655	chr2:14597256-14597315
A_84_P516606	-0.294917	0.340502	0.742585	-0.164916	0.593243	0.848753	0.792596	0.0119195	0.0623299	1.12977	0.000447705	0.0030604	2	NM_118386	AT4G22600	chr4:11900292-11900233
A_84_P516750	0.0771002	0.802633	0.954674	0.263693	0.393717	0.723019	0.563861	0.0706085	0.242929	1.3127	5.72076e-05	0.000496043	2	NM_180552	AT5G26620	chr5:9366792-9366733
A_84_P517322	0.244617	0.105608	0.452804	0.311383	0.04048	0.227505	0.717487	7.90678e-06	0.000112834	1.11658	1.26171e-10	3.27563e-09	2	NM_112807	AT3G19200	chr3:6649644-6649488
A_84_P517654	-0.549768	0.226321	0.634443	1.45719	0.00182736	0.027192	1.81507	0.000135036	0.00139636	0.314827	0.486948	0.70907	2	NM_123355	AT5G39920	chr5:15982890-15982831
A_84_P518483	-0.344448	0.371586	0.765978	-0.443443	0.250861	0.594096	0.382519	0.321375	0.642313	3.05554	1.46348e-11	4.481e-10	2	NM_121680	AT5G16740	chr5:5501150-5501091
A_84_P519145	0.16708	0.661647	0.908216	0.585281	0.128017	0.427699	1.02478	0.00870766	0.0484961	0.789657	0.0413039	0.130961	2	NM_115143	AT3G52830	chr3:19578090-19578149
A_84_P519221	0.823838	0.00131417	0.0356714	1.30336	1.22783e-06	5.97579e-05	1.28392	1.67628e-06	2.79781e-05	0.568801	0.0239005	0.0857447	2	NM_117572	AT4G14860	chr4:8516955-8517014
A_84_P520558	0.175816	0.537349	0.859359	0.0591741	0.835351	0.951157	0.673674	0.0201671	0.0947964	1.29152	2.0457e-05	0.000197493	2	NM_202282	AT1G52855	chr1:19683013-19682954
A_84_P520804	-0.177573	0.409336	0.793084	1.01138	1.06777e-05	0.000402224	2.11731	3.54699e-15	2.81008e-13	1.05533	4.88039e-06	5.41254e-05	2	NM_111476	AT3G06020	chr3:1813773-1813832
A_84_P521210	0.497627	0.0215873	0.198023	0.785051	0.000407942	0.00850147	1.2603	8.47818e-08	1.88289e-06	1.21616	1.9922e-07	2.95518e-06	2	NM_203152	AT5G44005	chr5:17705225-17705166
A_84_P52140	0.421079	0.157288	0.542099	0.832799	0.00606321	0.0659192	1.49781	2.72128e-06	4.31112e-05	2.03297	1.53376e-09	3.37027e-08	2	NM_202179	AT1G24580	chr1:8710334-8710393
A_84_P521515	0.101761	0.652189	0.904963	0.846848	0.000330568	0.00720116	1.29098	1.95526e-07	4.02077e-06	1.62527	3.71625e-10	8.96314e-09	2	NM_105783	AT1G71140	chr1:26826457-26826516
A_84_P521890	0.0587483	0.81378	0.957788	0.826548	0.00137495	0.0216982	1.32947	9.48986e-07	1.68246e-05	1.17853	1.00451e-05	0.000104361	2	NM_117308	AT4G12380	chr4:7333571-7333512
A_84_P522670	-0.224061	0.247511	0.658749	0.187152	0.333419	0.673952	0.725539	0.000321513	0.00301312	1.44857	9.8293e-11	2.60546e-09	2	NM_202644	AT3G28917	chr3:10925505-10925564
A_84_P52340	0.0754028	0.644931	0.903403	0.635261	0.000211333	0.00504884	0.86589	1.09525e-06	1.91297e-05	1.09361	3.40767e-09	7.07442e-08	2	NM_113596	AT3G26840	chr3:9896269-9896328
A_84_P523896	0.376112	0.202091	0.603149	0.31753	0.280748	0.6254	1.15946	0.00016649	0.00167791	1.0582	0.000534791	0.0035802	2	NM_124414	AT5G50335	chr5:20489370-20489311
A_84_P523908	0.306575	0.261804	0.671956	0.293909	0.281861	0.626093	0.631349	0.0226145	0.103572	1.1041	0.000115665	0.000930743	2	NM_148125	AT5G53905	chr5:21888213-21888154
A_84_P524103	0.205634	0.45946	0.819411	-0.37555	0.17857	0.506794	0.191764	0.49019	0.789136	1.31458	9.61271e-06	0.000100282	2	NM_148514	AT1G36745	chr1:13911487-13911546
A_84_P524502	0.24979	0.107001	0.455371	0.699847	1.905e-05	0.00067043	1.03875	2.48214e-09	7.2723e-08	1.21189	1.88557e-11	5.65097e-10	2	NM_115853	AT3G59900	chr3:22130250-22130309
A_84_P524952	1.0567	7.53423e-05	0.00444432	1.6757	4.40798e-09	3.62213e-07	1.23534	5.44972e-06	8.07381e-05	1.08992	4.69487e-05	0.000415251	2	NM_102333	AT1G25240	chr1:8846312-8846371
A_84_P525660	0.618628	0.101199	0.445022	-0.528007	0.160791	0.480414	1.11796	0.00368462	0.0241079	0.870032	0.0223019	0.0811891	2	NM_124672	AT5G52940	chr5:21473319-21473378
A_84_P525908	-0.681901	0.106013	0.453713	0.367053	0.381265	0.715016	0.93009	0.0286492	0.124162	2.24534	8.13621e-07	1.07996e-05	2	NM_202345	AT1G63055	chr1:23380453-23380512
A_84_P527014	0.410071	0.000422436	0.0164026	0.505097	2.07616e-05	0.000720967	1.03053	5.01932e-14	3.33997e-12	1.22519	2.80304e-17	2.07202e-15	2	NM_202504	AT3G05937	chr3:1776370-1776311
A_84_P527290	-0.403849	0.283595	0.691625	-0.649536	0.0865106	0.350306	1.11475	0.00388287	0.0251877	-0.161362	0.667304	0.836262	2	NM_119814	AT4G36510	chr4:17229183-17229305
A_84_P528136	0.293276	0.0125378	0.145823	0.689071	6.40187e-08	4.25996e-06	1.18075	6.14418e-16	5.56663e-14	1.35841	9.24001e-19	8.30754e-17	2	NM_118448	AT4G23190	chr4:12141106-12141047
A_84_P530879	0.787262	0.000303262	0.012957	0.571757	0.00740912	0.0760807	1.05515	2.72205e-06	4.31112e-05	1.31486	1.68468e-08	3.06995e-07	2	NM_121076	AT5G10380	chr5:3268573-3268632
A_84_P53100	-0.120763	0.637843	0.900991	0.581801	0.0256718	0.17182	0.49039	0.0587974	0.213126	1.15422	2.32663e-05	0.000222007	2	NM_179986	AT2G39490	chr2:16487225-16487166
A_84_P532167	-0.320902	0.0520047	0.31885	-0.112489	0.490907	0.788835	0.690884	6.11798e-05	0.000697107	1.58938	5.74255e-15	2.98833e-13	2	NM_106297	AT1G76470	chr1:28690272-28690213
A_84_P532349	0.0143856	0.946133	0.989629	0.0140341	0.947447	0.986134	0.820851	0.000234061	0.00227706	1.58512	1.30708e-10	3.38348e-09	2	NM_111786	AT3G09520	chr3:2925479-2925538
A_84_P533104	0.55044	0.183235	0.578458	0.0762446	0.852884	0.956874	1.2716	0.0027093	0.0187356	0.814574	0.0505028	0.152584	2	NM_126996	AT2G14290	chr2:6057349-6057290
A_84_P53340	-0.597034	0.0184317	0.182052	-0.421475	0.093054	0.362471	0.0473883	0.848809	0.95799	1.86932	9.38992e-11	2.49649e-09	2	NM_117658	AT4G15670	chr4:8929257-8929316
A_84_P533889	0.271421	0.365454	0.761359	0.655476	0.0309981	0.193651	1.18805	0.000156305	0.00158704	0.722975	0.017726	0.0675144	2	NM_104506	AT1G56270	chr1:21071241-21071182
A_84_P535346	0.425014	0.067409	0.363461	0.888164	0.000225716	0.00533475	1.20201	1.41011e-06	2.39888e-05	1.23358	8.15684e-07	1.08188e-05	2	NM_122159	AT5G22540	chr5:7481710-7481651
A_84_P535502	0.428451	0.393389	0.781818	-0.232943	0.642045	0.871087	0.876826	0.0830721	0.272543	1.8287	0.000464116	0.00315731	2	NM_127772	AT2G22030	chr2:9373470-9373529
A_84_P536372	0.930231	0.000119985	0.00647258	0.888731	0.000224421	0.00531124	1.08153	1.082e-05	0.0001494	1.3676	7.59409e-08	1.21913e-06	2	NM_001203709	AT5G66640	chr5:26601715-26601774
A_84_P536721	0.856311	0.00231436	0.0515934	1.55852	1.93297e-07	1.15371e-05	0.323441	0.237034	0.54087	-0.803683	0.00410765	0.0205029	2	NM_001124976	AT2G35990	chr2:15116442-15116605
A_84_P536887	1.01323	2.12865e-11	5.87608e-09	1.32713	5.43324e-16	1.18505e-13	0.999406	3.39813e-11	1.38809e-09	0.778518	5.24415e-08	8.71575e-07	2	NM_114895	AT3G50350	chr3:18673371-18673430
A_84_P536936	-0.161315	0.624364	0.896362	0.500717	0.131197	0.433732	0.700666	0.0360071	0.147724	1.7568	9.27941e-07	1.21212e-05	2	NM_202770	AT4G01985	chr4:866296-866237
A_84_P537220	0.290427	0.261336	0.671952	0.366068	0.157877	0.476383	1.39243	6.9736e-07	1.26752e-05	2.69365	2.68214e-16	1.69234e-14	2	NM_125132	AT5G57510	chr5:23289235-23289176
A_84_P539084	-0.066304	0.893164	0.976795	0.992874	0.0472191	0.248835	0.439501	0.374599	0.696124	1.27519	0.011499	0.0476811	2	NM_202039	AT1G06135	chr1:1862528-1862587
A_84_P539253	0.238192	0.323789	0.72965	0.490748	0.0442585	0.238899	1.1606	6.9265e-06	0.000100386	1.64161	1.91577e-09	4.14018e-08	2	NM_105712	AT1G70440	chr1:26549584-26549446
A_84_P539348	-0.268803	0.320967	0.726804	-0.0795237	0.768363	0.926693	0.0804936	0.765621	0.930886	1.01274	0.000332471	0.00235989	2	NM_128133	AT2G25735	chr2:10975230-10975171
A_84_P539554	0.307706	0.424495	0.801287	0.393321	0.307983	0.650621	1.85407	6.95466e-06	0.000100753	1.79383	1.26164e-05	0.000128284	2	NM_114921	AT3G50610	chr3:18779973-18779914
A_84_P541841	0.738565	0.00775292	0.109689	0.474427	0.0828138	0.342669	1.56292	1.5843e-07	3.31387e-06	1.7844	5.14988e-09	1.03625e-07	2	NM_104073	AT1G51920	chr1:19294508-19294567
A_84_P542377	0.469826	0.00738085	0.107015	0.146096	0.39434	0.723365	1.05886	2.82556e-08	6.94287e-07	1.20302	7.82628e-10	1.80623e-08	2	NM_120435	AT5G03550	chr5:895966-895907
A_84_P543483	-0.0430233	0.835235	0.964336	0.925355	2.58241e-05	0.000864082	1.42101	1.56035e-09	4.74062e-08	1.13176	5.39683e-07	7.38829e-06	2	NM_115748	AT3G58860	chr3:21764015-21763956
A_84_P543885	-0.0209223	0.962669	0.993665	-0.572359	0.202893	0.537288	-0.0273502	0.951213	0.987351	1.86821	7.5421e-05	0.000635414	2	NM_112209	AT3G13630	chr3:4457856-4457915
A_84_P544251	0.673853	0.00210385	0.0483968	1.28153	5.22011e-08	3.53347e-06	1.12572	1.0459e-06	1.83404e-05	0.709805	0.001245	0.00743216	2	NM_123231	AT5G38700	chr5:15490014-15490073
A_84_P544532	0.522745	0.0602182	0.343075	1.1189	0.000110699	0.00300648	1.18631	4.60389e-05	0.000542065	1.39977	2.4387e-06	2.89546e-05	2	NM_179493	AT1G58225	chr1:21565029-21565088
A_84_P548213	0.131746	0.49816	0.840186	-0.0543463	0.779639	0.93112	0.322864	0.0994957	0.30879	1.11536	1.7891e-07	2.67639e-06	2	NM_128753	AT2G31945	chr2:13581769-13581828
A_84_P548483	0.260833	0.337745	0.740637	0.0989376	0.715412	0.906197	0.295343	0.278138	0.593306	1.0851	0.000141762	0.00111435	2	NM_117502	AT4G14250	chr4:8209315-8209256
A_84_P549947	0.0806242	0.572538	0.873366	0.167896	0.241618	0.585001	0.808027	2.50118e-07	5.03284e-06	1.09969	4.2084e-11	1.18865e-09	2	NM_127378	AT2G18210	chr2:7925341-7925282
A_84_P552006	0.524796	0.0190154	0.186	1.17424	8.91268e-07	4.48343e-05	0.985857	2.44103e-05	0.000308374	1.06065	6.76258e-06	7.2651e-05	2	NM_202806	AT4G11655	chr4:7039392-7039572
A_84_P552133	-0.173445	0.171469	0.56365	0.31317	0.0148931	0.121644	1.11618	2.76515e-13	1.66446e-11	1.51562	3.85612e-19	3.67256e-17	2	NM_203034	AT5G10625	chr5:3359515-3359574
A_84_P553120	0.374575	0.140767	0.516522	0.511464	0.0456425	0.243615	1.37654	5.82715e-07	1.08026e-05	2.02443	1.06852e-11	3.35601e-10	2	NM_180824	AT5G48400	chr5:19618649-19618708
A_84_P554747	0.502754	3.02576e-09	6.51904e-07	0.916882	1.55482e-19	4.94937e-17	1.36097	4.48033e-29	2.02959e-26	1.33228	1.62191e-28	5.78873e-26	2	NM_119596	AT4G34310	chr4:16419524-16419583
A_84_P555074	0.497344	0.0646436	0.356678	0.966882	0.000491939	0.00985944	0.473947	0.0779598	0.26083	1.02719	0.00022958	0.00170611	2	NM_179373	AT1G24145	chr1:8541636-8541695
A_84_P555128	-0.62142	0.0676852	0.363961	0.388389	0.250207	0.593343	0.678103	0.0466438	0.178932	1.4342	5.54136e-05	0.000482262	2	NM_104072	AT1G51915	chr1:19293857-19293916
A_84_P555310	0.284047	0.0281519	0.2298	0.0281643	0.824905	0.947321	1.18147	4.33207e-14	2.91006e-12	1.36382	9.17113e-17	6.30453e-15	2	NM_129220	AT2G36650	chr2:15361224-15361283
A_84_P555382	0.541427	0.0029218	0.059953	0.892384	2.8146e-06	0.000126367	1.16098	5.44458e-09	1.50649e-07	1.20535	1.8602e-09	4.03241e-08	2	NM_111830	AT3G09950	chr3:3060286-3060227
A_84_P556138	-0.117486	0.758184	0.941892	-0.135355	0.722847	0.909086	0.416523	0.27684	0.592012	1.06999	0.00626206	0.0291481	2	NM_127206	AT2G16520	chr2:7161990-7161931
A_84_P557664	-0.413718	0.210267	0.614319	-0.0211017	0.948777	0.986135	1.67675	2.3288e-06	3.75631e-05	2.59216	1.86826e-11	5.60858e-10	2	NM_115943	AT3G60790	chr3:22466800-22466859
A_84_P558829	-1.2708	0.00104608	0.0310838	0.744653	0.0491882	0.254431	0.811088	0.0325736	0.137133	1.7499	1.17961e-05	0.000120533	2	NM_201829	AT2G29350	chr2:12602305-12602364
A_84_P560513	-0.441568	0.36434	0.760475	0.806855	0.0995826	0.374763	1.42821	0.00422723	0.0270661	1.48114	0.00306917	0.0160797	2	NM_105732	AT1G70640	chr1:26636822-26636881
A_84_P561066	-0.489258	0.144835	0.522416	1.01798	0.00302911	0.0400264	1.77248	9.91578e-07	1.74745e-05	2.13309	1.14564e-08	2.15778e-07	2	NM_123143	AT5G37840	chr5:15062089-15062030
A_84_P561083	-0.376945	0.0154871	0.165074	-0.422953	0.00687721	0.0721068	0.713116	1.23059e-05	0.000167882	1.66459	4.07208e-17	2.90087e-15	2	NM_123658	AT5G42930	chr5:17211299-17211240
A_84_P561097	0.219763	0.160184	0.547101	0.311069	0.0482817	0.251769	1.00614	8.5027e-09	2.28641e-07	1.04186	3.19696e-09	6.67621e-08	2	NM_123999	AT5G46295	chr5:18779985-18779926
A_84_P561595	0.25172	0.30945	0.716012	0.979727	0.000157753	0.00396888	1.00645	0.000108003	0.00114471	1.58625	1.03327e-08	1.95972e-07	2	NM_202570	AT3G13080	chr3:4197163-4197104
A_84_P564321	-0.313508	0.571497	0.872889	1.82449	0.00145481	0.022675	0.260923	0.637572	0.876588	-0.481324	0.385691	0.622312	2	NM_114291	AT3G44230	chr3:15932545-15932604
A_84_P564931	1.13948	4.3684e-08	7.36895e-06	0.928621	4.12023e-06	0.000176895	1.09706	1.1183e-07	2.41233e-06	0.606024	0.00175538	0.009959	2	NM_105958	AT1G73000	chr1:27463626-27463685
A_84_P565450	0.201975	0.292822	0.699802	0.249233	0.19513	0.526957	0.495618	0.0112563	0.0596117	1.02521	8.47639e-07	1.11797e-05	2	NM_121704	AT5G16980	chr5:5579218-5579159
A_84_P565831	0.200625	0.165602	0.555424	0.629918	3.62684e-05	0.00116341	0.950226	4.75911e-09	1.33037e-07	1.16311	7.83465e-12	2.49846e-10	2	NM_106080	AT1G74200	chr1:27907132-27907073
A_84_P56650	0.924413	0.000102255	0.00566315	0.984054	3.9611e-05	0.00125301	0.944774	7.42318e-05	0.000824814	1.22812	6.18074e-07	8.37707e-06	2	NM_203136	AT5G41080	chr5:16443759-16443818
A_84_P566529	0.44696	0.0192201	0.18689	0.60968	0.00165992	0.025259	0.879818	1.12672e-05	0.000154727	1.07392	1.87762e-07	2.7946e-06	2	NM_123538	AT5G41730	chr5:16685240-16685085
A_84_P567626	-0.236197	0.497155	0.839858	-0.655976	0.0620009	0.289551	-0.753185	0.0327644	0.137739	1.0924	0.00231647	0.012688	2	NM_106671	AT1G80220	chr1:30168540-30168599
A_84_P568159	1.56693	0.00102507	0.030773	-0.0137487	0.976146	0.994575	0.333458	0.469111	0.773879	0.438169	0.342101	0.578568	2	NM_123024	AT5G36670	chr5:14404991-14405123
A_84_P569255	-0.342328	0.520928	0.851006	0.863082	0.108172	0.391569	1.42556	0.0089271	0.049425	-0.197023	0.711536	0.859809	2	NM_001198118	AT1G20735	chr1:7198516-7198575
A_84_P570015	0.348056	0.19518	0.594436	0.626417	0.0213007	0.152171	1.02352	0.000254091	0.002449	1.64783	3.07924e-08	5.35179e-07	2	NM_148144	AT5G57123	chr5:23127096-23127037
A_84_P571785	0.103159	0.466218	0.823489	0.260047	0.0688467	0.308006	0.363471	0.0118454	0.0620436	1.04805	1.4808e-10	3.78876e-09	2	NM_124571	AT5G51920	chr5:21097482-21097423
A_84_P572262	0.404131	0.000231133	0.01076	0.602427	1.72599e-07	1.04787e-05	1.37914	3.8383e-21	6.52031e-19	1.42438	7.01057e-22	9.71418e-20	2	NM_202545	AT3G10815	chr3:3385022-3384963
A_84_P572778	0.87486	0.000685086	0.0232982	0.852508	0.000916523	0.0158669	0.834033	0.00116178	0.00910614	1.06251	5.04715e-05	0.000443071	2	NM_100084	AT1G02040	chr1:358169-358110
A_84_P573065	-0.145905	0.422283	0.800497	-0.0269396	0.881964	0.966334	0.212895	0.242793	0.548906	1.2315	2.22463e-09	4.76684e-08	2	NM_128381	AT2G28210	chr2:12032004-12032169
A_84_P574263	0.303146	0.170253	0.562427	0.91486	7.92808e-05	0.00226643	1.25528	2.01043e-07	4.12045e-06	0.324653	0.14229	0.324934	2	NM_148374	AT4G25433	chr4:13001620-13001561
A_84_P574794	1.16498	0.000290422	0.012545	0.512875	0.0981634	0.372277	1.08624	0.000679788	0.0057532	1.60704	1.41747e-06	1.76604e-05	2	AF361584	AT2G20142	chr2:8695869-8695928
A_84_P576622	0.898545	0.00409269	0.0752791	1.43604	1.02835e-05	0.000390708	1.42208	1.22334e-05	0.000167022	1.43674	1.01943e-05	0.000105756	2	NM_128779	AT2G32200	chr2:13677010-13677069
A_84_P576914	0.505764	0.0510261	0.315852	0.933751	0.000467561	0.00944584	1.05806	8.81495e-05	0.000955715	1.50154	1.06886e-07	1.66816e-06	2	NM_202849	AT4G19925	chr4:10799949-10799890
A_84_P578088	0.0356603	0.929989	0.985002	1.33744	0.00146105	0.0227522	-0.337308	0.407033	0.725981	0.297393	0.46454	0.692769	2	NM_105801	AT1G71320	chr1:26883551-26883610
A_84_P580606	-0.137573	0.78123	0.947862	-0.581535	0.242488	0.585234	1.70185	0.000935798	0.00757341	-0.373538	0.451569	0.68152	2	NM_122154	AT5G22490	chr5:7459032-7458973
A_84_P581125	-0.300291	0.456619	0.818401	-0.591226	0.144891	0.455478	0.199657	0.620265	0.868219	1.25223	0.00257422	0.0138676	2	NM_130123	AT2G45610	chr2:18792172-18792231
A_84_P581174	0.390924	0.133473	0.505264	0.413931	0.112422	0.398746	1.43448	3.96245e-07	7.62577e-06	1.97701	5.42348e-11	1.50183e-09	2	NM_112152	AT3G13130	chr3:4223535-4223594
A_84_P583283	0.732072	0.016541	0.171296	1.00744	0.00117826	0.0192476	1.15657	0.000228924	0.00223161	0.964238	0.00184612	0.0104086	2	NM_121638	AT5G16330	chr5:5346306-5346247
A_84_P584036	0.0923542	0.838277	0.964811	1.98882	3.44637e-05	0.00111311	1.89623	7.22985e-05	0.000806629	0.709667	0.119793	0.287924	2	NM_117306	AT4G12360	chr4:7328140-7328081
A_84_P584249	-0.0709193	0.647555	0.903623	0.106562	0.492519	0.789993	0.813716	1.31753e-06	2.25878e-05	1.35132	5.08371e-13	1.95887e-11	2	NM_123704	AT5G43380	chr5:17420807-17420748
A_84_P584570	0.371159	0.241687	0.651479	0.532684	0.0945007	0.365527	1.27621	0.000121542	0.00126983	2.12398	2.83673e-09	5.96269e-08	2	NM_106271	AT1G76210	chr1:28595070-28595011
A_84_P586800	-0.162024	0.693513	0.919842	-1.09651	0.00913458	0.087115	-0.223234	0.587325	0.850793	1.07284	0.0106755	0.0449219	2	NM_120062	AT4G39020	chr4:18184046-18184238
A_84_P588220	1.01117	0.000182129	0.00898792	0.712727	0.00692449	0.0724253	0.437534	0.0922941	0.293004	-0.395059	0.127839	0.301458	2	NM_128985	AT2G34330	chr2:14487092-14487151
A_84_P588922	0.0181207	0.96274	0.993665	-0.500544	0.199426	0.533342	-0.02257	0.953601	0.987929	1.28593	0.00137296	0.00808942	2	NM_103958	AT1G50760	chr1:18815067-18814955
A_84_P590665	0.451192	0.00764469	0.109094	0.853461	1.80038e-06	8.3484e-05	1.20187	2.66171e-10	9.35811e-09	1.08601	5.43112e-09	1.08974e-07	2	NM_102072	AT1G22220	chr1:7847220-7847279
A_84_P590834	-0.660298	0.0639012	0.354902	-0.120809	0.731698	0.91266	-0.425816	0.228962	0.529963	1.13987	0.00175346	0.00994968	2	NM_126943	AT2G13640	chr2:5686196-5686137
A_84_P591083	-0.154719	0.485317	0.834343	0.0952095	0.667318	0.883656	1.09519	4.30102e-06	6.50288e-05	1.1885	8.17148e-07	1.08301e-05	2	NM_115000	AT3G51410	chr3:19081512-19081453
A_84_P592168	0.751361	0.00277182	0.0579575	0.628324	0.011587	0.102513	1.04053	5.38756e-05	0.000623122	1.88208	3.80086e-11	1.0812e-09	2	NM_120612	AT5G05300	chr5:1570232-1570173
A_84_P593737	-0.414818	0.261794	0.671956	-1.62667	3.16068e-05	0.00103079	0.448216	0.225649	0.525478	1.04846	0.00553403	0.0263353	2	NM_148778	AT3G32330	chr3:13276897-13276956
A_84_P593738	-0.00945524	0.917311	0.981491	0.260503	0.00534746	0.0601946	0.53445	1.07002e-07	2.32093e-06	1.12302	1.10779e-19	1.12156e-17	2	NM_114195	AT3G43270	chr3:15222458-15222399
A_84_P595141	0.169239	0.722725	0.929009	0.407058	0.394391	0.723365	1.39012	0.00456464	0.0288631	1.53379	0.00186055	0.0104766	2	NM_102753	AT1G30135	chr1:10596966-10597025
A_84_P595735	0.47539	0.252804	0.66354	1.26234	0.00307964	0.0405274	0.0769617	0.852493	0.95884	0.0559167	0.892531	0.954327	2	NM_121031	AT5G09940	chr5:3101694-3101753
A_84_P595814	-0.0923061	0.740755	0.934989	0.143097	0.608207	0.855212	0.406025	0.148313	0.403827	1.26043	2.18386e-05	0.000209744	2	NM_123445	AT5G40800	chr5:16334986-16334927
A_84_P596217	0.233863	0.383486	0.774469	0.604807	0.0262975	0.174268	0.893659	0.00127473	0.00984506	1.32523	4.23852e-06	4.76499e-05	2	NM_127946	AT2G23830	chr2:10144205-10144264
A_84_P596218	0.212562	0.159974	0.546935	0.653675	4.06872e-05	0.00128246	1.69369	8.78157e-18	9.91335e-16	1.85557	1.0311e-19	1.05603e-17	2	NM_128070	AT2G25130	chr2:10695300-10695241
A_84_P596516	0.55217	0.0359354	0.262492	0.998733	0.000236985	0.00553444	1.20999	1.25981e-05	0.000171472	1.63129	1.83694e-08	3.32173e-07	2	NM_117524	AT4G14450	chr4:8309914-8309973
A_84_P596827	1.01048	0.00105808	0.0312113	-0.0524554	0.860004	0.958674	-0.250321	0.401069	0.720749	0.127876	0.667394	0.83629	2	NM_127323	AT2G17690	chr2:7683948-7684007
A_84_P597558	0.237538	0.0820038	0.401875	0.543761	0.000131249	0.0034175	1.10914	4.75807e-12	2.26274e-10	0.758714	3.05451e-07	4.36602e-06	2	NM_122116	AT5G21080	chr5:7158151-7158092
A_84_P598538	0.702284	0.0584838	0.337971	1.19822	0.00159049	0.02436	1.4639	0.000145789	0.001494	1.4846	0.000119658	0.000958732	2	NM_124649	AT5G52710	chr5:21378051-21378110
A_84_P599862	-0.0638446	0.851827	0.96837	0.241709	0.480162	0.781774	1.16036	0.00106691	0.00849059	1.39783	0.000103545	0.000841071	2	NM_001084601	AT2G46640	chr2:19150551-19150610
A_84_P600633	-0.0905203	0.790464	0.950842	0.715612	0.0384064	0.220385	1.32351	0.000210785	0.0020773	1.1586	0.0010452	0.00639046	2	NM_126444	AT2G04050	chr2:1338528-1338469
A_84_P600647	0.888871	0.127847	0.494509	1.70197	0.00427165	0.0511325	1.5772	0.00786037	0.0446596	0.703814	0.226595	0.446667	2	NM_201733	AT2G14846	chr2:6382648-6382707
A_84_P601029	0.544265	0.01221	0.143522	0.756788	0.000627009	0.0118033	1.14928	7.01772e-07	1.27488e-05	0.822391	0.000223318	0.00166471	2	NM_119731	AT4G35660	chr4:16913584-16913643
A_84_P602094	1.22282	5.64755e-07	7.28286e-05	1.42743	1.29123e-08	9.87536e-07	0.995823	2.85283e-05	0.000355688	1.0746	7.6132e-06	8.09524e-05	2	NM_124853	AT5G54720	chr5:22232517-22232458
A_84_P603397	0.449909	0.0125979	0.145989	0.767841	4.0766e-05	0.0012838	1.33893	7.10697e-11	2.77407e-09	1.65676	2.76829e-14	1.29214e-12	2	NM_180039	AT2G42440	chr2:17668936-17668877
A_84_P603414	0.71057	0.0141101	0.156386	1.1107	0.000189654	0.00460884	1.10132	0.000212488	0.00209021	1.40748	4.04766e-06	4.56933e-05	2	NM_130262	AT2G46940	chr2:19287109-19287050
A_84_P603792	-0.00387378	0.978785	0.996624	0.248853	0.0907079	0.357773	0.670049	1.61905e-05	0.0002137	1.00154	1.5308e-09	3.36633e-08	2	NM_122191	AT5G22860	chr5:7641057-7640998
A_84_P605146	0.587199	0.0286678	0.231936	0.349714	0.187898	0.517879	1.43818	5.96218e-07	1.10182e-05	1.71923	7.21857e-09	1.41543e-07	2	NM_201845	AT2G31345	chr2:13365359-13365300
A_84_P605175	0.438653	0.000268608	0.0120597	0.548536	8.48837e-06	0.000332146	0.810084	7.36965e-10	2.39558e-08	1.01666	2.95204e-13	1.17331e-11	2	NM_129494	AT2G39370	chr2:16444380-16444321
A_84_P606349	-0.127398	0.464712	0.822632	0.238775	0.172538	0.497822	1.27225	2.30084e-10	8.13794e-09	1.41802	5.98419e-12	1.93809e-10	2	NM_118988	AT4G28460	chr4:14066242-14066301
A_84_P607208	0.678294	0.000403514	0.015842	0.743157	0.000120397	0.00321972	1.48383	8.182e-12	3.74485e-10	1.17447	1.17953e-08	2.21807e-07	2	NM_118346	AT4G22217	chr4:11758821-11758880
A_84_P805591	0.212492	0.104215	0.450431	0.673997	1.59961e-06	7.51811e-05	1.37063	1.66307e-16	1.57965e-14	1.75162	9.84365e-22	1.35337e-19	2	TA26074_3702		chr1:17682542-17682483
A_84_P609369	0.523426	0.00554305	0.0904762	1.27597	1.14713e-09	1.0393e-07	1.49068	7.18741e-12	3.31974e-10	0.956632	1.56981e-06	1.93807e-05	2	NM_102894	AT1G31550	chr1:11295702-11295643
A_84_P609600	-0.211936	0.285463	0.693132	-0.0620531	0.753634	0.921501	0.21861	0.270683	0.585109	1.24862	1.64463e-08	3.00316e-07	2	NM_129578	AT2G40200	chr2:16791814-16791873
A_84_P610040	0.206652	0.507377	0.844998	1.111	0.000608904	0.0115424	0.890325	0.00534938	0.0327469	0.908912	0.00450713	0.0221742	2	BP570450	AT5G39680	chr5:15883522-15883463
A_84_P610349	0.420009	0.157459	0.54243	0.174265	0.555287	0.826477	0.620907	0.0381317	0.15407	1.12039	0.00028559	0.00207038	2	NM_105550	AT1G68765	chr1:25830014-25829955
A_84_P611100	-0.0641673	0.708163	0.924178	0.0333277	0.845794	0.954708	0.339939	0.0502109	0.189062	1.0676	2.36635e-08	4.20362e-07	2	NM_100896	AT1G10220	chr1:3352577-3354364
A_84_P611298	0.953195	0.00962013	0.124924	1.3391	0.000367377	0.00788632	0.895546	0.0147299	0.0736111	0.961165	0.00905759	0.0393461	2	NM_147244	AT2G04515	chr2:1574358-1574417
A_84_P611334	0.654138	0.000555737	0.0200576	0.852209	1.16767e-05	0.000435674	0.712437	0.00018883	0.00188	1.24431	1.75972e-09	3.82164e-08	2	NM_127853	AT2G22880	chr2:9741226-9741167
A_84_P611371	0.123092	0.764083	0.943732	0.15662	0.702612	0.899539	1.18163	0.00503045	0.0311944	0.723109	0.0809216	0.216498	2	NM_128912	AT2G33520	chr2:14197495-14197554
A_84_P611873	-0.323359	0.415249	0.796504	-0.290899	0.463422	0.770081	0.362181	0.361779	0.684064	1.45748	0.0004222	0.00290743	2	NM_124648	AT5G52700	chr5:21374126-21374185
A_84_P611946	-0.142604	0.7302	0.931743	-0.108804	0.792423	0.936531	-0.596872	0.151599	0.409903	1.50365	0.000486357	0.00329024	2	NM_128174	AT2G26160	chr2:11138113-11138054
A_84_P613251	-0.0270933	0.885925	0.975994	0.401774	0.0360948	0.212704	0.985688	1.48058e-06	2.5043e-05	1.39786	1.57183e-10	3.99562e-09	2	NM_112709	AT3G18250	chr3:6258302-6258243
A_84_P613352	0.29804	0.165987	0.556186	0.113078	0.597149	0.850336	0.56606	0.00965244	0.0525749	1.42388	3.82406e-09	7.8695e-08	2	NM_001125402	AT3G61280	chr3:22682992-22683051
A_84_P65254	0.119282	0.51675	0.84911	0.145475	0.429417	0.74825	0.561469	0.00302424	0.0204475	1.15713	1.77954e-08	3.22453e-07	2	NM_125419	AT5G60260	chr5:24255594-24255436
A_84_P703491	0.726259	0.14642	0.525239	2.58505	1.55918e-06	7.38498e-05	0.771282	0.123335	0.357147	0.449119	0.367013	0.603642	2	NM_001037004	AT5G56368	chr5:22834446-22834505
A_84_P70764	-0.0601529	0.841585	0.965855	-0.24194	0.422422	0.743459	-0.0168503	0.955346	0.988321	1.04587	0.000825533	0.00520417	2	NM_123074	AT5G37150	chr5:14704251-14704310
A_84_P719823	-1.29332	6.31159e-05	0.00392006	-0.405227	0.187756	0.517849	-0.042294	0.890011	0.969877	0.449882	0.144175	0.328037	2	NM_001123797	AT1G11362	chr1:3824957-3824898
A_84_P721650	0.00793546	0.972967	0.995695	-0.091806	0.695177	0.896873	0.291334	0.215858	0.510893	1.17045	3.53202e-06	4.0454e-05	2	NM_001160887	AT1G23201	chr1:8230678-8230737
A_84_P72634	0.420688	0.0014285	0.0374997	0.300276	0.020648	0.149303	0.968203	6.64534e-11	2.60451e-09	1.15968	9.42874e-14	4.06783e-12	2	NM_119813	AT4G36500	chr4:17226203-17226144
A_84_P728581	0.180771	0.199941	0.600352	0.68343	5.73441e-06	0.000238376	1.35112	9.44965e-15	6.95612e-13	1.9118	6.22991e-22	8.71439e-20	2	BX820486	AT3G01980	chr3:328893-328952
A_84_P738659	0.124111	0.656223	0.906229	-0.201941	0.469388	0.774817	0.332849	0.234497	0.537685	1.22623	3.38209e-05	0.000310881	2	DQ108678	AT1G22710	chr1:8032779-8032838
A_84_P75064	0.496591	0.0182239	0.180725	0.458101	0.0289566	0.185859	0.898733	3.9949e-05	0.000478332	1.34281	7.35968e-09	1.43991e-07	2	NM_116170	AT3G63050	chr3:23297967-23297908
A_84_P811601	0.796674	0.00123343	0.034321	0.857472	0.000541911	0.0105614	0.879232	0.000400263	0.00363291	1.27269	8.79561e-07	1.1549e-05	2	TA29106_3702		chr5:16442384-16442443
A_84_P750734	-0.152097	0.640383	0.901665	1.28414	0.00017065	0.00424032	-0.055312	0.865011	0.962741	0.0466764	0.885925	0.951641	2	NM_001084312	AT1G67260	chr1:25168594-25168535
A_84_P811787	0.800138	5.27825e-05	0.00346657	0.372865	0.0491089	0.254095	0.63439	0.00107671	0.00855123	1.41832	7.12894e-11	1.93616e-09	2	TA29208_3702		chr5:229322-229174
A_84_P752539	-0.0144661	0.896624	0.977065	0.261388	0.0211417	0.151507	0.780561	8.53801e-10	2.74007e-08	1.36129	1.69519e-19	1.68252e-17	2	NM_001035928	AT1G08920	chr1:2870022-2870081
A_84_P752604	0.0111417	0.974515	0.995894	-0.0073981	0.983076	0.996352	0.514562	0.143026	0.394296	1.60452	1.61366e-05	0.000159711	2	NM_001035935	AT1G09500	chr1:3068170-3068229
A_84_P752757	-0.141771	0.71925	0.927935	0.443313	0.262831	0.60631	1.25288	0.00209594	0.0150831	1.19112	0.00335294	0.0173306	2	NM_001036065	AT1G35537	chr1:13105282-13105223
A_84_P752867	-0.403594	0.407897	0.792555	0.228343	0.639086	0.869555	-1.33548	0.00740245	0.0424953	1.07126	0.0302542	0.103241	2	NM_001035975	AT1G15757	chr1:5424319-5424260
A_84_P752973	0.915146	0.00101614	0.0306128	0.623358	0.0224847	0.1577	1.09046	0.000113526	0.00119706	0.299618	0.26617	0.495731	2	NM_001036166	AT1G66855	chr1:24939840-24939781
A_84_P753038	-0.206573	0.334204	0.737507	0.0930613	0.662734	0.8814	0.913669	5.16297e-05	0.000599502	1.24421	1.22982e-07	1.89675e-06	2	NM_001084083	AT1G17235	chr1:5895586-5895645
A_84_P753173	-0.203055	0.503286	0.842761	-0.499576	0.102198	0.379873	-0.254361	0.402186	0.721667	1.08637	0.000575812	0.00382583	2	NM_001084267	AT1G57777	chr1:21401448-21401389
A_84_P753210	0.120693	0.721108	0.92866	-1.02005	0.0033836	0.043368	0.128559	0.703779	0.907865	0.316178	0.350919	0.58787	2	NM_001084214	AT1G45223	chr1:17141539-17141584
A_84_P753944	0.0632062	0.901203	0.977707	1.58322	0.00257764	0.0353291	-0.10946	0.829795	0.952799	-0.11418	0.822578	0.921471	2	NM_001124020	AT1G55045	chr1:20540807-20540866
A_84_P813019	2.40773	2.7753e-07	3.84559e-05	1.47864	0.000863902	0.0151403	0.365991	0.392759	0.712812	0.641052	0.1364	0.315622	2	TA29937_3702
A_84_P754439	0.532053	0.000244662	0.011271	0.587194	6.05656e-05	0.00179834	1.14787	3.28989e-12	1.59897e-10	0.731036	1.16864e-06	1.4875e-05	2	NM_001123780	AT1G09176	chr1:2964526-2964585
A_84_P754788	-0.285268	0.381793	0.773527	0.690361	0.0365645	0.214506	1.91518	9.91835e-08	2.16464e-06	1.86119	1.96306e-07	2.91563e-06	2	NM_001084351	AT1G74140	chr1:27879689-27879748
A_84_P814146	-0.0510018	0.767337	0.944936	0.555407	0.00182773	0.027192	1.11647	8.32016e-09	2.24931e-07	1.90219	2.346e-17	1.77502e-15	2	TA30682_3702		chr1:26964584-26965608
A_84_P756184	0.37918	0.0510608	0.315852	0.482933	0.0136843	0.114824	1.39145	3.00122e-10	1.0417e-08	1.09055	2.27871e-07	3.33538e-06	2	NM_126447	AT2G04066	chr2:1353156-1353097
A_84_P757255	1.25046	0.000484117	0.018295	0.192834	0.575074	0.838755	0.222189	0.51847	0.809635	-0.154238	0.653748	0.827258	2	NM_001036323	AT2G22941	chr2:9762363-9762422
A_84_P757354	0.353804	0.284191	0.692191	-1.01818	0.0027017	0.036702	0.192875	0.55826	0.833987	0.315049	0.339876	0.576423	2	NM_001036396	AT2G34123	chr2:14406587-14406646
A_84_P757419	0.388098	0.389022	0.778397	1.09208	0.017163	0.132839	1.49314	0.00134197	0.010288	1.1046	0.0159751	0.0622	2	NM_001036414	AT2G36255	chr2:15201551-15201492
A_84_P757912	-0.564414	0.0156514	0.166324	0.0577311	0.800917	0.939732	0.768703	0.00119902	0.00933384	1.26586	4.26808e-07	5.95844e-06	2	NM_001084525	AT2G32487	chr2:13793011-13793070
A_84_P758296	-0.121496	0.722702	0.929009	0.0309243	0.928004	0.981356	1.07091	0.00243138	0.017117	-0.369882	0.2817	0.513097	2	NM_001125040	AT2G43371	chr2:18016052-18015993
A_84_P816470	-0.143642	0.395661	0.783824	0.576602	0.000992419	0.016875	0.441002	0.0105806	0.0567657	1.14835	2.04891e-09	4.4144e-08	2	TA32347_3702		chr1:29128402-29128460
A_84_P758584	-0.0737629	0.71697	0.927111	0.983675	6.59653e-06	0.000271341	1.44593	5.58844e-10	1.86109e-08	1.96064	9.19564e-15	4.62847e-13	2	NM_001125007	AT2G39782	chr2:16594135-16594076
A_84_P758593	0.186385	0.49988	0.840859	1.0092	0.000453631	0.00921714	-0.246886	0.37205	0.69336	0.028691	0.917159	0.964634	2	NM_001125038	AT2G43261	chr2:17985568-17985509
A_84_P758597	0.5343	0.103364	0.448394	1.32026	0.000114585	0.00309302	0.476888	0.145284	0.398376	0.423011	0.195724	0.405543	2	NM_001124893	AT2G22942	chr2:9764315-9764256
A_84_P759045	0.653397	1.0272e-06	0.000123874	0.904341	1.95797e-10	1.97103e-08	1.23764	1.49569e-15	1.25531e-13	1.46138	7.02806e-19	6.4838e-17	2	NM_115851	AT3G59880	chr3:22121550-22121609
A_84_P759606	0.262112	0.0158858	0.167554	0.736098	1.32588e-09	1.19208e-07	1.01809	1.32645e-14	9.60428e-13	1.47145	3.10372e-22	4.58525e-20	2	NM_180230	AT3G11670	chr3:3681916-3681857
A_84_P818368	-0.327583	0.389448	0.778764	1.18702	0.0024516	0.0339174	0.196456	0.605186	0.860328	-0.211222	0.578392	0.777012	2	TA33923_3702		chr3:4229432-4229491
A_84_P760632	0.44778	0.263582	0.673444	1.23035	0.00277674	0.0374908	0.330191	0.408815	0.727479	0.808841	0.0454486	0.140841	2	NM_115856	AT3G59930	chr3:22139644-22139585
A_84_P760811	0.339129	0.0149936	0.162262	0.671624	4.85461e-06	0.000204726	0.868708	1.38112e-08	3.57514e-07	1.15167	1.78126e-12	6.21926e-11	2	NM_001035808	AT3G58900	chr3:21773886-21773945
A_84_P761218	-0.27126	0.424597	0.801287	0.0262141	0.938362	0.983959	-0.0659564	0.84575	0.957596	1.04445	0.00280858	0.014941	2	NM_001035725	AT3G43505	chr3:15402539-15402480
A_84_P761881	0.760857	1.4282e-05	0.00122189	1.09307	3.91122e-09	3.25637e-07	1.43139	5.10631e-13	2.85937e-11	1.74129	1.47517e-16	9.72458e-15	2	NM_001084637	AT3G04640	chr3:1261381-1261322
A_84_P762088	0.43838	0.248234	0.659233	-0.53162	0.162331	0.483059	0.18961	0.616188	0.866459	1.4672	0.000213571	0.00160185	2	NM_001125321	AT3G48344	chr3:17902204-17902145
A_84_P762326	-0.430505	0.269766	0.678668	0.276927	0.476694	0.77922	-0.247822	0.524088	0.813233	1.18791	0.00300978	0.0158232	2	NM_001125220	AT3G25014	chr3:9114661-9114602
A_84_P762555	0.279076	0.0779556	0.391985	0.439059	0.00629823	0.0676008	1.22303	2.70174e-11	1.13377e-09	1.57014	1.76315e-15	9.96788e-14	2	NM_001125112	AT3G05858	chr3:1749704-1749763
A_84_P762751	1.16896	5.6412e-08	9.14341e-06	1.24631	1.05882e-08	8.16867e-07	1.21566	2.06151e-08	5.19184e-07	1.06547	5.02616e-07	6.9076e-06	2	NM_001125142	AT3G10986	chr3:3444293-3444234
A_84_P762765	-0.0184475	0.91973	0.982054	0.254094	0.167857	0.491284	0.931293	2.49146e-06	3.98521e-05	1.07405	1.07522e-07	1.6766e-06	2	NM_001125248	AT3G27416	chr3:10147413-10147354
A_84_P762787	0.0232506	0.906699	0.978983	0.209708	0.292262	0.636609	0.901107	2.00369e-05	0.000258388	1.19139	6.05904e-08	9.91158e-07	2	NM_001125164	AT3G15534	chr3:5259006-5259065
A_84_P762988	-0.258504	0.286717	0.694185	-0.24908	0.304516	0.647724	0.70651	0.0044701	0.0283719	1.16769	6.73809e-06	7.24099e-05	2	NM_001085035	AT4G36950	chr4:17422855-17422796
A_84_P763252	-0.243719	0.39091	0.779941	0.289007	0.309454	0.652245	0.221363	0.435621	0.747873	1.14096	0.000129404	0.00102634	2	NM_148366	AT4G21366	chr4:11383869-11383928
A_84_P764897	0.329837	0.268883	0.677666	1.36984	1.55176e-05	0.000560893	0.832212	0.00632391	0.0374978	1.70374	1.85496e-07	2.76436e-06	2	NM_118984	AT4G28420	chr4:14056972-14057031
A_84_P76494	0.269451	0.0348282	0.258236	0.554045	3.32073e-05	0.00107745	0.769263	3.80732e-08	9.11434e-07	1.39068	2.14536e-17	1.63371e-15	2	NM_111270	AT3G03990	chr3:1034657-1034716
A_84_P765048	0.35644	0.314917	0.722011	0.46049	0.195195	0.527014	1.1331	0.00192637	0.0140256	1.54307	3.8491e-05	0.000348639	2	NM_001085016	AT4G33467	chr4:16101752-16101693
A_84_P765533	-0.259778	0.264178	0.673958	-0.544584	0.0209888	0.15095	-0.307742	0.186673	0.467543	1.55452	3.1054e-09	6.51195e-08	2	NM_001125516	AT4G16008	chr4:9068217-9068276
A_84_P766473	0.0771474	0.831368	0.963363	1.82693	2.95947e-06	0.000132367	0.748482	0.0416289	0.164569	0.531509	0.145186	0.329713	2	NM_122435	AT5G25260	chr5:8754038-8754097
A_84_P766729	0.159646	0.310304	0.716618	0.395884	0.01342	0.113332	0.870686	3.89557e-07	7.50934e-06	1.28254	5.32154e-12	1.73621e-10	2	NM_203222	AT5G57340	chr5:23227883-23227942
A_84_P827972	0.330497	0.0114043	0.138427	0.0443301	0.728779	0.911484	0.528167	8.89407e-05	0.000962816	1.18477	4.55168e-14	2.05664e-12	2	TA44306_3702		chr3:10118858-10118799
A_84_P767554	0.153351	0.498019	0.840186	0.181433	0.423016	0.743711	0.710575	0.00231943	0.016437	1.43674	1.38305e-08	2.57038e-07	2	NM_125324	AT5G59330	chr5:23931420-23931479
A_84_P767740	-0.327745	0.160435	0.547678	0.301834	0.195681	0.527601	0.70003	0.00338519	0.0224708	1.43857	2.66721e-08	4.69573e-07	2	NM_001036857	AT5G23810	chr5:8029669-8029850
A_84_P767808	-0.233851	0.406511	0.791495	0.509887	0.0727742	0.318962	2.07977	1.59196e-10	5.76926e-09	2.12898	7.43992e-11	2.0098e-09	2	NM_001161274	AT5G35050	chr5:13311215-13311156
A_84_P767886	0.145274	0.406476	0.791493	0.419131	0.0185034	0.139403	0.56051	0.00189935	0.0138689	1.43701	4.25767e-12	1.4073e-10	2	NM_203076	AT5G18630	chr5:6204381-6204440
A_84_P767982	0.079884	0.557512	0.866734	0.39284	0.00494671	0.0571761	1.14416	1.93744e-12	9.7379e-11	1.56396	3.43724e-18	2.878e-16	2	NM_125116	AT5G57340	chr5:23226421-23228088
A_84_P768115	0.078129	0.857326	0.970136	0.054143	0.900846	0.971565	1.5173	0.000783402	0.00648717	2.28501	1.26936e-06	1.60414e-05	2	NM_001036917	AT5G42223	chr5:16878737-16878678
A_84_P768637	0.51746	0.0144824	0.158772	0.907304	3.707e-05	0.00118323	1.26887	3.77091e-08	9.04557e-07	0.875241	6.49131e-05	0.000554458	2	AK220694	AT5G14570	chr5:4696897-4696956
A_84_P768654	-0.413808	0.289253	0.696871	0.241714	0.53487	0.815178	-0.605061	0.122851	0.356361	1.04036	0.00898356	0.0390533	2	NM_001085317	AT5G63085	chr5:25302940-25302999
A_84_P768727	-0.00206147	0.995848	0.999125	0.881999	0.0285267	0.184042	1.30491	0.00146823	0.0111184	0.892822	0.0266938	0.0937199	2	NM_001125957	AT5G53486	chr5:21722651-21722710
A_84_P772475	0.564673	0.0392107	0.27495	0.420655	0.122126	0.416686	1.03707	0.00024454	0.00236793	1.23082	1.87556e-05	0.000182564	2	NM_105347	AT1G66760	chr1:24904047-24904106
A_84_P778798	0.369588	0.0128433	0.147675	0.870801	6.52778e-08	4.33558e-06	0.84468	1.37178e-07	2.89722e-06	1.08568	1.19461e-10	3.11976e-09	2	NM_202754	AT3G63260	chr3:23373510-23373451
A_84_P784686	0.348756	0.0101477	0.129117	0.84467	1.32295e-08	1.00744e-06	1.3847	2.94444e-16	2.74509e-14	0.993297	1.07607e-10	2.8269e-09	2	NM_122207	AT5G23010	chr5:7706256-7706417
A_84_P784702	0.216225	0.668028	0.91057	1.79165	0.000636605	0.011939	0.182146	0.717852	0.912777	0.264515	0.599951	0.791556	2	AV548568	AT5G42600	chr5:17057616-17057557
A_84_P784921	0.12509	0.510408	0.846186	0.236133	0.215775	0.554528	0.91665	6.75301e-06	9.8113e-05	1.12237	8.85595e-08	1.40258e-06	2	NM_101514	AT1G16490	chr1:5629920-5629861
A_84_P785047	0.288058	0.190478	0.588455	-0.0765087	0.726631	0.910809	0.888922	0.000113638	0.00119788	1.03619	9.64658e-06	0.000100576	2	NM_129233	AT2G36780	chr2:15417724-15417665
A_84_P785340	0.423355	0.0311263	0.242839	1.13569	1.04281e-07	6.71157e-06	1.113	1.69082e-07	3.51639e-06	1.44214	1.22327e-10	3.18284e-09	2	NM_104494	AT1G56150	chr1:21017741-21017800
A_84_P785362	0.411635	4.79666e-09	1.00287e-06	0.898087	3.01213e-23	1.4782e-20	1.27094	3.59823e-32	2.27036e-29	0.989695	1.28743e-25	3.07364e-23	2	NM_129431	AT2G38740	chr2:16194613-16194554
A_84_P785648	-0.130515	0.715152	0.92669	1.33202	0.000362226	0.00778995	0.387261	0.280561	0.595822	-0.169852	0.634935	0.815069	2	AV441420	AT2G05510
A_84_P785659	0.0752721	0.740537	0.934989	0.0513628	0.821198	0.946479	1.24486	5.26121e-07	9.88828e-06	3.28568	2.56098e-23	4.54723e-21	2	NM_105455	AT1G67860	chr1:25445089-25445030
A_84_P785871	0.15993	0.423691	0.801283	0.205755	0.304039	0.647203	0.950177	8.7171e-06	0.000122762	1.41199	6.37624e-10	1.4881e-08	2	NM_103692	AT1G47960	chr1:17681244-17681185
A_84_P786467	0.171779	0.600781	0.884832	0.903368	0.00720944	0.0744632	1.44862	3.18919e-05	0.000392774	2.04675	2.27143e-08	4.04938e-07	2	AV783755	AT2G37870	chr2:15859335-15859276
A_84_P786490	1.57146	9.09481e-10	2.17132e-07	1.49836	3.67106e-09	3.07377e-07	1.09364	5.82208e-06	8.57513e-05	1.24097	4.3616e-07	6.0818e-06	2	NM_130204	AT2G46400	chr2:19043844-19043785
A_84_P786570	0.00993643	0.975034	0.99593	0.243176	0.444648	0.757985	1.4269	2.39926e-05	0.000303746	1.81726	1.94339e-07	2.88884e-06	2	CD533879	AT2G22860	chr2:9738010-9737951
A_84_P786593	0.307487	0.00032537	0.0136378	0.661084	8.21661e-12	1.04434e-09	0.928281	6.44945e-18	7.44721e-16	1.24431	1.54755e-24	3.12465e-22	2	NM_112070	AT3G12350	chr3:3933028-3933087
A_84_P786806	-0.220399	0.220587	0.627741	0.571237	0.00201387	0.0292952	1.7443	5.85298e-15	4.43796e-13	1.76266	3.76012e-15	2.00999e-13	2	NM_113460	AT3G25620	chr3:9316851-9316792
A_84_P786837	0.300885	0.0760513	0.386689	0.118343	0.481356	0.782204	0.628627	0.000338371	0.00314622	1.11991	3.61377e-09	7.47593e-08	2	NM_121311	AT5G13080	chr5:4149758-4149740
A_84_P787353	0.505096	0.0163328	0.170287	0.975493	9.88929e-06	0.000377352	1.42604	1.28958e-09	3.97609e-08	1.16513	2.62496e-07	3.80436e-06	2	NM_121741	AT5G17350	chr5:5719293-5719352
A_84_P787419	0.250178	0.578674	0.87586	0.267946	0.552063	0.824838	0.843601	0.0639314	0.226825	1.20863	0.00871638	0.0381547	2	AA712483	AT4G28290	chr4:14012063-14012010
A_84_P788408	0.244181	0.335976	0.739144	-0.15462	0.541598	0.81889	0.121492	0.631334	0.873589	1.37988	5.80032e-07	7.90086e-06	2	NM_127841	AT2G22760	chr2:9678887-9678946
A_84_P788757	-0.482995	0.12526	0.489738	-0.363356	0.247145	0.59032	0.578979	0.0670388	0.234646	2.05432	5.56846e-09	1.11099e-07	2	NM_101075	AT1G12030	chr1:4064796-4064737
A_84_P789231	0.178742	0.330489	0.735071	0.229636	0.212172	0.550116	0.775706	6.13744e-05	0.000699099	1.15551	1.68738e-08	3.0733e-07	2	AK117807	AT5G60260	chr5:24254988-24254929
A_84_P830738	1.39808	6.10466e-05	0.0038313	-0.343662	0.299267	0.642403	-0.530793	0.110666	0.332742	1.07882	0.00157786	0.00910239	2	TA48256_3702
A_84_P789407	-0.240692	0.681732	0.914868	-0.499562	0.395565	0.723893	0.00230541	0.996864	0.999518	2.18578	0.000362123	0.00254278	2	AY231417	AT2G37435
A_84_P790750	0.185505	0.467835	0.82458	0.512336	0.0474877	0.249746	1.36514	8.73366e-07	1.56093e-05	2.42547	1.61724e-14	7.78521e-13	2	NM_116164	AT3G62990	chr3:23283098-23283157
A_84_P790823	0.272318	0.209202	0.612538	0.4975	0.0234316	0.16199	0.942356	3.80147e-05	0.000458747	1.61553	1.07442e-10	2.82468e-09	2	NM_001161272	AT5G28646	chr5:10675871-10676035
A_84_P790872	0.126942	0.426331	0.802497	0.336309	0.0374365	0.217105	1.17135	1.92098e-10	6.87698e-09	1.3981	3.8622e-13	1.50959e-11	2	NM_126105	AT5G67050	chr5:26759607-26759548
A_84_P792326	0.103955	0.80793	0.955876	-0.481685	0.261941	0.60572	-1.38989	0.00167641	0.0124573	1.40565	0.00149548	0.00870389	2	EF182863	AT1G54445	chr1:20332461-20332520
A_84_P793001	0.435351	0.0484554	0.307784	0.470997	0.0331543	0.201944	1.0973	2.99575e-06	4.70034e-05	1.15588	1.03599e-06	1.33306e-05	2	NM_101603	AT1G17420	chr1:5977523-5977582
A_84_P794102	0.379524	0.000275327	0.012167	0.755591	7.24896e-11	7.92986e-09	1.08262	4.93562e-17	5.09927e-15	0.505696	2.63359e-06	3.09874e-05	2	NM_114795	AT3G49350	chr3:18299779-18299720
A_84_P794345	0.247425	0.549356	0.863381	0.466523	0.260413	0.604166	1.37029	0.00135267	0.010361	1.81113	3.5464e-05	0.000324634	2	CD531513	AT3G01970	chr3:326454-326513
A_84_P795046	0.440053	0.0757336	0.386179	0.862322	0.0007199	0.0131117	1.17724	7.50818e-06	0.000107756	1.55015	1.59969e-08	2.93172e-07	2	BP619218	AT2G18690	chr2:8098461-8098402
A_84_P795124	-0.144525	0.572274	0.873315	-0.00455993	0.985769	0.997039	1.21868	8.60516e-06	0.000121379	1.10928	4.24028e-05	0.000380172	2	BP630682	AT2G41730	chr2:17409627-17409568
A_84_P833257	-0.14746	0.683722	0.915403	-0.274657	0.448605	0.760218	1.15931	0.00193283	0.0140639	0.605804	0.0971279	0.24731	2	TA50579_3702		chr3:1649244-1649419
A_84_P796587	0.0181336	0.893427	0.976795	0.0231255	0.864347	0.960255	0.739871	5.52406e-07	1.03328e-05	1.18289	4.60814e-13	1.78928e-11	2	NM_001202690	AT2G27389	chr2:11720828-11720887
A_84_P797437	0.728774	7.4692e-05	0.00442356	1.15026	4.95107e-09	4.0309e-07	1.43097	4.62462e-12	2.20521e-10	0.934567	8.36971e-07	1.10679e-05	2	EG453230	AT1G24270	chr1:8608629-8608688
A_84_P835549	0.264603	0.248067	0.659163	0.561053	0.0158761	0.12646	1.55793	1.84467e-09	5.52816e-08	1.49649	5.82936e-09	1.16042e-07	2	TA52094_3702		chr3:5838009-5838068
A_84_P799358	0.404179	0.338568	0.741474	0.273644	0.516327	0.80398	0.823928	0.0533413	0.198	1.12247	0.00919489	0.0398739	2	AV536391	AT3G04640	chr3:1261471-1261530
A_84_P799545	0.924581	0.0321351	0.247539	0.44928	0.292019	0.636297	1.22952	0.00485137	0.0303503	1.65081	0.000210447	0.00158111	2	AV785457	AT2G30540	chr2:13011540-13011599
A_84_P835641	0.227631	0.431351	0.804678	1.07603	0.000360727	0.00776717	1.01736	0.000705205	0.00593844	0.687504	0.019416	0.0726436	2	TA52129_3702
A_84_P800880	0.0963886	0.644313	0.903303	0.293396	0.16242	0.483084	1.1928	1.99293e-07	4.08933e-06	0.988348	9.6293e-06	0.000100426	2	NM_120783	AT5G07010	chr5:2174683-2174678
A_84_P803880	0.583388	0.00863884	0.117175	0.510683	0.0208262	0.150148	0.683651	0.00227572	0.0161824	1.19492	4.68012e-07	6.4723e-06	2	AV812977	AT4G22690	chr4:11931425-11931366
A_84_P805186	0.0345261	0.843342	0.966673	0.762861	3.82865e-05	0.00121656	0.57781	0.0014053	0.0107015	1.04573	6.57371e-08	1.06793e-06	2	NM_116486	AT4G02520	chr4:1110493-1110452
A_84_P836547	0.0442662	0.904949	0.978923	1.21498	0.00154302	0.0237564	0.631159	0.0917498	0.291931	0.603404	0.106654	0.264792	2	TA52501_3702		chr3:4374443-4374316
A_84_P806122	0.149923	0.291506	0.698664	0.173425	0.222985	0.562983	0.448752	0.00215278	0.0154386	1.08982	4.36895e-11	1.22837e-09	2	NM_122088	AT5G20810	chr5:7044760-7044819
A_84_P806384	-0.0163407	0.930866	0.985303	0.170632	0.366306	0.704068	0.413067	0.0308967	0.131785	1.2302	6.64683e-09	1.30987e-07	2	NM_001036257	AT2G05510	chr2:2015797-2015854
A_84_P807374	0.0931329	0.362248	0.758769	0.530779	1.556e-06	7.37981e-05	0.897785	3.4254e-13	2.02396e-11	1.13554	1.52604e-17	1.18508e-15	2	NM_120260	AT5G01820	chr5:314778-314719
A_84_P808177	0.383642	0.0438375	0.291267	0.427838	0.0250613	0.169183	0.831088	3.06666e-05	0.000379269	1.32484	6.97186e-10	1.62175e-08	2	NM_125323	AT5G59320	chr5:23929485-23929544
A_84_P80879	0.153169	0.282458	0.690893	0.492223	0.000846688	0.0149063	1.08725	5.1407e-11	2.04551e-09	1.3663	9.79322e-15	4.87371e-13	2	NM_130216	AT2G46510	chr2:19091314-19091255
A_84_P810116	0.0380743	0.834858	0.96411	0.512476	0.00623221	0.0669939	0.360357	0.0514165	0.192391	1.11064	4.4104e-08	7.44207e-07	2	NM_104616	AT1G58360	chr1:21676824-21676883
A_84_P811364	0.185159	0.340161	0.742251	0.442519	0.0246072	0.16727	0.594454	0.00288721	0.0197172	1.08427	3.17837e-07	4.53023e-06	2	NM_113067	AT3G21720	chr3:7655880-7655705
A_84_P837240	0.310746	0.151163	0.532362	0.198756	0.356569	0.695654	0.712581	0.00137421	0.0105009	1.22397	2.1947e-07	3.22712e-06	2	TA52911_3702
A_84_P811797	0.892072	2.08434e-06	0.000228012	0.549099	0.00221752	0.0315561	0.685053	0.00017382	0.00174432	1.1856	1.92309e-09	4.15092e-08	2	NM_120238	AT5G01600	chr5:229149-228978
A_84_P812285	0.511344	0.00105822	0.0312113	1.36276	1.16363e-13	1.92129e-11	1.29259	8.8924e-13	4.76067e-11	1.13738	8.00447e-11	2.1508e-09	2	NM_180042	AT2G42600	chr2:17736968-17736813
A_84_P812535	0.754284	0.000381554	0.0151652	1.3327	5.9805e-09	4.81356e-07	0.609536	0.00358563	0.0235711	1.01738	3.43937e-06	3.9508e-05	2	NM_117234	AT4G11650	chr4:7025817-7025758
A_84_P838440	0.0585877	0.906973	0.978983	0.508596	0.31204	0.654828	0.740412	0.142626	0.39356	1.80424	0.000552844	0.00368918	2	NP030167		chr4:7837287-7838947
A_84_P813784	-0.170769	0.563639	0.869564	0.185179	0.531286	0.813528	0.971423	0.00149183	0.0112609	1.07943	0.000460615	0.00313591	2	NM_201912	AT2G39800	chr2:16603037-16602978
A_84_P813874	0.394892	8.10015e-05	0.00471517	0.600616	1.58487e-08	1.17895e-06	0.801557	1.68558e-12	8.54497e-11	1.01515	1.01005e-16	6.88979e-15	2	NM_179036	AT4G12720	chr4:7488388-7488855
A_84_P838576	-0.0484567	0.869444	0.97322	0.718548	0.0168352	0.13117	1.22023	8.6944e-05	0.000943803	0.956001	0.00171755	0.00976944	2	NP034015		chr1:18275801-18275742
A_84_P814230	0.0257882	0.878922	0.975002	0.298704	0.0807501	0.338702	1.06676	1.75436e-08	4.46926e-07	0.901497	9.71344e-07	1.25997e-05	2	NM_127816	AT2G22500	chr2:9564642-9564583
A_84_P814660	0.157753	0.527187	0.854583	0.914863	0.000434217	0.00888912	1.01811	0.000104916	0.00111559	2.33095	3.1529e-14	1.46153e-12	2	NM_123275	AT5G39130	chr5:15665947-15665888
A_84_P815477	0.403471	0.207413	0.610169	0.951099	0.00369913	0.0463165	1.38076	4.2583e-05	0.000505757	1.55222	5.65565e-06	6.17924e-05	2	NM_111877	AT3G10420	chr3:3239500-3239559
A_84_P816091	0.0290805	0.836761	0.964336	0.242151	0.0893039	0.354898	0.787849	3.44976e-07	6.72702e-06	1.03266	2.27046e-10	5.62583e-09	2	NM_113135	AT3G22370	chr3:7907243-7907384
A_84_P816336	0.616224	8.92942e-07	0.000109553	1.07464	3.61138e-14	6.47739e-12	1.22101	1.53187e-16	1.47486e-14	0.846549	2.01366e-10	5.05331e-09	2	NM_001036102	AT1G53310	chr1:19887922-19887637
A_84_P817969	0.599241	0.000187178	0.00914763	1.18285	3.64409e-11	4.19415e-09	0.969502	1.47775e-08	3.81131e-07	1.19074	2.90935e-11	8.43998e-10	2	NM_001084357	AT1G75390	chr1:28292229-28292288
A_84_P817997	0.381075	0.0431742	0.289183	0.656158	0.00069075	0.0127318	1.37004	1.7936e-10	6.46027e-09	1.52878	4.34105e-12	1.43218e-10	2	NM_001036766	AT5G06530	chr5:1990102-1990043
A_84_P838898	-0.516613	0.0796231	0.396569	-1.03832	0.000627379	0.0118039	0.0814841	0.779999	0.936795	0.495026	0.0927527	0.239133	2	NP039371		chr1:8365492-8365433
A_84_P819483	0.674124	8.08325e-07	0.000100568	0.619086	4.54673e-06	0.000193326	1.06848	1.23387e-12	6.41143e-11	1.23924	3.33692e-15	1.80285e-13	2	NM_105950	AT1G72920	chr1:27438561-27438620
A_84_P820158	0.492112	0.0779157	0.391841	0.117602	0.670456	0.885043	0.839994	0.00316205	0.0212734	1.3484	5.53894e-06	6.06485e-05	2	NM_127361	AT2G18050	chr2:7846509-7846568
A_84_P821675	0.294709	0.00864206	0.117175	0.595578	6.30225e-07	3.32364e-05	0.77065	7.83471e-10	2.52584e-08	1.16448	1.35008e-16	9.05191e-15	2	NM_102628	AT1G28600	chr1:10051364-10051305
A_84_P821925	0.13068	0.541887	0.861479	0.379872	0.0789646	0.334025	0.993524	1.37447e-05	0.000185085	2.1135	3.29742e-15	1.78424e-13	2	NM_129320	AT2G37640	chr2:15787753-15787705
A_84_P822179	0.169587	0.535688	0.858685	-0.125396	0.646788	0.873342	0.421806	0.125966	0.362095	1.028	0.000324238	0.0023111	2	NM_120280	AT5G02020	chr5:387163-387104
A_84_P822818	0.836013	2.51967e-13	9.37157e-11	1.19103	3.07839e-20	1.07695e-17	1.36175	2.55054e-23	5.85199e-21	1.51845	5.48107e-26	1.41364e-23	2	NM_111202	AT3G03310	chr3:778815-778756
A_84_P824563	0.40196	0.000640137	0.0222405	1.02615	1.07746e-13	1.7958e-11	1.06125	2.79543e-14	1.93674e-12	0.692891	3.66678e-08	6.2742e-07	2	NM_117273	AT4G12030	chr4:7212404-7212463
A_84_P824642	0.148972	0.323304	0.729353	0.579464	0.000234562	0.00549281	1.11626	1.42182e-10	5.22232e-09	1.44581	1.01259e-14	5.03218e-13	2	NM_179295	AT1G09530	chr1:3077454-3077513
A_84_P824985	0.248787	0.0675598	0.363841	0.673771	3.40948e-06	0.000149097	1.15693	8.55299e-13	4.59288e-11	1.53547	4.90734e-18	4.03247e-16	2	NM_127423	AT2G18670	chr2:8095584-8095643
A_84_P825382	0.0906391	0.648207	0.903623	0.204675	0.304275	0.647549	0.57776	0.00463574	0.0292342	1.54681	2.88962e-11	8.40343e-10	2	NM_115049	AT3G51895	chr3:19251664-19251605
A_84_P825802	0.248335	0.103298	0.448354	1.07598	5.27621e-10	4.99811e-08	1.13983	8.44884e-11	3.24491e-09	1.31539	5.30233e-13	2.02982e-11	2	NM_122434	AT5G25250	chr5:8751301-8751360
A_84_P826417	1.00628	2.57127e-05	0.00197078	0.768636	0.000990964	0.016862	1.08649	6.70811e-06	9.76008e-05	1.24918	3.85198e-07	5.41671e-06	2	NM_122316	AT5G24110	chr5:8153478-8153419
A_84_P826922	0.00491122	0.967964	0.994922	0.697636	2.09712e-07	1.24537e-05	1.37968	8.40689e-18	9.58395e-16	1.58926	7.63134e-21	9.17162e-19	2	NM_001084437	AT2G17280	chr2:7513638-7513697
A_84_P827231	0.490072	0.0013379	0.035922	0.824985	3.28809e-07	1.87389e-05	1.68802	4.22245e-18	5.01514e-16	1.87499	2.34967e-20	2.64406e-18	2	NM_180083	AT2G44260	chr2:18296950-18297009
A_84_P827234	-0.0826037	0.687894	0.9174	-0.171658	0.404685	0.731414	0.291299	0.159173	0.422478	1.01578	4.38254e-06	4.90196e-05	2	NM_103489	AT1G43640	chr1:16439793-16439734
A_84_P827254	0.677751	0.000278115	0.0122378	0.980032	4.79473e-07	2.62662e-05	1.62386	8.94576e-14	5.73665e-12	1.00453	2.74419e-07	3.95929e-06	2	NM_121149	AT5G11110	chr5:3537024-3537083
A_84_P827290	0.175298	0.0235963	0.206732	0.178912	0.0209618	0.150787	0.580582	5.85033e-11	2.30709e-09	1.05784	2.17767e-22	3.30239e-20	2	NM_117380	AT4G13110	chr4:7641819-7641878
A_84_P827648	0.730523	4.51009e-09	9.48568e-07	0.672242	4.19389e-08	2.90563e-06	1.09771	2.39857e-15	1.94383e-13	1.03634	2.6574e-14	1.24531e-12	2	NM_148583	AT1G52565	chr1:19580183-19580124
A_84_P828148	0.578798	0.10084	0.44426	0.679391	0.0549311	0.27074	0.727432	0.0402231	0.160339	1.39818	0.000141917	0.00111532	2	CB254013	AT2G32140
A_84_P828342	0.0812459	0.514144	0.848011	0.15356	0.21925	0.558302	0.863677	1.13266e-09	3.54487e-08	1.11591	1.66048e-13	6.91879e-12	2	NM_105516	AT1G68450	chr1:25661777-25661718
A_84_P828509	0.518707	0.00442364	0.0794072	0.967498	5.69939e-07	3.06052e-05	1.60437	1.18073e-13	7.42348e-12	1.55209	4.27186e-13	1.66622e-11	2	NM_114187	AT3G43190	chr3:15179339-15179183
A_84_P828605	-0.238817	0.198069	0.597913	0.791395	5.07972e-05	0.00155265	1.75129	1.74675e-14	1.24435e-12	2.01266	4.04813e-17	2.89225e-15	2	NM_118633	AT4G25010	chr4:12855737-12855678
A_84_P829291	0.0922619	0.785095	0.948926	0.458329	0.178107	0.505968	1.39085	9.58946e-05	0.00102989	1.92749	2.15526e-07	3.17838e-06	2	NM_100934	AT1G10585	chr1:3494539-3494480
A_84_P829727	-0.114137	0.647696	0.903623	1.03134	8.92424e-05	0.00250859	0.812278	0.00165842	0.012355	1.64159	5.4756e-09	1.09598e-07	2	NM_121335	AT5G13320	chr5:4270352-4270411
A_84_P830637	0.0822591	0.487483	0.835341	0.351717	0.00385871	0.0475396	1.00016	1.59098e-12	8.12367e-11	1.0732	1.07592e-13	4.61925e-12	2	NM_125819	AT5G64230	chr5:25693763-25693822
A_84_P839794	-0.414776	0.163177	0.552397	0.707944	0.0187233	0.14046	1.31496	2.82087e-05	0.000351954	2.80585	1.71522e-14	8.22328e-13	2	NP173972	AT1G18830	chr1:6494459-6494518
A_84_P832020	-1.08502	0.000631677	0.0220332	0.0756588	0.80409	0.941067	0.17233	0.572407	0.842375	1.59638	1.39329e-06	1.7396e-05	2	NM_111451	AT3G05770	chr3:1710459-1710400
A_84_P832053	1.02823	2.16693e-06	0.000235785	0.979846	5.53681e-06	0.000230705	1.23629	3.18892e-08	7.74946e-07	1.72452	8.76457e-13	3.22601e-11	2	NM_102867	AT1G31290	chr1:11189163-11189222
A_84_P833279	-0.298566	0.0460123	0.299061	0.176781	0.233336	0.575358	0.472941	0.00193696	0.0140911	1.19196	8.40008e-12	2.67178e-10	2	NM_117621	AT4G15330	chr4:8751423-8751387
A_84_P833313	0.510742	0.219744	0.626873	1.05798	0.0123844	0.107279	1.53439	0.000387916	0.00354085	1.5788	0.000270272	0.00197244	2	NM_001125091	AT3G03660	chr3:891606-891547
A_84_P833516	0.672731	0.00141222	0.0372106	0.298105	0.145809	0.457145	0.853237	7.17676e-05	0.000801718	1.46082	4.13272e-10	9.88663e-09	2	NM_117874	AT4G17660	chr4:9831730-9831789
A_84_P835044	-0.00357022	0.984068	0.997238	0.428024	0.0188134	0.140927	1.56307	4.54832e-13	2.6047e-11	1.19135	3.78804e-09	7.79991e-08	2	NM_001084035	AT1G10588	chr1:3501589-3501648
A_84_P836321	-0.0297774	0.945709	0.989522	1.81386	8.42986e-05	0.00239438	-0.129981	0.766341	0.931034	-0.447622	0.307709	0.543602	2	NM_001198174	AT1G27045	chr1:9392802-9392861
A_84_P836433	0.0829583	0.684343	0.915773	0.625745	0.00291832	0.039	1.56603	4.72699e-11	1.8894e-09	2.14853	1.97171e-16	1.28302e-14	2	NM_115367	AT3G55090	chr3:20417402-20417343
A_84_P84109	0.0353299	0.823958	0.961293	0.689372	4.2037e-05	0.00131796	1.42331	1.73586e-13	1.07229e-11	1.04741	5.0468e-09	1.01725e-07	2	TC377972		chr4:16062185-16062126
A_84_P836848	0.19736	0.261503	0.671956	0.7077	0.000121903	0.00324347	0.79226	2.12462e-05	0.000271997	1.50783	7.92402e-13	2.94414e-11	2	NM_001202940	AT3G12350	chr3:3932261-3932320
A_84_P836987	-0.228922	0.487629	0.835345	-0.335867	0.309428	0.652245	0.178283	0.58858	0.851293	1.02602	0.0025298	0.0136762	2	NM_100733	AT1G08600	chr1:2725329-2725388
A_84_P841218	0.102858	0.760171	0.942585	-0.302802	0.370003	0.707336	0.419197	0.215723	0.51071	1.06138	0.00227638	0.0125072	2	NP226534		chr3:7473321-7473380
A_84_P837948	0.317097	0.273077	0.681612	1.12618	0.000195035	0.00472659	0.0164243	0.954545	0.988023	-0.295852	0.306254	0.541737	2	NM_128934	AT2G33750	chr2:14272055-14271996
A_84_P838375	0.0784352	0.726557	0.930488	0.0652172	0.771194	0.928144	0.263593	0.241895	0.547576	1.19155	1.01453e-06	1.3083e-05	2	NM_105369	AT1G66980	chr1:25000956-25000897
A_84_P841250	0.431872	0.263871	0.673606	-0.414337	0.283592	0.627808	-0.0746157	0.846305	0.957596	1.01283	0.0100992	0.0429623	2	NP226792		chr3:11614351-11614410
A_84_P842207	-0.192205	0.348366	0.748661	0.455213	0.0284278	0.18376	0.371476	0.0721928	0.246825	1.00745	4.60039e-06	5.12453e-05	2	NP235465		chr3:11752132-11752073
A_84_P839775	0.422284	3.40192e-05	0.0024414	0.711749	1.48821e-10	1.53308e-08	0.959968	1.93842e-15	1.58914e-13	1.06682	1.70237e-17	1.3048e-15	2	NM_179384	AT1G27760	chr1:9670733-9670792
A_84_P842415	0.260068	0.501442	0.841292	0.214346	0.579364	0.841406	0.87048	0.026697	0.117517	1.17582	0.00313699	0.0163823	2	NP237113	AT5G05515	chr5:15007543-15007484
A_84_P840959	0.368525	0.249196	0.660249	1.11006	0.00079632	0.0141678	0.936754	0.00422626	0.0270661	0.983322	0.00274618	0.0146532	2	NM_124650	AT5G52720	chr5:21378919-21379143
A_84_P842527	-0.206846	0.542079	0.861505	1.11405	0.00149537	0.0231946	0.482771	0.157053	0.419102	1.15098	0.00106173	0.00647374	2	NP240316		chr5:17165602-17165536
A_84_P842001	0.437021	0.0387177	0.272718	0.836547	0.000134659	0.0034883	1.01409	5.8577e-06	8.61756e-05	0.944174	2.08541e-05	0.000201162	2	NM_124939	AT5G55570	chr5:22514800-22514741
A_84_P844884	0.833156	3.36077e-07	4.60269e-05	1.20406	8.30716e-12	1.05206e-09	1.0117	2.23447e-09	6.59038e-08	1.09358	2.09338e-10	5.22369e-09	2	NM_117665	AT4G15740	chr4:8965512-8965453
A_84_P845406	2.23959	8.59663e-05	0.00492307	1.36514	0.0134082	0.11326	0.0231905	0.965785	0.991719	0.984845	0.0716097	0.197553	2	NM_114602	AT3G47340	chr3:17439812-17439675
A_84_P845538	0.142693	0.565297	0.870373	0.223131	0.369363	0.706801	1.6802	2.32139e-09	6.83535e-08	1.8274	1.79385e-10	4.5191e-09	2	NM_179936	AT2G36630	chr2:15353456-15353397
A_84_P844131	0.101187	0.835422	0.964336	-0.0129328	0.978813	0.995329	-0.150332	0.757626	0.92824	1.38837	0.0054951	0.0261959	2	AF127107		chr5:25520528-25520587
A_84_P844244	0.239452	0.168419	0.559983	0.665832	0.00023458	0.00549281	1.57007	1.00285e-13	6.3503e-12	1.40604	6.32465e-12	2.0432e-10	2	TC359034		chr4:16418372-16418431
A_84_P849770	0.502772	3.38863e-05	0.0024414	0.978785	9.80809e-13	1.45613e-10	0.985027	7.72652e-13	4.19368e-11	1.2266	8.40922e-17	5.8147e-15	2	NM_112150	AT3G13110	chr3:4214627-4214617
A_84_P850955	0.740769	2.3243e-06	0.000251152	1.21037	2.61863e-12	3.5863e-10	1.2637	5.26054e-13	2.91799e-11	1.41093	6.39484e-15	3.29381e-13	2	NM_001161124	AT3G08510	chr3:2585428-2585369
A_84_P846572	0.380448	0.0774056	0.390777	0.437896	0.0427912	0.235036	1.08782	2.34145e-06	3.76915e-05	1.28397	5.62783e-08	9.28356e-07	2
A_84_P854478	0.159532	0.411173	0.794162	0.614647	0.00212452	0.0306025	0.95072	4.99212e-06	7.44897e-05	1.79405	4.707e-14	2.12368e-12	2	NM_104294	AT1G54160	chr1:20218709-20218650
A_84_P848350	-0.0454781	0.899698	0.977369	0.8705	0.0179394	0.136674	0.76707	0.0362253	0.148267	1.02235	0.0057726	0.0272868	2	CD531672		chr4:012154220-012154162
A_84_P855183	0.365137	9.91145e-05	0.00552182	0.680972	5.33588e-11	6.00439e-09	0.892687	1.71315e-15	1.42095e-13	1.15738	7.41307e-21	8.97032e-19	2	NM_118966	AT4G28260	chr4:14005114-14005173
A_84_P849049	0.165298	0.432806	0.805357	-0.0187385	0.928998	0.981469	0.723845	0.000918904	0.00745889	1.23642	1.02281e-07	1.60195e-06	2	CB185540		chr3:10521129-10521183
A_84_P855524	0.572451	4.06542e-05	0.00277216	0.898577	1.8654e-09	1.62859e-07	1.0572	1.00152e-11	4.53109e-10	1.19221	1.13649e-13	4.844e-12	2	NM_117889	AT4G17790	chr4:9891562-9891621
A_84_P84909	0.116019	0.452694	0.816149	0.448838	0.00463134	0.054439	1.24843	7.66164e-12	3.52955e-10	1.54657	1.71473e-15	9.72527e-14	2	TC397277		chr3:5838436-5838495
A_84_P856259	-0.0276446	0.818234	0.959277	0.368969	0.00292137	0.0390236	1.02309	1.274e-12	6.59085e-11	1.11406	4.71208e-14	2.12368e-12	2	NM_114596	AT3G47290	chr3:17423431-17423490
A_84_P856377	0.985987	2.75016e-07	3.8414e-05	0.707706	0.000120434	0.00321972	0.981568	3.04824e-07	6.01376e-06	1.40561	9.86115e-12	3.10271e-10	2	NM_105948	AT1G72900	chr1:27432219-27432278
A_84_P856450	0.0774689	0.293502	0.699834	0.484442	5.10023e-09	4.13329e-07	0.811289	2.30062e-17	2.50896e-15	1.17996	6.91381e-26	1.74495e-23	2	NM_128427	AT2G28660	chr2:12296398-12296788
A_84_P856720	1.08204	1.53831e-08	2.9381e-06	0.814685	8.55778e-06	0.000333753	1.52974	1.81217e-13	1.11358e-11	1.42713	2.49307e-12	8.51112e-11	2	NM_111069	AT3G02030	chr3:347854-347913
A_84_P857969	-0.0702949	0.568596	0.871276	0.793235	9.77241e-09	7.55576e-07	1.07536	4.77956e-13	2.7021e-11	1.22188	2.7349e-15	1.50288e-13	2	NM_119906	AT4G37430	chr4:17597900-17597959
A_84_P858544	0.212524	0.424049	0.801287	0.0971852	0.714219	0.905205	-0.312337	0.241226	0.546692	1.0732	0.00012105	0.000968566	2	NM_129558	AT2G40000	chr2:16701681-16701622
A_84_P859685	0.631115	1.55842e-13	6.05111e-11	1.01087	3.25876e-23	1.57733e-20	1.34208	2.10129e-30	1.14226e-27	1.38973	2.41391e-31	1.27303e-28	2	NM_105539	AT1G68670	chr1:25782418-25782565
A_84_P859880	-0.231088	0.515496	0.848442	0.466191	0.191493	0.522852	0.224659	0.527216	0.81533	1.00195	0.00593763	0.0279027	2	NM_117018	AT4G09500	chr4:6018382-6018441
A_84_P850547	1.36418	0.000774414	0.0254304	0.660196	0.0938482	0.36422	0.53878	0.170173	0.440601	0.51063	0.193319	0.402021	2	TA29936_3702		chr3:017440997-017440939
A_84_P860303	0.347622	0.0123125	0.1442	0.623946	1.67687e-05	0.000599701	1.01037	1.37525e-10	5.06179e-09	1.03661	5.94243e-11	1.63783e-09	2	NM_113218	AT3G23170	chr3:8267969-8267942
A_84_P860645	0.29503	0.0571837	0.334359	0.661935	4.54035e-05	0.00141585	1.01709	4.22025e-09	1.1939e-07	1.01585	4.36757e-09	8.89474e-08	2	NM_117515	AT4G14370	chr4:8280146-8280087
A_84_P860746	0.392326	0.0131144	0.149682	0.586856	0.000292504	0.00658301	1.12679	2.71288e-10	9.50962e-09	0.873259	2.74201e-07	3.95777e-06	2	NM_114619	AT3G47510	chr3:17511192-17511238
A_84_P863140	-0.170107	0.536761	0.859268	0.51421	0.064601	0.296867	0.0349774	0.898803	0.973329	1.03611	0.000315495	0.00225707	2	NM_123567	AT5G42020	chr5:16807505-16807483
A_84_P852081	-0.0119468	0.977315	0.996211	0.0851571	0.839401	0.952728	0.285909	0.496857	0.793776	1.37863	0.00152544	0.00884801	2	BE037594
A_84_P89489	-0.0012598	0.992858	0.99844	0.815012	1.47488e-07	9.12671e-06	1.42751	1.05438e-15	9.15364e-14	1.8132	1.19928e-20	1.40782e-18	2	NM_112504	AT3G16330	chr3:5535774-5535833
A_84_P93089	-0.488633	0.119858	0.480167	1.00724	0.0017731	0.0265919	0.0173583	0.955572	0.988413	0.0490165	0.875004	0.946093	2	NM_179324	AT1G13650	chr1:4680546-4680487
A_84_P94199	0.274229	0.00557588	0.0907918	0.820184	1.24778e-12	1.82941e-10	1.40267	1.77782e-23	4.16009e-21	1.53132	1.2718e-25	3.057e-23	2	NM_128521	AT2G29670	chr2:12682364-12682305
A_84_P97916	0.569519	0.0110394	0.136096	0.828287	0.000303375	0.00676306	0.900089	9.76841e-05	0.00104656	1.4782	2.68474e-09	5.69062e-08	2	NM_119124	AT4G29780	chr4:14581555-14581614
A_84_P853842	0.273239	0.559284	0.867688	-0.747345	0.112908	0.39951	0.232373	0.619376	0.867841	1.65068	0.000688759	0.00444748	2	BP667376
A_84_P855123	0.271985	0.409328	0.793084	1.00686	0.00297815	0.0395386	-0.0905854	0.783039	0.937101	-0.375932	0.255114	0.482249	2	BX837497		chr1:8642738-8642797
A_84_P855484	0.52568	0.0708546	0.372889	0.838625	0.00458604	0.0540504	0.960348	0.00128188	0.00988951	1.7	9.12307e-08	1.44359e-06	2	TC396686		chr5:006415626-006415682
A_84_P855801	0.0803267	0.840479	0.965547	-0.678306	0.0922701	0.361028	1.13508	0.00559455	0.033907	0.0610549	0.878399	0.947561	2	TC396830		chr4:017868975-017868923
A_84_P857309	0.526935	0.0215704	0.198018	0.876883	0.000205227	0.00493298	1.57041	1.00489e-09	3.17877e-08	0.797749	0.00066514	0.00432341	2			chr5:004691543-004691602
A_84_P858361	1.20071	0.0550826	0.328565	0.0816394	0.89493	0.969303	-0.998133	0.109441	0.330276	2.2612	0.000454558	0.00310005	2	BP660593
A_84_P859748	-0.139385	0.598703	0.884152	1.04134	0.000177728	0.00438231	1.26869	7.74288e-06	0.000110764	1.44896	5.31787e-07	7.29714e-06	2	TC399724
A_84_P860044	0.19328	0.387503	0.777697	0.566114	0.0129764	0.110804	0.838218	0.000326463	0.00305327	1.22664	4.85803e-07	6.69998e-06	2	BP603152		chr3:007652745-007652691
A_84_P860589	-0.110069	0.646743	0.903571	0.39291	0.104703	0.38478	1.27406	1.04026e-06	1.82504e-05	1.15946	6.73477e-06	7.23962e-05	2	T04793		chr1:24912898-24912839
A_84_P862454	0.179349	0.532027	0.856162	-0.204255	0.476827	0.77922	1.04819	0.000456157	0.00407944	0.00489243	0.986381	0.994033	2	BP662105
A_84_P862792	0.406161	0.391382	0.780158	0.36145	0.445369	0.758444	1.21333	0.0120064	0.0626917	1.53746	0.00166761	0.00952527	2
A_84_P863388	0.268894	0.233813	0.643171	0.669287	0.00381157	0.0472411	0.42212	0.0634375	0.22539	1.05852	1.07005e-05	0.000110553	2	BP867701		chr5:005862006-005861946
A_84_P10039	0.0655624	0.77069	0.945981	0.0500015	0.824065	0.947321	-0.865689	0.00023856	0.0023151	-1.13171	3.08754e-06	3.58393e-05	1	NM_102464	AT1G27020	chr1:9380197-9380256
A_84_P10043	0.147768	0.241825	0.651592	-0.125162	0.320865	0.663202	-0.755748	5.85541e-08	1.34873e-06	-1.03474	4.18706e-12	1.38526e-10	1	NM_118242	AT4G21230	chr4:11319341-11319282
A_84_P10057	-0.0225743	0.852639	0.968665	-0.394475	0.00170033	0.0257189	-0.945462	3.03306e-11	1.25934e-09	-1.33242	3.18752e-17	2.33668e-15	1	NM_202879	AT4G24670	chr4:12728051-12727992
A_84_P10125	0.0992211	0.432081	0.805102	-0.34443	0.00765203	0.0775163	-0.860972	1.84616e-09	5.52816e-08	-1.15856	6.39653e-14	2.82519e-12	1	NM_117575	AT4G14890	chr4:8521275-8521334
A_84_P10130	-0.740885	9.30499e-05	0.00524374	-0.951536	1.11212e-06	5.46531e-05	-1.56811	5.00447e-13	2.81125e-11	-1.16964	7.44624e-09	1.45603e-07	1	NM_117732	AT4G16370	chr4:9247761-9247702
A_84_P10136	-0.60329	0.0108794	0.135072	-0.660314	0.00551126	0.06145	-1.4244	3.35376e-08	8.12768e-07	-0.949886	0.000100073	0.000817189	1	NM_119831	AT4G36670	chr4:17287760-17287701
A_84_P10159	0.251676	0.572811	0.873366	0.559305	0.212062	0.549945	-0.645245	0.150671	0.40822	-2.12445	8.65904e-06	9.10862e-05	1	NM_120772	AT5G06900	chr5:2136221-2136162
A_84_P10163	-0.0110146	0.950405	0.99053	-0.398949	0.0267375	0.176094	-0.524083	0.00402071	0.0259484	-1.14221	9.38932e-09	1.79915e-07	1	NM_120838	AT5G07560	chr5:2390736-2390562
A_84_P10198	-0.0438785	0.912027	0.980334	-0.331339	0.405209	0.731831	-1.17363	0.00407075	0.0262235	-0.933794	0.0209554	0.0771931	1	NM_122198	AT5G22920	chr5:7666944-7667003
A_84_P10228	-1.04932	8.86401e-08	1.37369e-05	-0.100528	0.571407	0.836416	-0.816246	1.61348e-05	0.000213044	-0.853327	7.31287e-06	7.80172e-05	1	NM_123243	AT5G38820	chr5:15545105-15545164
A_84_P102316	-0.26581	0.0306138	0.24038	-0.591374	5.41777e-06	0.000226546	-1.20952	1.97387e-15	1.61446e-13	-1.09291	1.28281e-13	5.42188e-12	1	NM_179783	AT2G28160	chr2:12005978-12006037
A_84_P102416	0.0743122	0.666066	0.909698	-0.162578	0.346251	0.686749	-0.729482	6.08996e-05	0.000694361	-1.05806	3.3446e-08	5.77041e-07	1	NM_129822	AT2G42610	chr2:17750147-17750206
A_84_P10251	-0.147779	0.344093	0.745625	-0.49115	0.00225483	0.0318816	-1.68306	6.1826e-17	6.31375e-15	-1.63833	2.09292e-16	1.35442e-14	1	NM_123876	AT5G45080	chr5:18191650-18191591
A_84_P103016	-0.301899	0.248143	0.659163	0.164136	0.528768	0.812008	-0.284433	0.276325	0.591488	-1.94913	1.07404e-10	2.82468e-09	1	NM_117320	AT4G12500	chr4:7414792-7414733
A_84_P10312	-0.358795	0.0136217	0.152943	-0.560233	0.000178978	0.00440944	-1.34879	1.92127e-14	1.36317e-12	-1.17617	3.77875e-12	1.25487e-10	1	NM_125518	AT5G61250	chr5:24632387-24632328
A_84_P10372	-0.652288	1.52669e-05	0.00128508	-1.23828	4.18784e-13	6.54748e-11	-1.94891	3.36312e-22	6.32088e-20	-1.01984	3.52478e-10	8.5246e-09	1	NM_123206	AT5G38450	chr5:15394062-15394003
A_84_P10395	-0.0784941	0.63492	0.900325	-0.637548	0.000230716	0.00542389	-1.24394	9.01374e-11	3.43572e-09	-1.26919	4.63524e-11	1.29985e-09	1	NM_101763	AT1G19050	chr1:6578007-6577948
A_84_P10477	-0.00782139	0.960458	0.992854	-0.607863	0.000235726	0.00551234	-1.18781	9.04991e-11	3.44579e-09	-1.10074	9.85975e-10	2.23467e-08	1	NM_101178	AT1G13080	chr1:4460740-4460799
A_84_P10492	-0.13583	0.388207	0.778157	-0.634838	0.00012214	0.00324505	-1.48559	1.99311e-14	1.41131e-12	-1.55467	2.97593e-15	1.62021e-13	1	NM_106448	AT1G77990	chr1:29318039-29317980
A_84_P10552	-0.625236	0.0423594	0.286345	-1.03731	0.000999815	0.0169762	-0.768443	0.0132251	0.0676947	-0.736133	0.0174323	0.0666291	1	NM_106695	AT1G80470	chr1:30257839-30257898
A_84_P10654	-0.559447	0.00786032	0.110652	-0.756611	0.000418586	0.00864954	-1.91301	3.81049e-14	2.5793e-12	-2.86986	1.67498e-22	2.60722e-20	1	NM_128033	AT2G24720	chr2:10522853-10522794
A_84_P10675	-0.822866	0.000830163	0.0268126	-1.72631	2.58388e-10	2.51512e-08	-1.14165	7.03913e-06	0.000101851	-0.427495	0.0742366	0.202946	1	NM_100642	AT1G07690	chr1:2378835-2378972
A_84_P10679	-0.103865	0.44178	0.810187	-0.291231	0.0333467	0.202615	-0.784197	1.31207e-07	2.78609e-06	-1.19301	2.81268e-13	1.12298e-11	1	NM_126545	AT2G05180	chr2:1876723-1876782
A_84_P107802	0.138046	0.438336	0.807811	-0.295748	0.0992709	0.374227	-0.915635	1.94199e-06	3.19007e-05	-1.0166	1.97983e-07	2.93806e-06	1	NM_123261	AT5G38990	chr5:15611450-15611509
A_84_P10803	-0.356939	0.179898	0.574376	-0.513435	0.0552766	0.271664	-1.14973	4.12999e-05	0.000492671	-0.590069	0.0282238	0.0977707	1	NM_113529	AT3G26220	chr3:9596536-9596477
A_84_P108502	0.624729	0.00424523	0.0773201	0.0878359	0.679438	0.889566	-0.94271	2.95554e-05	0.00036694	-1.32887	2.13497e-08	3.81574e-07	1	NM_126272	AT2G02120	chr2:538936-538995
A_84_P10854	-0.153059	0.579808	0.876259	-0.129944	0.638221	0.869147	-1.15589	7.37544e-05	0.000820283	-1.42637	1.8377e-06	2.23677e-05	1	NM_114500	AT3G46330	chr3:17021650-17021591
A_84_P10984	-0.111346	0.3096	0.716124	-0.56239	1.94932e-06	8.99245e-05	-0.949623	5.572e-13	3.08591e-11	-1.11413	8.15417e-16	4.84234e-14	1	NM_118126	AT4G20070	chr4:10864412-10864471
A_84_P11009	0.153879	0.741343	0.934989	-0.186758	0.688765	0.893974	-0.0563973	0.903681	0.974545	-1.50134	0.0018347	0.0103558	1	NM_118728	AT4G25950	chr4:13173874-13173815
A_84_P11030	-0.301877	0.0193747	0.187609	-0.693573	5.36368e-07	2.89786e-05	-1.23626	5.55325e-15	4.24715e-13	-1.46631	2.51033e-18	2.1477e-16	1	NM_119191	AT4G30450	chr4:14886558-14886499
A_84_P11109	-0.460129	0.114983	0.47132	-0.291526	0.315531	0.658145	-1.05752	0.000461745	0.00411899	-1.51981	1.31043e-06	1.64779e-05	1	NM_120839	AT5G07570	chr5:2396259-2396318
A_84_P11122	-0.194745	0.11865	0.478201	-0.436751	0.000694834	0.0127697	-1.00061	8.04822e-12	3.69799e-10	-1.19284	9.28059e-15	4.66434e-13	1	NM_121197	AT5G11590	chr5:3727859-3727800
A_84_P11189	-0.245728	0.398868	0.786173	-0.0929778	0.74906	0.919737	-0.222011	0.445729	0.755974	-1.07776	0.000383518	0.00267142	1	NM_103866	AT1G49790	chr1:18436235-18436176
A_84_P11258	0.406985	0.116358	0.473786	0.39704	0.125402	0.422961	-0.354475	0.170561	0.441239	-1.01272	0.000174723	0.00134328	1	NM_125522	AT5G61290	chr5:24650560-24650619
A_84_P11284	-0.579665	0.000139134	0.00734854	-0.673817	1.30742e-05	0.000481213	-1.48494	6.32356e-16	5.71449e-14	-0.823693	2.20836e-07	3.2445e-06	1	NM_126152	AT5G67520	chr5:26940771-26940830
A_84_P11392	-0.936834	7.33514e-05	0.00439288	-1.76809	1.7837e-11	2.12206e-09	-2.7387	1.60559e-19	2.25126e-17	-1.08591	6.18144e-06	6.7019e-05	1	NM_105381	AT1G67110	chr1:25061908-25061849
A_84_P11438	-0.56917	0.00010085	0.00559409	-0.719759	1.72106e-06	8.00159e-05	-1.12046	8.72138e-12	3.98141e-10	-1.24139	1.94911e-13	8.0268e-12	1	NM_106449	AT1G78000	chr1:29332757-29332816
A_84_P11477	0.102404	0.41076	0.79392	-0.250271	0.0468241	0.247714	-1.01951	4.69624e-12	2.23635e-10	-1.262	9.77432e-16	5.72746e-14	1	NM_103764	AT1G48690	chr1:18009181-18009122
A_84_P11536	-0.098345	0.495706	0.838813	-0.344421	0.0190229	0.141955	-0.93367	8.33925e-09	2.25274e-07	-1.00067	1.1448e-09	2.56339e-08	1	NM_202094	AT1G14270	chr1:4875282-4875133
A_84_P11566	-0.119234	0.262201	0.672162	-0.405488	0.000255729	0.00590583	-0.817651	3.92065e-11	1.58867e-09	-1.04087	4.05123e-15	2.14612e-13	1	NM_127123	AT2G15620	chr2:6812586-6812645
A_84_P11569	-0.104214	0.513355	0.847741	-0.3265	0.0431474	0.235849	-1.02914	8.84753e-09	2.37733e-07	-1.20426	7.78815e-11	2.09557e-09	1	NM_129623	AT2G40610	chr2:16949266-16949207
A_84_P116712	-0.364152	0.00261984	0.0558967	-0.639243	5.91639e-07	3.1436e-05	-1.14759	4.95844e-15	3.84214e-13	-1.18965	1.05951e-15	6.15733e-14	1	NM_102659	AT1G29180	chr1:10200860-10200919
A_84_P11705	0.151617	0.452888	0.816265	-0.0129704	0.948704	0.986135	-1.28696	1.24395e-08	3.23903e-07	-1.14097	2.52546e-07	3.6722e-06	1	NM_111924	AT3G10870	chr3:3401292-3401233
A_84_P117432	-0.337961	0.0192031	0.18689	-0.496171	0.000755778	0.0135972	-1.25299	2.89815e-13	1.73565e-11	-1.14178	8.93492e-12	2.82891e-10	1	NM_114548	AT3G46810	chr3:17238548-17238489
A_84_P11746	-0.109279	0.651456	0.904759	-0.358319	0.141195	0.449618	-1.00366	8.31851e-05	0.000909144	-0.705016	0.00455497	0.0223645	1	NM_113655	AT3G27400	chr3:10142827-10142886
A_84_P11749	-0.159792	0.605955	0.887891	0.210266	0.497548	0.79323	-1.19963	0.00021784	0.00213869	-0.632766	0.0437604	0.136883	1	NM_113530	AT3G26230	chr3:9598545-9598486
A_84_P11776	-0.209417	0.25412	0.665166	0.481237	0.0100773	0.0930609	-0.726456	0.00015572	0.00158246	-1.57187	8.55916e-13	3.16018e-11	1	NM_113867	AT3G29410	chr3:11302652-11302593
A_84_P11819	-0.356382	0.00999624	0.127604	-0.365534	0.00831258	0.0818439	-1.77551	4.50258e-21	7.57591e-19	-2.47963	2.67827e-29	1.05149e-26	1	NM_114934	AT3G50740	chr3:18855454-18855395
A_84_P11845	-0.391863	0.312042	0.718267	-0.50863	0.190504	0.521482	-0.820986	0.0362807	0.148425	-1.16148	0.00349986	0.0179388	1	NM_115493	AT3G56350	chr3:20894223-20894164
A_84_P11867	0.0252165	0.850376	0.968035	-0.36087	0.00838162	0.0822199	-1.03035	4.14798e-11	1.67311e-09	-1.69384	2.78747e-20	3.12046e-18	1	NM_116069	AT3G62040	chr3:22975421-22975362
A_84_P11902	0.121825	0.442325	0.810766	-0.135944	0.391502	0.721501	-0.573539	0.000508531	0.00447432	-1.00606	1.38945e-08	2.57851e-07	1	NM_117010	AT4G09420	chr4:5962386-5962327
A_84_P11934	0.397689	0.123174	0.48612	-0.211066	0.410548	0.73543	-1.08173	6.35119e-05	0.000719042	-1.29747	2.6647e-06	3.1291e-05	1	NM_001036610	AT4G21280	chr4:11335526-11335585
A_84_P11949	0.49513	0.0284922	0.231217	-0.157542	0.479383	0.781172	-0.773683	0.000815213	0.00671909	-1.34479	5.08981e-08	8.47518e-07	1	NM_102982	AT1G32470	chr1:11739760-11739701
A_84_P12160	0.138373	0.381211	0.773244	-0.0146077	0.926157	0.980567	-0.486662	0.00275287	0.0189832	-1.34109	1.26138e-12	4.48386e-11	1	NM_124355	AT5G49770	chr5:20227201-20227260
A_84_P12184	-0.886398	4.7151e-06	0.000464076	-1.3941	3.56017e-11	4.11095e-09	-1.66321	5.2394e-14	3.4539e-12	-1.21719	2.49595e-09	5.31917e-08	1	NM_125070	AT5G56870	chr5:23008323-23008382
A_84_P12234	0.0056861	0.981193	0.996746	-0.142101	0.556252	0.827041	-1.45025	5.90007e-08	1.35725e-06	-1.71961	5.1318e-10	1.20885e-08	1	NM_001036812	AT5G16030	chr5:5240515-5240574
A_84_P12344	0.627175	0.141053	0.517058	0.169158	0.689366	0.894169	-0.256384	0.544913	0.825996	-1.19456	0.00592733	0.0278617	1	NM_100292	AT1G04110	chr1:1061533-1061474
A_84_P123562	0.018359	0.93037	0.985157	-0.340704	0.107971	0.391127	-0.8141	0.000218952	0.00214723	-1.03076	5.04852e-06	5.57975e-05	1	NM_119817	AT4G36540	chr4:17245123-17245182
A_84_P12444	0.0884893	0.794613	0.952001	-0.392681	0.250025	0.59319	-1.2571	0.000396698	0.00360703	-1.36671	0.000131687	0.00104281	1	NM_105772	AT1G71030	chr1:26795451-26795392
A_84_P12547	-1.94514	7.54132e-06	0.000706803	-0.802763	0.050483	0.258143	-0.88402	0.0317142	0.134492	0.355384	0.38159	0.618504	1	NM_128628	AT2G30750	chr2:13100383-13100324
A_84_P12579	-0.200173	0.634119	0.900243	-0.729854	0.0855748	0.348617	-1.47485	0.000740175	0.00618428	-0.267398	0.525174	0.738421	1	NM_127760	AT2G21910	chr2:9342956-9343015
A_84_P12588	-0.337844	0.00505495	0.0859536	-0.569996	6.04155e-06	0.000250397	-1.33259	6.05943e-18	7.04289e-16	-1.23843	1.78763e-16	1.1697e-14	1	NM_127924	AT2G23600	chr2:10042781-10042722
A_84_P12593	-0.127894	0.416626	0.797302	-0.444025	0.00589024	0.0645351	-1.00307	1.23566e-08	3.22457e-07	-0.97169	2.86475e-08	5.01353e-07	1	NM_127412	AT2G18560	chr2:8060777-8060836
A_84_P12600	-0.146059	0.659499	0.907465	-0.558636	0.0948552	0.366335	-1.14521	0.000876262	0.00716378	-1.47961	2.65807e-05	0.000250521	1	NM_128984	AT2G34320	chr2:14485762-14485821
A_84_P12635	0.201222	0.210011	0.613722	-0.389816	0.0166664	0.130286	-1.02481	1.07316e-08	2.82979e-07	-1.18471	1.45653e-10	3.73205e-09	1	NM_099999	AT1G01170	chr1:74248-74189
A_84_P12642	0.181405	0.50859	0.845277	-0.603088	0.030322	0.191014	-1.03618	0.000300848	0.00284077	-0.668229	0.0167879	0.064638	1	NM_001125137	AT3G10020	chr3:3091598-3091539
A_84_P12665	-0.153007	0.121651	0.483858	-0.315411	0.00186074	0.0275786	-0.983271	1.71901e-15	1.42247e-13	-1.04202	1.32729e-16	8.93302e-15	1	NM_112529	AT3G16560	chr3:5636120-5636061
A_84_P12674	-1.16667	0.00487387	0.0841903	-1.21106	0.00353995	0.04488	-2.08431	1.81369e-06	3.00022e-05	-0.847655	0.0383341	0.1238	1	NM_102404	AT1G26400	chr1:9133463-9133404
A_84_P12763	0.101878	0.546006	0.862374	-0.223493	0.187408	0.517292	-0.94715	2.96529e-07	5.8632e-06	-1.24777	1.56215e-10	3.97386e-09	1	NM_114916	AT3G50560	chr3:18761307-18761248
A_84_P12775	0.0315171	0.926411	0.983994	0.218479	0.522572	0.807456	-0.52303	0.128324	0.366401	-1.12303	0.00147969	0.00862334	1	NM_115188	AT3G53280	chr3:19757127-19757186
A_84_P12779	-0.245619	0.0924851	0.426421	-0.143341	0.323106	0.66546	-0.840644	1.33967e-07	2.83463e-06	-1.00242	1.19403e-09	2.66015e-08	1	NM_115264	AT3G54040	chr3:20014689-20014141
A_84_P12784	-0.223315	0.116957	0.474896	-0.521329	0.000408129	0.00850147	-0.828264	1.09345e-07	2.36306e-06	-1.16359	4.13482e-12	1.36926e-10	1	NM_115373	AT3G55150	chr3:20440794-20440735
A_84_P115302	0.0752487	0.869256	0.97322	0.264754	0.562904	0.831254	0.0389025	0.932179	0.982274	-1.334	0.00453017	0.0222627	1	NP453169		chr2:4637244-4637185
A_84_P12797	-0.559308	0.165697	0.555585	-0.0958412	0.811072	0.943497	-2.83377	6.64213e-10	2.18522e-08	-3.27204	5.72827e-12	1.85861e-10	1	NM_001084103	AT1G21528	chr1:7542918-7542859
A_84_P12815	-0.470053	2.76722e-05	0.00207595	-0.431107	0.000104917	0.0028767	-0.379061	0.000563555	0.00489014	-1.16029	2.77443e-17	2.05759e-15	1	NM_116141	AT3G62760	chr3:23217585-23217526
A_84_P12847	-0.479974	0.0504359	0.314359	-1.02573	6.16379e-05	0.00182252	-1.45211	6.30436e-08	1.43994e-06	-1.1433	1.02412e-05	0.000106181	1	NM_100493	AT1G06120	chr1:1856129-1856188
A_84_P12918	-0.0614334	0.794352	0.951994	-0.213444	0.366344	0.704068	-1.08802	1.51396e-05	0.000201333	-1.43387	4.35234e-08	7.35465e-07	1	NM_119158	AT4G30120	chr4:14730484-14730425
A_84_P12936	0.169868	0.595405	0.882412	-1.0238	0.00193919	0.0284785	0.061907	0.846421	0.957596	0.11192	0.726293	0.868337	1	NM_119609	AT4G34440	chr4:16468680-16468739
A_84_P12947	0.255954	0.0559795	0.331597	-0.357008	0.008397	0.0823023	-0.795144	5.91106e-08	1.35889e-06	-1.24161	2.74597e-14	1.28511e-12	1	NM_119935	AT4G37730	chr4:17724655-17724714
A_84_P130216	-0.158661	0.320429	0.726425	-0.706783	2.91943e-05	0.000961371	-1.40394	3.22528e-13	1.91211e-11	-1.09942	1.32971e-09	2.942e-08	1	NM_129331	AT2G37750	chr2:15831429-15831488
A_84_P13046	-0.0584856	0.636706	0.900491	-0.924504	1.16356e-10	1.22361e-08	-2.33242	4.93657e-30	2.56513e-27	-2.02325	2.44232e-26	6.63822e-24	1	NM_122521	AT5G26200	chr5:9158234-9158293
A_84_P13105	-0.024692	0.837189	0.964338	-0.325121	0.00824043	0.0814807	-0.789405	5.63039e-09	1.55444e-07	-1.37356	4.48804e-18	3.72254e-16	1	NM_124356	AT5G49780	chr5:20233035-20233094
A_84_P131106	-0.385007	0.0154046	0.164542	-0.669509	4.91098e-05	0.00150891	-1.06448	1.82282e-09	5.47684e-08	-1.45711	3.15602e-14	1.46153e-12	1	NM_111161	AT3G02910	chr3:650680-650739
A_84_P13165	0.189867	0.170976	0.563022	0.0653974	0.63534	0.867799	-0.835635	4.7543e-08	1.11472e-06	-1.02061	1.54355e-10	3.93221e-09	1	NM_125930	AT5G65320	chr5:26107430-26107371
A_84_P13230	-0.835539	0.0070312	0.104037	-1.07385	0.000645314	0.0120579	-1.38665	1.70308e-05	0.000223872	-1.48711	4.81347e-06	5.34336e-05	1	NM_103527	AT1G44010	chr1:16715433-16715492
A_84_P132345	-0.235649	0.299368	0.706369	-0.865606	0.000258545	0.00595222	-0.943315	7.80831e-05	0.000859498	-1.0464	1.47076e-05	0.000146802	1	NM_119386	AT4G32340	chr4:15612655-15612596
A_84_P132975	-0.0856888	0.469885	0.825485	-0.362144	0.0029943	0.0396852	-1.30438	2.52615e-17	2.72964e-15	-1.00091	1.58765e-12	5.5708e-11	1	NM_180872	AT5G57655	chr5:23349840-23349899
A_84_P13336	0.521424	0.142311	0.518678	0.245175	0.487777	0.786525	-0.38485	0.277241	0.592334	-1.26936	0.000553997	0.00369525	1	NM_101423	AT1G15540	chr1:5343620-5343679
A_84_P13376	0.401709	0.0531759	0.322949	-0.642648	0.00240348	0.033448	-1.03347	3.02184e-06	4.73917e-05	-1.09183	9.83012e-07	1.2737e-05	1	NM_106103	AT1G74430	chr1:27977055-27977114
A_84_P13415	0.284563	0.46926	0.825327	-0.226693	0.564015	0.831647	-1.04006	0.00961164	0.0523859	-1.03644	0.00985485	0.0421921	1	NM_106564	AT1G79130	chr1:29771602-29771661
A_84_P13494	-0.903879	1.39202e-06	0.000159693	-1.3562	2.19213e-11	2.58189e-09	-1.82377	1.74794e-16	1.65581e-14	-2.61015	2.16341e-24	4.29448e-22	1	NM_129224	AT2G36690	chr2:15381928-15381987
A_84_P135105	-0.168153	0.261675	0.671956	-0.0716806	0.631115	0.866068	-0.393133	0.0099896	0.0541369	-1.23893	3.06754e-12	1.03326e-10	1	NM_112645	AT3G17640	chr3:6033523-6033582
A_84_P13613	-0.410955	0.00208132	0.048037	-0.300379	0.0224007	0.157389	-1.00523	3.04752e-11	1.26386e-09	-0.81145	1.92641e-08	3.47285e-07	1	NM_113179	AT3G22800	chr3:8063434-8063375
A_84_P136215	0.821811	0.0388504	0.273127	-0.0533212	0.891826	0.968416	-1.27593	0.00165819	0.012355	-1.06449	0.00803834	0.0357446	1	NM_102942	AT1G32080	chr1:11537535-11537476
A_84_P13631	0.193514	0.181052	0.575865	-0.0890115	0.536452	0.816146	-0.637438	3.00865e-05	0.000372748	-1.28969	1.69761e-13	7.05687e-12	1	NM_113425	AT3G25190	chr3:9175420-9175479
A_84_P13750	-0.882034	0.000863848	0.027548	-0.71609	0.00616749	0.0666566	-2.0963	4.33153e-12	2.07667e-10	-2.811	2.41113e-17	1.8088e-15	1	NM_115891	AT3G60270	chr3:22278091-22278032
A_84_P13771	0.12362	0.454366	0.817318	-0.37127	0.0268433	0.176593	-1.03175	2.12834e-08	5.32597e-07	-0.930861	2.68533e-07	3.88072e-06	1	NM_202765	AT4G01430	chr4:587784-587843
A_84_P13791	-0.424759	0.089846	0.42009	0.0529816	0.830836	0.949436	-0.950966	0.000250813	0.00242005	-1.06985	4.6364e-05	0.000410686	1	NM_116980	AT4G09110	chr4:5813255-5813314
A_84_P13813	-0.328539	0.226668	0.634781	-0.457883	0.0935053	0.363467	-2.01942	1.18033e-10	4.39009e-09	-2.56176	1.88602e-14	9.00547e-13	1	NM_117981	AT4G18650	chr4:10264192-10264133
A_84_P13826	0.102565	0.662546	0.908647	-0.423249	0.074654	0.323501	-1.83674	2.55267e-11	1.07504e-09	-2.7823	8.0891e-19	7.34756e-17	1	NM_118296	AT4G21760	chr4:11563760-11563819
A_84_P13860	-0.0114746	0.959554	0.992626	1.08995	7.10412e-06	0.000288194	-0.536239	0.0199953	0.0941895	-0.560494	0.0151977	0.0597724	1	NM_119090	AT4G29450	chr4:14478937-14478878
A_84_P13898	-0.714254	0.00617794	0.096206	-1.20292	9.83543e-06	0.000376109	-1.33378	1.33121e-06	2.27672e-05	-1.15362	2.03937e-05	0.000196936	1	NM_120060	AT4G39000	chr4:18171795-18171736
A_84_P13907	-0.705934	1.62048e-05	0.00134408	-1.10341	3.9586e-10	3.7906e-08	-1.13794	1.49394e-10	5.44318e-09	-1.33474	5.56749e-13	2.11985e-11	1	NM_117617	AT4G15290	chr4:8721815-8721756
A_84_P139609	-0.370532	0.0347402	0.258043	-0.59996	0.000836938	0.014764	-1.22816	5.67164e-10	1.88525e-08	-0.998429	1.56259e-07	2.36153e-06	1	NM_130001	AT2G44380	chr2:18324376-18324317
A_84_P13966	0.520609	0.101914	0.446336	0.348608	0.271006	0.614822	-1.35692	4.84623e-05	0.000566633	-2.08875	4.50954e-09	9.15747e-08	1	NM_121469	AT5G14650	chr5:4726249-4726308
A_84_P13968	-0.253335	0.255117	0.665945	-0.533274	0.0182437	0.138242	-1.01812	1.65532e-05	0.000218162	-0.786361	0.000652755	0.00425308	1	NM_121646	AT5G16410	chr5:5365991-5365932
A_84_P13990	-0.0290823	0.811782	0.957146	-0.520162	5.64755e-05	0.00170265	-1.22135	1.92556e-15	1.58228e-13	-1.52177	6.50612e-20	6.8014e-18	1	NM_122502	AT5G26010	chr5:9085615-9085556
A_84_P14009	0.137044	0.411978	0.794694	-0.35647	0.0351453	0.208991	-0.836281	3.27144e-06	5.09445e-05	-1.17447	7.30806e-10	1.69549e-08	1	NM_001084324	AT1G68590	chr1:25757670-25757611
A_84_P14045	-0.0611413	0.785531	0.948926	-0.147341	0.512487	0.80201	-1.07346	8.22428e-06	0.000116659	-0.598385	0.00924957	0.0400569	1	NM_124218	AT5G48430	chr5:19627967-19627908
A_84_P14049	-1.47938	7.49742e-05	0.00443	-0.256117	0.46996	0.775091	-0.444588	0.21137	0.504208	-1.21076	0.000980397	0.00604844	1	NM_104495	AT1G56160	chr1:21023370-21023429
A_84_P14058	0.475626	0.0703337	0.371617	-0.37355	0.153466	0.469657	-0.961865	0.000394072	0.00358869	-1.08155	8.03467e-05	0.000673061	1	NM_124589	AT5G52100	chr5:21171954-21172099
A_84_P14060	-0.321236	0.188133	0.585667	-0.108871	0.653873	0.877069	-0.68584	0.00588849	0.0353489	-1.23095	2.63657e-06	3.10122e-05	1	NM_124664	AT5G52860	chr5:21419837-21419778
A_84_P140609	-1.66759	7.39563e-05	0.00441414	-1.61112	0.000122146	0.00324505	-2.74736	1.40916e-09	4.3072e-08	-1.077	0.00831701	0.036749	1	NM_119348	AT4G31970	chr4:15463382-15463441
A_84_P14071	-0.142054	0.554265	0.865333	-0.180455	0.452834	0.763512	-1.05711	3.31872e-05	0.000407024	-1.01282	6.48559e-05	0.000554201	1	NM_124990	AT5G56080	chr5:22711481-22711422
A_84_P14149	-0.469876	9.93937e-05	0.00552198	-0.597678	1.49502e-06	7.13811e-05	-1.30099	6.16315e-18	7.13996e-16	-0.854837	1.21315e-10	3.16238e-09	1	NM_127335	AT2G17820	chr2:7743202-7743143
A_84_P14154	0.201634	0.213284	0.618379	-0.193991	0.230965	0.572697	-0.917962	2.17403e-07	4.4279e-06	-1.00124	2.55276e-08	4.5032e-07	1	NM_180883	AT5G58330	chr5:23580336-23580195
A_84_P14224	-0.267331	0.0687033	0.366173	0.0667457	0.645987	0.873121	-1.00955	1.09741e-09	3.44367e-08	-1.13296	2.75558e-11	8.06006e-10	1	NM_100827	AT1G09560	chr1:3094569-3094628
A_84_P14281	-0.225991	0.123735	0.487244	-0.390902	0.00875148	0.0845108	-0.791793	6.22145e-07	1.14435e-05	-1.00874	1.22759e-09	2.73146e-08	1	NM_101424	AT1G15550	chr1:5344651-5344592
A_84_P14296	0.417414	0.091393	0.424129	0.582937	0.0194676	0.143665	-0.0660636	0.787377	0.938383	-1.22649	3.39177e-06	3.90246e-05	1	NM_103112	AT1G33900	chr1:12311595-12311536
A_84_P14327	0.395709	0.00106449	0.0312916	-0.121292	0.299685	0.642839	-1.46846	3.70304e-20	5.68884e-18	-1.6837	2.66694e-23	4.70895e-21	1	NM_106458	AT1G78090	chr1:29376141-29376284
A_84_P14348	-0.233578	0.289909	0.697171	-0.561735	0.0123943	0.107338	-1.19418	6.35998e-07	1.16739e-05	-1.31348	6.91861e-08	1.12039e-06	1	NM_101239	AT1G13700	chr1:4694554-4694495
A_84_P14351	0.45333	0.0644485	0.356302	-0.284837	0.242007	0.585001	-1.27498	1.254e-06	2.16141e-05	-1.32064	5.90236e-07	8.0244e-06	1	NM_101885	AT1G20340	chr1:7043002-7042943
A_84_P143889	0.366419	0.0182684	0.180937	-0.330825	0.0325	0.199332	-1.03589	2.10671e-09	6.23961e-08	-0.829947	5.9324e-07	8.05904e-06	1	NM_129173	AT2G36145	chr2:15169417-15169476
A_84_P14418	-0.523336	2.41128e-05	0.00188496	-0.741151	1.35889e-08	1.03036e-06	-1.75209	2.87707e-24	7.53025e-22	-1.64605	8.99812e-23	1.45844e-20	1	NM_129581	AT2G40230	chr2:16803427-16803368
A_84_P14451	-0.122052	0.268312	0.677285	-0.329031	0.00360655	0.0455121	-0.987411	1.52733e-13	9.50115e-12	-1.39686	2.28658e-20	2.58128e-18	1	NM_001202695	AT2G28470	chr2:12169262-12169112
A_84_P14454	-0.308439	0.0202137	0.191791	-0.778028	7.11394e-08	4.70719e-06	-1.09405	2.11087e-12	1.05496e-10	-1.14948	3.29921e-13	1.30105e-11	1	NM_129461	AT2G39040	chr2:16299526-16299467
A_84_P14490	0.719899	0.0395469	0.276265	-0.474349	0.171505	0.496857	-1.46495	5.85446e-05	0.00067141	-0.708999	0.0425453	0.133912	1	NM_128969	AT2G34180	chr2:14430831-14430772
A_84_P14498	0.00753307	0.980859	0.996746	-0.128949	0.681479	0.889907	-0.826521	0.0100754	0.0544931	-1.43056	1.9052e-05	0.000185195	1	NM_128991	AT2G34390	chr2:14515288-14515229
A_84_P145049	0.57606	0.21228	0.617195	-0.50346	0.275062	0.619554	-0.800579	0.0845165	0.275795	-1.53805	0.00123862	0.00739906	1	NM_101357	AT1G14880	chr1:5133188-5133129
A_84_P14510	-0.391312	0.019339	0.187469	-0.592134	0.000539621	0.0105401	-1.34225	5.43613e-12	2.56107e-10	-0.675191	9.58023e-05	0.00078613	1	NM_126361	AT2G03090	chr2:917476-917417
A_84_P14634	-0.630687	0.122812	0.485393	-0.565463	0.165845	0.487762	-1.08331	0.00904408	0.0499396	-1.61822	0.00014628	0.00114503	1	NM_114488	AT3G46190	chr3:16967259-16967318
A_84_P14663	0.168642	0.665819	0.909698	-0.0883702	0.820874	0.946375	-0.251777	0.51938	0.809989	-1.1979	0.00290497	0.0153705	1	NM_001203146	AT3G52970	chr3:19641473-19641414
A_84_P146918	-0.35052	0.000271883	0.0121194	-0.416048	2.14858e-05	0.000741385	-1.01584	2.27045e-17	2.48371e-15	-1.00521	3.69513e-17	2.67002e-15	1	NM_124661	AT5G52830	chr5:21412118-21412177
A_84_P14737	0.175292	0.595237	0.882412	0.179543	0.586358	0.844924	-0.644288	0.0536302	0.198822	-1.34559	0.000106518	0.000862638	1	NM_117013	AT4G09450	chr4:5984441-5984500
A_84_P14775	-0.233588	0.1768	0.570109	-0.241004	0.16362	0.484687	-0.339223	0.0513809	0.192278	-1.05463	3.51904e-08	6.05069e-07	1	NM_102643	AT1G29020	chr1:10120561-10120502
A_84_P147788	-0.120088	0.260369	0.671386	-0.451404	5.87316e-05	0.00175272	-1.26449	6.40618e-19	8.46865e-17	-1.26709	5.79167e-19	5.39955e-17	1	NM_103822	AT1G49320	chr1:18247874-18247933
A_84_P14786	1.01679	7.71376e-07	9.66517e-05	0.727603	0.000236494	0.00552665	-0.568806	0.00345234	0.0228479	-0.620367	0.00151059	0.00878171	1	NM_102986	AT1G32510	chr1:11758046-11758105
A_84_P14808	0.437379	0.0493712	0.310461	0.483828	0.03017	0.190362	-0.9455	4.79653e-05	0.00056138	-1.8058	4.41339e-12	1.45333e-10	1	NM_119160	AT4G30140	chr4:14738684-14738625
A_84_P14838	-0.865734	0.00157165	0.040069	-1.46395	4.23018e-07	2.33911e-05	-1.21815	1.59537e-05	0.000210889	-0.604112	0.0248312	0.0885176	1	NM_119956	AT4G37950	chr4:17849092-17849151
A_84_P14842	-0.284877	0.0491908	0.309989	-0.378778	0.00960229	0.0899251	-1.13015	1.7476e-11	7.55809e-10	-1.24563	5.13185e-13	1.97096e-11	1	NM_120043	AT4G38830	chr4:18124881-18124940
A_84_P14878	-0.48068	0.00244543	0.0535578	-1.10939	3.50113e-10	3.37081e-08	-2.9718	1.03488e-30	5.80417e-28	-3.37791	3.19452e-34	2.30357e-31	1	NM_120577	AT5G04950	chr5:1457950-1457891
A_84_P14879	0.448391	0.155375	0.539242	-0.0894416	0.775422	0.929749	-1.17435	0.000338086	0.00314528	-0.508718	0.107657	0.266756	1	NM_120610	AT5G05280	chr5:1565696-1565637
A_84_P14954	-0.447769	0.000171641	0.00856773	-0.636598	3.09723e-07	1.77083e-05	-1.79854	1.48916e-25	4.69802e-23	-2.4612	7.47559e-34	5.28285e-31	1	NM_001124125	AT1G73602	chr1:27673268-27673327
A_84_P14963	0.119225	0.364344	0.760475	-0.0465707	0.722459	0.90894	-0.533754	0.000110176	0.0011652	-1.02083	2.92781e-11	8.47962e-10	1	NM_105882	AT1G72230	chr1:27189032-27189091
A_84_P14978	-0.142375	0.233363	0.642421	-0.442047	0.000372307	0.00795196	-1.38386	1.89773e-18	2.34455e-16	-1.94513	2.36418e-26	6.47566e-24	1	NM_123906	AT5G45380	chr5:18395592-18395651
A_84_P14988	-0.335579	0.0185251	0.182686	-0.75393	7.44437e-07	3.82881e-05	-1.31921	2.23227e-14	1.5775e-12	-1.18814	1.32469e-12	4.68065e-11	1	NM_124169	AT5G47950	chr5:19417361-19417302
A_84_P15028	-0.143877	0.520477	0.850941	-0.741266	0.0013717	0.0216663	-1.82805	5.39596e-12	2.54554e-10	-2.41227	6.69741e-17	4.65839e-15	1	NM_125316	AT5G59260	chr5:23907978-23907919
A_84_P15087	-0.156609	0.702828	0.922158	0.97852	0.0192546	0.143023	0.241683	0.556299	0.833034	-2.33516	2.21663e-07	3.2553e-06	1	NM_120986	AT5G09490	chr5:2953081-2953022
A_84_P15095	0.366825	0.269094	0.677877	-0.386706	0.244217	0.586778	-0.834325	0.0134439	0.0685263	-1.18973	0.000552009	0.0036843	1	NM_180432	AT5G04140	chr5:1138025-1138084
A_84_P15108	-0.405519	0.00174205	0.0427754	-0.499074	0.000149343	0.00378543	-1.03066	4.25273e-12	2.04166e-10	-0.98284	2.2521e-11	6.69265e-10	1	NM_102169	AT1G23205	chr1:8234333-8234274
A_84_P15126	0.0787975	0.599432	0.884259	-0.149645	0.319727	0.662206	-0.948577	1.56877e-08	4.03426e-07	-1.8242	2.13657e-19	2.09704e-17	1	NM_105583	AT1G69160	chr1:26001192-26001251
A_84_P15184	0.692445	0.0197851	0.189653	-0.00476071	0.986977	0.997257	-0.851186	0.00452924	0.0286803	-1.14744	0.000178487	0.00136833	1	NM_100711	AT1G08380	chr1:2641086-2641027
A_84_P152118	-0.128555	0.347546	0.748009	-0.57894	6.00062e-05	0.00178623	-1.3709	1.58663e-15	1.32535e-13	-1.33541	4.86458e-15	2.55022e-13	1	NM_104100	AT1G52200	chr1:19442356-19442297
A_84_P15219	-0.241522	0.0352089	0.259668	-0.478796	6.09699e-05	0.00180882	-1.09433	7.47613e-15	5.63244e-13	-1.17535	3.42941e-16	2.12961e-14	1	NM_100167	AT1G02860	chr1:637023-637082
A_84_P15232	-0.0893941	0.555643	0.866004	-0.344961	0.0252136	0.169836	-1.04595	1.35565e-09	4.15804e-08	-0.979838	8.73154e-09	1.68867e-07	1	NM_103806	AT1G49160	chr1:18179774-18179715
A_84_P15234	-0.074999	0.713708	0.926355	-0.705732	0.000884925	0.0154486	-2.18972	9.11529e-17	8.99664e-15	-3.37708	1.30793e-26	3.78808e-24	1	NM_001198028	AT1G11080	chr1:3695253-3695194
A_84_P15281	-0.281113	0.00456056	0.0806118	-0.338608	0.000732805	0.0133057	-0.984382	7.86164e-16	7.01473e-14	-1.15991	3.76708e-19	3.59746e-17	1	NM_105881	AT1G72220	chr1:27184450-27184391
A_84_P152848	-0.190171	0.0972722	0.4373	-0.558442	4.86979e-06	0.000205089	-1.0995	7.8121e-15	5.86057e-13	-1.14261	1.52198e-15	8.68781e-14	1	NM_112742	AT3G18560	chr3:6394656-6394715
A_84_P15285	-0.0597497	0.817512	0.95887	0.158446	0.541046	0.818764	-1.43257	4.21479e-07	8.06747e-06	-1.05187	0.00011393	0.000918664	1	NM_103059	AT1G33320	chr1:12083387-12083446
A_84_P15293	-0.670022	0.00137783	0.0366599	-0.772391	0.000263666	0.00604309	-1.77394	3.96404e-13	2.3075e-11	-2.09512	4.10994e-16	2.51246e-14	1	NM_101240	AT1G13710	chr1:4703006-4702947
A_84_P15334	0.218831	0.277684	0.686805	0.66224	0.00144694	0.0225822	-1.05763	1.22437e-06	2.11343e-05	-1.78431	2.42413e-13	9.834e-12	1	NM_127557	AT2G19990	chr2:8630126-8630067
A_84_P153638	-0.478174	0.0530045	0.32213	-0.590062	0.0176821	0.135292	-1.60363	5.58256e-09	1.54346e-07	-0.978194	0.000137563	0.00108455	1	NM_115857	AT3G59940	chr3:22144246-22144305
A_84_P15375	0.336067	0.0488715	0.309006	-0.22717	0.179924	0.508793	-1.0236	4.4596e-08	1.0505e-06	-1.29045	5.03217e-11	1.40226e-09	1	NM_127585	AT2G20260	chr2:8737004-8737413
A_84_P153835	0.29213	0.230984	0.6399	-0.610535	0.0137448	0.115085	-1.49248	3.32705e-08	8.07403e-07	-1.8641	4.68374e-11	1.31241e-09	1	NM_127736	AT2G21650	chr2:9260420-9260479
A_84_P15423	-0.265491	0.0972536	0.4373	-0.616434	0.000210185	0.00502481	-1.10941	9.14798e-10	2.91203e-08	-0.813123	2.13557e-06	2.56225e-05	1	NM_127926	AT2G23620	chr2:10047521-10047462
A_84_P15427	-0.0917222	0.758101	0.941892	-0.999115	0.00120849	0.0196507	-1.24041	7.9014e-05	0.000868392	-1.5172	2.41137e-06	2.86398e-05	1	NM_127405	AT2G18490	chr2:8021342-8021401
A_84_P15448	-0.0530752	0.696908	0.920612	-0.588119	4.57391e-05	0.00142141	-1.45482	1.05596e-16	1.03643e-14	-1.94633	4.88121e-23	8.25229e-21	1	NM_128239	AT2G26820	chr2:11442138-11442197
A_84_P15464	-1.34801	0.00141573	0.0372199	-1.28657	0.00225056	0.031834	-3.00865	1.75312e-10	6.33381e-09	-3.72154	8.58384e-14	3.73818e-12	1	NM_111238	AT3G03670	chr3:902128-902069
A_84_P155535	-0.0367614	0.897597	0.977115	-0.476596	0.098311	0.372449	-1.11895	0.000189055	0.0018817	-0.894137	0.00242182	0.0131609	1	NM_124992	AT5G56100	chr5:22717563-22717622
A_84_P15575	-0.26452	0.128261	0.495322	-0.666131	0.000229834	0.00541398	-1.35665	2.12159e-11	9.05366e-10	-1.43555	2.88149e-12	9.72443e-11	1	NM_114408	AT3G45390	chr3:16647982-16647923
A_84_P15580	-0.305489	0.0868187	0.41343	-1.20903	1.73938e-09	1.53602e-07	-1.44309	5.52846e-12	2.59764e-10	-2.00983	5.60115e-18	4.5919e-16	1	NM_114507	AT3G46400	chr3:17077234-17077293
A_84_P156015	-0.431434	0.226749	0.634781	0.0725952	0.838055	0.952149	-5.00021	1.09737e-22	2.20309e-20	-5.52451	4.31006e-25	9.51823e-23	1	NM_105970	AT1G73120	chr1:27497461-27497402
A_84_P15614	-0.636875	0.127648	0.494171	-0.93184	0.0271389	0.177904	-0.281366	0.498191	0.79469	-1.52057	0.000442552	0.00302869	1	NM_115267	AT3G54070	chr3:20021417-20021358
A_84_P156615	-0.273341	0.500479	0.840958	0.457717	0.26056	0.604255	0.432443	0.287585	0.604037	-2.10523	1.61957e-06	1.99145e-05	1	NM_117319	AT4G12490	chr4:7409743-7409684
A_84_P15672	0.216487	0.217067	0.622906	-0.0609502	0.726946	0.910883	-0.395387	0.025882	0.114864	-1.01583	1.29588e-07	1.99341e-06	1	NM_116683	AT4G04450	chr4:2221047-2221106
A_84_P15705	1.06214	0.00174862	0.042877	-0.638487	0.0546569	0.270079	-0.884497	0.00847684	0.0474601	0.248376	0.449927	0.68035	1	NM_117999	AT4G18830	chr4:10338412-10338471
A_84_P157075	-0.272183	0.263264	0.673193	-0.727369	0.00354664	0.0449165	-1.94039	1.11843e-11	5.00238e-10	-2.10305	5.95788e-13	2.25633e-11	1	NM_125221	AT5G58360	chr5:23590146-23590087
A_84_P157745	-0.355022	0.562758	0.869363	0.409081	0.505011	0.797154	-1.67111	0.00777233	0.0442163	-0.0900597	0.883156	0.950284	1	NM_147321	AT2G16365	chr2:7078016-7078075
A_84_P15782	-0.0364369	0.682024	0.914868	-0.315694	0.000644959	0.0120577	-1.25759	8.4104e-23	1.71776e-20	-1.56218	3.44653e-28	1.17096e-25	1	NM_001036724	AT4G37550	chr4:17645642-17645701
A_84_P15788	0.215254	0.564707	0.869882	-0.571932	0.128568	0.42884	-1.10815	0.00392259	0.0254174	-1.47636	0.000166573	0.00128696	1	NM_120044	AT4G38840	chr4:18125235-18125176
A_84_P15961	-0.407457	0.276953	0.685557	-0.309284	0.408437	0.733888	-0.971895	0.0108824	0.0579878	-1.04171	0.00651374	0.0301134	1	NM_124962	AT5G55800	chr5:22583364-22583423
A_84_P16041	-1.02082	2.9203e-05	0.00216322	-1.22573	9.46096e-07	4.70174e-05	-1.67282	2.70311e-10	9.48477e-09	-1.88781	4.60495e-12	1.51219e-10	1	NM_120497	AT5G04150	chr5:1138621-1138562
A_84_P16056	-0.371256	0.434244	0.80601	0.332082	0.484096	0.784167	-0.517629	0.276543	0.591702	-1.21999	0.0117521	0.0485843	1	NM_103674	AT1G47786	chr1:17598814-17598973
A_84_P16139	0.0265422	0.928859	0.984567	-0.721113	0.0173551	0.133717	-1.3698	1.5707e-05	0.000208017	-1.30328	3.59868e-05	0.000328665	1	NM_105240	AT1G65670	chr1:24422070-24422011
A_84_P16167	-0.503656	0.0001334	0.00709231	-0.925956	1.68119e-10	1.71191e-08	-1.62175	9.64231e-21	1.56285e-18	-1.62168	9.66216e-21	1.14565e-18	1	NM_102099	AT1G22500	chr1:7950643-7950702
A_84_P161693	0.0457507	0.926383	0.983994	-1.66619	0.00117369	0.0191997	-0.561751	0.258643	0.56931	-0.1559	0.752948	0.883875	1	NM_148516	AT1G36960	chr1:14015336-14015395
A_84_P16177	-0.049518	0.786235	0.949221	-0.674135	0.000404766	0.00846273	-2.02771	1.74494e-17	1.93885e-15	-2.72363	4.51382e-24	8.76325e-22	1	NM_106491	AT1G78440	chr1:29511870-29511811
A_84_P16226	-0.482016	0.000962243	0.0296683	-1.02378	2.66851e-10	2.59036e-08	-0.510255	0.000501426	0.0044186	0.374315	0.00930167	0.0402332	1	NM_101321	AT1G14540	chr1:4974330-4974271
A_84_P16227	-0.458936	0.00064762	0.0224563	-0.607282	1.11741e-05	0.00041958	-1.22574	1.81674e-14	1.2916e-12	-0.839356	7.80796e-09	1.5192e-07	1	NM_105879	AT1G72200	chr1:27170014-27169955
A_84_P16246	-0.262149	0.514901	0.848276	0.541547	0.180561	0.509803	-0.199037	0.620779	0.86849	-1.06586	0.00956314	0.0411626	1	NM_101560	AT1G17000	chr1:5816599-5816658
A_84_P16252	0.11324	0.35516	0.754061	-0.240758	0.0516302	0.261849	-0.727249	7.47216e-08	1.68166e-06	-1.05912	6.15904e-13	2.32255e-11	1	NM_202390	AT1G70410	chr1:26534252-26534193
A_84_P16274	-0.83097	0.0041452	0.0761261	-0.741539	0.0100947	0.0931778	-1.50388	9.28272e-07	1.64905e-05	-1.93526	1.57915e-09	3.45711e-08	1	NM_105034	AT1G63560	chr1:23574148-23574207
A_84_P163223	-0.423811	0.00414829	0.0761432	-0.564892	0.000180865	0.00444519	-1.3085	9.40683e-14	5.97808e-12	-1.31417	7.9228e-14	3.46466e-12	1	NM_112226	AT3G13760	chr3:4519415-4519474
A_84_P12567	-0.103411	0.396046	0.783971	-0.424145	0.000789047	0.0140667	-0.936454	4.22689e-11	1.703e-09	-1.08253	2.22801e-13	9.11162e-12	1	TC379000		chr2:9022954-9022895
A_84_P163943	-0.145072	0.15838	0.544377	-0.50967	3.65662e-06	0.000158726	-0.907596	2.44743e-13	1.48078e-11	-1.15041	9.1664e-18	7.29472e-16	1	NM_105315	AT1G66440	chr1:24784271-24784330
A_84_P16420	-0.315461	0.415106	0.796372	-0.237683	0.53881	0.817563	-0.136387	0.724102	0.91553	-1.07724	0.00654262	0.0302192	1	NM_111066	AT3G02000	chr3:332585-332526
A_84_P16454	-1.0584	0.000383488	0.0151908	-0.581881	0.0443017	0.239022	-0.609051	0.0355165	0.146403	0.409574	0.154024	0.343297	1	NM_102405	AT1G26410	chr1:9139309-9139250
A_84_P16468	0.629452	0.106955	0.455371	-0.161045	0.677505	0.888768	-0.820362	0.0367716	0.149808	-1.04743	0.00823416	0.0364502	1	NM_113585	AT3G26740	chr3:9828398-9828457
A_84_P16471	-0.593734	0.00345151	0.0670058	-0.953211	6.63478e-06	0.000272597	-1.27108	9.49833e-09	2.53294e-07	-1.97673	1.73583e-15	9.82915e-14	1	NM_112730	AT3G18450	chr3:6331538-6331479
A_84_P16484	0.161735	0.263733	0.673515	-0.277675	0.0570076	0.275948	-1.10199	5.41792e-11	2.15097e-09	-1.16247	8.69174e-12	2.75686e-10	1	NM_113274	AT3G23700	chr3:8531865-8531723
A_84_P16535	0.0780832	0.848875	0.967798	0.675654	0.102238	0.379933	-0.171061	0.676487	0.89553	-1.62177	0.000164226	0.00127142	1	NM_103749	AT1G48530	chr1:17943580-17943521
A_84_P16633	0.00794296	0.946497	0.989651	-0.300214	0.0130156	0.111024	-1.14505	7.93293e-15	5.92605e-13	-1.48061	5.39448e-20	5.72398e-18	1	NM_117123	AT4G10550	chr4:6516686-6516627
A_84_P166573	-0.0669569	0.59998	0.884284	-0.578631	2.05129e-05	0.00071409	-0.791443	2.64203e-08	6.53278e-07	-1.17632	5.63586e-14	2.50488e-12	1	NM_100249	AT1G03700	chr1:921790-921849
A_84_P166753	0.400447	0.0266201	0.222521	-0.0836868	0.637761	0.868897	-0.773104	4.03205e-05	0.00048229	-1.14771	8.92503e-09	1.7195e-07	1	NM_001085213	AT5G38520	chr5:15423202-15423261
A_84_P16683	-0.320939	0.244842	0.655086	0.300877	0.275326	0.61983	-0.218057	0.428292	0.742264	-1.01	0.000427255	0.00293709	1	NM_118772	AT4G26390	chr4:13344352-13344411
A_84_P167283	-0.387956	0.0791521	0.394982	-0.214999	0.327072	0.668988	-0.827671	0.000297117	0.00280929	-1.14308	1.43507e-06	1.78545e-05	1	NM_114547	AT3G46800	chr3:17234556-17234497
A_84_P16788	-0.184446	0.144713	0.522344	-0.414981	0.00141607	0.0222182	-1.06694	1.32361e-12	6.82752e-11	-1.27299	1.07026e-15	6.2096e-14	1	NM_121061	AT5G10230	chr5:3209880-3209821
A_84_P16820	-0.206361	0.419038	0.798474	-0.770579	0.00332527	0.0427805	-1.00607	0.000169895	0.00170736	-0.818772	0.00188168	0.0105818	1	NM_122321	AT5G24160	chr5:8183560-8183371
A_84_P16877	-0.312424	0.068423	0.365426	-0.290119	0.0901284	0.356564	-0.613564	0.000516627	0.00453866	-1.07059	1.65788e-08	3.0258e-07	1	NM_124095	AT5G47240	chr5:19185392-19185451
A_84_P16880	-0.891263	1.29871e-06	0.000151949	-0.865396	2.37037e-06	0.00010821	-1.26483	1.25389e-10	4.63926e-09	-0.301534	0.0786712	0.211905	1	NM_124172	AT5G47980	chr5:19430204-19430263
A_84_P169283	-0.179064	0.453508	0.816554	-0.486468	0.0441937	0.238701	-1.04137	3.82064e-05	0.000460589	-0.565739	0.0198537	0.0739524	1	NM_120740	AT5G06570	chr5:2008147-2008088
A_84_P16942	-0.454653	0.0339218	0.254155	-0.516833	0.0163682	0.128867	-1.57563	1.20044e-10	4.4555e-09	-1.91378	1.10859e-13	4.73649e-12	1	NM_125808	AT5G64120	chr5:25659645-25659586
A_84_P16984	-0.11236	0.422389	0.800497	-0.545327	0.000199185	0.00481066	-1.04643	1.08266e-10	4.061e-09	-1.52471	4.00668e-17	2.87165e-15	1	NM_127261	AT2G17060	chr2:7426799-7426858
A_84_P17007	0.143218	0.486609	0.834941	-0.399855	0.0547071	0.270163	-1.3575	4.85669e-09	1.3555e-07	-1.39814	2.08663e-09	4.49019e-08	1	NM_001202963	AT3G14415	chr3:4820574-4820633
A_84_P17042	-0.357331	0.0296887	0.235894	-0.425952	0.0100297	0.0928204	-0.739641	1.7833e-05	0.000232845	-1.18553	2.14067e-10	5.3229e-09	1	NM_102274	AT1G24280	chr1:8612260-8612319
A_84_P17063	-0.122641	0.223052	0.630743	-0.0981212	0.328761	0.670318	-0.870288	5.71586e-13	3.16063e-11	-1.05203	2.23988e-16	1.4416e-14	1	NM_001198190	AT1G30840	chr1:10975561-10975620
A_84_P17109	-0.473213	0.00155876	0.039911	-0.244535	0.0937544	0.363995	-0.970882	3.00122e-09	8.64968e-08	-1.36336	2.24609e-14	1.06243e-12	1	NM_106135	AT1G74770	chr1:28089777-28089718
A_84_P17111	0.396965	0.132994	0.504207	-0.557851	0.0360909	0.212704	-0.888691	0.00108663	0.00861838	-1.01648	0.000217428	0.00162732	1	NM_100163	AT1G02820	chr1:624079-624020
A_84_P17128	0.322006	0.100155	0.443135	0.790661	0.000109423	0.00298099	-0.0343823	0.859384	0.961339	-1.04598	7.50843e-07	1.00266e-05	1	NM_105590	AT1G69230	chr1:26026894-26026835
A_84_P17130	-0.120939	0.744414	0.9361	-0.0716781	0.84675	0.955043	-0.574637	0.124257	0.358746	-1.4595	0.000177503	0.00136198	1	NM_106682	AT1G80330	chr1:30198153-30198094
A_84_P17150	-1.17682	0.00171521	0.0422926	-0.12935	0.721576	0.908468	-0.412044	0.258174	0.568688	0.0401899	0.911803	0.96287	1	NM_001123846	AT1G20135	chr1:6985216-6985275
A_84_P17151	0.297321	0.451153	0.815042	-0.245503	0.533577	0.814405	-0.535319	0.176747	0.451528	-1.08439	0.00722878	0.0327338	1	NM_106200	AT1G75460	chr1:28328726-28328785
A_84_P17194	-0.0387415	0.830652	0.963187	-0.865802	8.17905e-06	0.000323265	-1.59481	3.46083e-13	2.04148e-11	-2.2598	6.14802e-20	6.4653e-18	1	NM_105755	AT1G70880	chr1:26723161-26723102
A_84_P17242	-0.144795	0.338072	0.740949	-0.395559	0.0102695	0.0940957	-1.19449	1.59746e-11	6.96846e-10	-1.05039	1.013e-09	2.29151e-08	1	NM_129274	AT2G37180	chr2:15618315-15618374
A_84_P17279	0.0610917	0.705478	0.923065	-0.189895	0.242056	0.585001	-1.2189	8.48768e-11	3.25628e-09	-1.02452	1.48797e-08	2.74549e-07	1	NM_128066	AT2G25090	chr2:10670695-10670636
A_84_P17321	-0.24434	0.101418	0.445118	-0.816657	4.3587e-07	2.40641e-05	-2.09999	6.70981e-23	1.3784e-20	-3.17209	1.45979e-33	9.37823e-31	1	NM_100630	AT1G07560	chr1:2331023-2331082
A_84_P173441	-0.245909	0.317017	0.7242	-0.283991	0.248394	0.591505	-1.23337	3.05144e-06	4.78348e-05	-1.90283	3.18955e-11	9.19247e-10	1	NM_116057	AT3G61920	chr3:22932687-22932628
A_84_P17346	-0.156994	0.203704	0.604867	-0.510464	8.20506e-05	0.00233804	-0.943433	4.69134e-11	1.87728e-09	-1.28484	2.71482e-16	1.7099e-14	1	NM_128455	AT2G28960	chr2:12438152-12438093
A_84_P17353	-0.153938	0.190289	0.588358	-0.76173	7.00998e-09	5.59121e-07	-0.984987	1.7845e-12	9.02051e-11	-1.24364	1.24482e-16	8.42616e-15	1	NM_110985	AT3G01190	chr3:67369-67310
A_84_P173571	-0.340783	0.0630199	0.352891	-0.521374	0.00508699	0.0582225	-1.62078	1.86713e-13	1.14537e-11	-1.19598	4.92645e-09	9.9583e-08	1	NM_148649	AT1G73165	chr1:27508785-27508726
A_84_P174151	-0.394366	0.00229653	0.0512607	-0.250745	0.0482629	0.251769	-0.991065	1.71687e-11	7.45256e-10	-1.32997	1.39458e-16	9.26243e-15	1	NM_129593	AT2G40330	chr2:16844950-16844891
A_84_P17417	-0.483766	0.0341451	0.25507	-0.928234	9.06951e-05	0.00254133	-1.0955	5.77111e-06	8.51071e-05	-1.79044	1.37863e-11	4.23956e-10	1	NM_112731	AT3G18460	chr3:6333335-6333276
A_84_P17423	-0.252709	0.0491295	0.309769	-0.211678	0.0980386	0.3722	-1.00901	1.38562e-11	6.10468e-10	-1.32814	2.51342e-16	1.60595e-14	1	NM_113570	AT3G26610	chr3:9780169-9780228
A_84_P127841	0.0388859	0.912674	0.980334	-0.286605	0.419939	0.741906	-0.0462537	0.896216	0.97235	-1.09454	0.00275979	0.0147147	1	NP236882		chr5:16509009-16509068
A_84_P17453	-0.579874	0.094063	0.429549	0.0289314	0.932787	0.982475	-1.09434	0.00201985	0.0146154	-1.54283	2.36772e-05	0.00022532	1	NM_111954	AT3G11180	chr3:3506615-3506674
A_84_P17467	-0.278808	0.119297	0.479462	-0.432317	0.0169241	0.131741	-0.848296	8.2205e-06	0.000116652	-1.12516	1.50343e-08	2.77256e-07	1	NM_114411	AT3G45420	chr3:16657331-16657272
A_84_P17468	-0.416406	0.00209616	0.0482828	-0.513449	0.000188276	0.00458797	-1.2566	1.13894e-14	8.27234e-13	-1.02078	2.90225e-11	8.42631e-10	1	NM_114434	AT3G45650	chr3:16760649-16760708
A_84_P17526	-0.704832	0.00350141	0.06768	-0.169787	0.46968	0.774883	-0.953758	0.000111676	0.00117963	-1.26344	7.52037e-07	1.00387e-05	1	NM_115743	AT3G58810	chr3:21751779-21751838
A_84_P17549	-0.0566927	0.772002	0.946657	-0.138317	0.480224	0.781802	-0.535264	0.00757678	0.043306	-1.4577	1.26486e-10	3.28138e-09	1	NM_001084867	AT4G00165	chr4:69587-69528
A_84_P17567	0.388682	0.117298	0.475389	-0.286449	0.246597	0.589569	-1.011	9.7137e-05	0.00104133	-1.00714	0.00010268	0.000834809	1	NM_116757	AT4G05180	chr4:2672187-2672128
A_84_P17578	-0.0445831	0.816492	0.958359	-0.569761	0.00394273	0.0483891	-0.475606	0.0152424	0.0756848	-1.0841	2.69108e-07	3.88743e-06	1	NM_117095	AT4G10270	chr4:6375012-6375071
A_84_P17609	0.0302937	0.884466	0.975981	-0.217432	0.298712	0.641857	-1.32011	1.54224e-08	3.97184e-07	-1.63981	2.08802e-11	6.23653e-10	1	NM_118308	AT4G21870	chr4:11603824-11603765
A_84_P17611	-0.440854	0.00731273	0.106513	-1.18503	1.65715e-10	1.69721e-08	-1.18128	1.83367e-10	6.57775e-09	-1.36956	1.09682e-12	3.95461e-11	1	NM_118372	AT4G22460	chr4:11839399-11839340
A_84_P17626	-0.361205	0.00432993	0.0782731	-0.697978	2.42384e-07	1.4203e-05	-1.00172	6.41247e-12	2.98522e-10	-1.02932	2.40916e-12	8.25657e-11	1	NM_118716	AT4G25835	chr4:13137513-13137572
A_84_P17722	0.158043	0.173303	0.565567	-0.266593	0.0231455	0.160673	-0.850323	1.78785e-10	6.45269e-09	-1.09468	1.74979e-14	8.37764e-13	1	NM_120763	AT5G06800	chr5:2105605-2105664
A_84_P17727	-0.162913	0.11649	0.473819	-0.780876	7.03727e-11	7.74625e-09	-1.61492	2.62833e-25	8.00599e-23	-1.64102	1.04807e-25	2.55396e-23	1	NM_120850	AT5G07680	chr5:2437252-2437311
A_84_P17734	-0.459408	0.0094295	0.123499	-0.458157	0.00961653	0.0900105	-1.0555	4.02635e-08	9.56739e-07	-0.639194	0.000400139	0.00277171	1	NM_102870	AT1G31320	chr1:11213959-11214018
A_84_P17772	-0.13351	0.273875	0.682737	-0.516984	5.76453e-05	0.00172907	-1.2076	2.54833e-15	2.04642e-13	-1.43824	8.45648e-19	7.62248e-17	1	NM_122482	AT5G25810	chr5:8987074-8987015
A_84_P17776	-0.187451	0.14578	0.524038	-0.688713	7.7231e-07	3.94347e-05	-0.621344	6.1089e-06	8.95651e-05	-1.15816	1.17904e-13	5.00723e-12	1	NM_122602	AT5G27200	chr5:9571920-9571979
A_84_P178774	-2.30226	4.48416e-07	6.07063e-05	-0.658266	0.117673	0.408756	-1.25438	0.00350348	0.0231171	-2.00031	7.74986e-06	8.21829e-05	1	NM_129689	AT2G41240	chr2:17198404-17198345
A_84_P17960	-1.09693	0.012147	0.143115	-0.0698976	0.870306	0.961842	-5.86484	4.75581e-22	8.61753e-20	-5.86807	4.61794e-22	6.63293e-20	1	NM_100040	AT1G01580	chr1:212712-212771
A_84_P18011	0.565818	0.0305903	0.24038	-0.393468	0.129516	0.430822	-1.1923	1.44451e-05	0.000193164	-1.56711	4.34869e-08	7.35199e-07	1	NM_106220	AT1G75690	chr1:28422479-28422420
A_84_P18030	-0.0648166	0.686441	0.916817	-0.323003	0.0470471	0.248262	-1.20896	8.88341e-11	3.39336e-09	-1.01862	1.44728e-08	2.68019e-07	1	NM_102808	AT1G30720	chr1:10899717-10899776
A_84_P18035	0.158047	0.371142	0.765631	-0.539817	0.00296452	0.0393791	-1.10575	1.97325e-08	4.99806e-07	-1.29057	2.21929e-10	5.50676e-09	1	NM_104328	AT1G54500	chr1:20357180-20357121
A_84_P18076	0.131262	0.591742	0.880548	-0.16959	0.488647	0.787181	-0.567928	0.0225074	0.103212	-1.12115	1.70828e-05	0.000168229	1	NM_106683	AT1G80340	chr1:30200777-30200718
A_84_P18084	0.268841	0.0964901	0.43546	-0.098603	0.538818	0.817563	-0.606588	0.000296458	0.00280531	-1.15181	3.96812e-10	9.54455e-09	1	NM_106398	AT1G77490	chr1:29119970-29120029
A_84_P18097	-0.832645	0.00544655	0.0896359	-0.227471	0.436509	0.752809	-1.11707	0.000256022	0.00246126	-0.355537	0.225288	0.445016	1	NM_102034	AT1G21860	chr1:7671742-7671683
A_84_P18118	-0.882375	5.4552e-05	0.00353724	-1.0221	4.3316e-06	0.00018507	-0.92174	2.72128e-05	0.000340488	-0.949826	1.64182e-05	0.000162136	1	NM_104521	AT1G56430	chr1:21137927-21137986
A_84_P18172	0.333889	0.143452	0.521048	0.422142	0.0654973	0.299252	-0.994799	3.50713e-05	0.000426725	-1.93866	1.02203e-12	3.70763e-11	1	NM_127555	AT2G19970	chr2:8623992-8623933
A_84_P18210	0.285167	0.287192	0.694707	-0.639984	0.0186347	0.140153	-2.0281	6.70107e-11	2.6221e-09	-1.72385	9.05294e-09	1.7432e-07	1	NM_126925	AT2G13360	chr2:5539512-5539453
A_84_P18231	-0.247782	0.0256251	0.217445	-0.494741	2.07716e-05	0.000720967	-1.12314	5.59774e-16	5.12411e-14	-1.14944	2.00164e-16	1.30011e-14	1	NM_129052	AT2G35000	chr2:14751995-14751936
A_84_P18234	-0.241194	0.150618	0.531669	-0.732252	3.46165e-05	0.00111702	-1.40939	1.57344e-12	8.05739e-11	-1.0516	1.68834e-08	3.07347e-07	1	NM_126289	AT2G02310	chr2:608847-608788
A_84_P18266	-1.3089	3.73695e-08	6.37881e-06	-1.87251	4.25447e-13	6.59331e-11	-2.35205	2.74206e-17	2.94492e-15	-1.70928	1.1934e-11	3.70867e-10	1	NM_127508	AT2G19500	chr2:8444384-8444325
A_84_P18292	-0.191024	0.168197	0.559552	-0.649599	1.04202e-05	0.000394204	-1.32995	8.56414e-15	6.37064e-13	-2.01602	1.30634e-23	2.39162e-21	1	NM_128456	AT2G28970	chr2:12448080-12448139
A_84_P18293	0.624092	0.154488	0.537801	1.31117	0.00344576	0.0439381	-0.144622	0.7398	0.921208	-1.0589	0.0170483	0.0654267	1	NM_128104	AT2G25470	chr2:10841720-10841779
A_84_P18411	0.769905	0.147433	0.526788	-0.0276664	0.958185	0.989215	-0.555485	0.294281	0.611493	-1.45933	0.00698798	0.031885	1	NM_114366	AT3G44970	chr3:16434731-16434790
A_84_P18515	-0.592763	0.00677571	0.101965	-1.19992	2.95638e-07	1.69855e-05	-2.30532	6.4348e-17	6.53354e-15	-2.55646	4.75409e-19	4.47949e-17	1	NM_116854	AT4G07820	chr4:4636935-4636876
A_84_P18565	0.284721	0.451744	0.81534	-0.317197	0.402055	0.729533	-1.25616	0.00132543	0.0101805	-1.15983	0.00289174	0.0153211	1	NM_001125571	AT4G24350	chr4:12611199-12611258
A_84_P18568	0.224215	0.34185	0.744005	-0.566359	0.0181397	0.137712	-1.70727	2.91391e-10	1.01439e-08	-1.92337	5.33406e-12	1.73869e-10	1	NM_118637	AT4G25050	chr4:12870918-12870977
A_84_P18587	-0.261107	0.216791	0.62262	-0.713995	0.0010677	0.0178206	-1.34879	1.09646e-08	2.88476e-07	-2.82407	1.3805e-21	1.86178e-19	1	NM_100684	AT1G08090	chr1:2525740-2525799
A_84_P18592	-0.502128	3.68319e-05	0.00257707	-0.638912	3.63178e-07	2.0532e-05	-1.02152	2.23224e-13	1.35522e-11	-1.14167	2.37963e-15	1.32204e-13	1	NM_001203941	AT4G30190	chr4:14771198-14771139
A_84_P18656	-0.672845	0.000824703	0.0267766	-0.274862	0.158452	0.477357	-1.14086	9.65552e-08	2.11512e-06	-1.03739	8.50363e-07	1.12073e-05	1	NM_120356	AT5G02780	chr5:632153-632304
A_84_P18659	-0.271588	0.094565	0.430558	-0.606885	0.000311033	0.00688269	-1.38633	7.92145e-13	4.27976e-11	-1.64897	6.72008e-16	4.01772e-14	1	NM_120465	AT5G03840	chr5:1024884-1024825
A_84_P18683	-0.11085	0.411364	0.794362	-0.314051	0.0219526	0.155105	-0.95554	5.87579e-10	1.94578e-08	-1.23498	6.96205e-14	3.06347e-12	1	NM_121135	AT5G10970	chr5:3470020-3470079
A_84_P18710	0.0972446	0.88849	0.975994	-0.223839	0.746955	0.918659	-2.01707	0.00465963	0.0293482	-0.580274	0.403854	0.638668	1	NM_122271	AT5G23660	chr5:7972034-7971975
A_84_P18763	0.618232	0.0510481	0.315852	-0.559319	0.0768517	0.32883	-0.919066	0.00427393	0.027333	-1.09761	0.000740233	0.00474001	1	NM_123950	AT5G45820	chr5:18587171-18587112
A_84_P188424	0.554285	0.146172	0.524827	0.0640959	0.865607	0.960419	-0.22852	0.546705	0.827327	-1.08705	0.00519654	0.0250122	1	NM_001125758	AT5G15800	chr5:5151501-5151442
A_84_P18861	0.000170933	0.99942	0.999961	-0.392337	0.0982405	0.37241	-1.80945	4.36336e-11	1.75199e-09	-2.63049	1.23898e-17	9.68543e-16	1	NM_122054	AT5G20470	chr5:6916390-6916331
A_84_P188714	0.00522553	0.979052	0.996744	-0.666909	0.00122647	0.0198063	-1.27237	1.19289e-08	3.12915e-07	-1.23933	2.40119e-08	4.25921e-07	1	NM_111514	AT3G06390	chr3:1938979-1938920
A_84_P18881	-0.367581	0.141171	0.517065	-0.438577	0.0800748	0.337111	-1.92679	3.17351e-11	1.30691e-09	-3.27413	3.34781e-21	4.31721e-19	1	NM_123104	AT5G37450	chr5:14852888-14852829
A_84_P18926	0.0466749	0.796993	0.952726	-0.30255	0.0984625	0.372638	-1.10811	3.95141e-08	9.42099e-07	-1.32519	2.39554e-10	5.9109e-09	1	NM_102287	AT1G24420	chr1:8657914-8657973
A_84_P189624	0.614149	0.00572908	0.0922778	0.00576056	0.978776	0.995329	-0.687294	0.00212182	0.0152414	-1.13973	1.24449e-06	1.57648e-05	1	NM_105756	AT1G70890	chr1:26725928-26725869
A_84_P19024	-0.219666	0.0723576	0.376666	-0.62118	2.04728e-06	9.40684e-05	-0.937218	3.4442e-11	1.40366e-09	-1.19882	2.80392e-15	1.53264e-13	1	NM_105846	AT1G71880	chr1:27055884-27055943
A_84_P19035	0.519344	0.00264175	0.0561297	-0.271904	0.107502	0.390205	-1.16211	1.15789e-09	3.61102e-08	-1.27227	6.71657e-11	1.83545e-09	1	NM_102775	AT1G30380	chr1:10722950-10723009
A_84_P190724	0.00805736	0.94403	0.989253	-0.455239	0.000159492	0.00400531	-0.973295	1.4275e-12	7.34196e-11	-1.01485	2.93901e-13	1.16945e-11	1	NM_120417	AT5G03380	chr5:832277-832218
A_84_P19104	0.241823	0.17283	0.565179	-0.0930545	0.597925	0.850766	-0.195064	0.270461	0.584708	-1.57753	1.848e-13	7.66398e-12	1	NM_104067	AT1G51870	chr1:19262950-19262891
A_84_P19175	-0.208566	0.244847	0.655086	-0.409024	0.0243344	0.165959	-0.908402	2.48153e-06	3.97293e-05	-1.0795	5.10616e-08	8.49441e-07	1	NM_127462	AT2G19050	chr2:8255101-8255336
A_84_P19182	-0.0190963	0.963335	0.993789	-0.185908	0.654715	0.877673	-1.18217	0.00557691	0.0338254	-0.957898	0.0234689	0.0845915	1	NM_126422	AT2G03750	chr2:1148046-1147987
A_84_P19248	0.851837	0.0398854	0.277336	0.449292	0.273458	0.617956	-0.828133	0.0455759	0.175825	-1.50958	0.000402665	0.00278539	1	NM_111021	AT3G01550	chr3:217022-216963
A_84_P19256	-0.207595	0.0641745	0.35567	-0.745979	2.8559e-09	2.43157e-07	-1.1802	1.2251e-16	1.18596e-14	-1.403	2.97245e-20	3.26175e-18	1	NM_111756	AT3G09220	chr3:2827687-2827507
A_84_P19278	0.129012	0.364632	0.760525	-0.262756	0.0671754	0.303418	-0.955256	2.83386e-09	8.2075e-08	-1.60112	8.39377e-18	6.74058e-16	1	NM_111282	AT3G04110	chr3:1080148-1080207
A_84_P193234	0.43892	0.00968229	0.125271	-0.217515	0.192165	0.523814	-0.867731	1.40396e-06	2.38958e-05	-1.10585	3.69761e-09	7.63596e-08	1	NM_126649	AT2G06520	chr2:2587852-2587793
A_84_P194124	-0.115728	0.442286	0.810735	-0.756748	3.06866e-06	0.000136216	-1.11486	1.47722e-10	5.39217e-09	-1.07875	4.18205e-10	9.99787e-09	1	NM_106306	AT1G76560	chr1:28728783-28728842
A_84_P19456	-0.285151	0.437368	0.807124	-1.2162	0.00135536	0.0214467	-0.196131	0.592812	0.853511	0.465901	0.206002	0.419508	1	NM_116688	AT4G04500	chr4:2240644-2240703
A_84_P19474	-0.137811	0.558934	0.867533	-0.129021	0.584222	0.843911	-1.14827	5.6845e-06	8.39349e-05	-0.666327	0.00584768	0.0275679	1	NM_117202	AT4G11310	chr4:6883863-6883922
A_84_P19475	-0.0647727	0.574442	0.874287	-0.418459	0.000496376	0.0098941	-0.903649	2.31861e-11	9.84683e-10	-1.02388	2.43771e-13	9.85514e-12	1	NM_117222	AT4G11530	chr4:6989502-6989561
A_84_P19490	0.627274	0.0985882	0.439783	-0.167013	0.657333	0.878774	-0.433452	0.251426	0.559721	-1.38403	0.000424824	0.00292208	1	NM_118036	AT4G19170	chr4:10483559-10483618
A_84_P19507	-0.121892	0.789489	0.950383	-0.46125	0.313929	0.65647	-1.32191	0.00483097	0.0302387	-0.817649	0.0763659	0.207212	1	NM_118483	AT4G23520	chr4:12274520-12274461
A_84_P19514	0.0856322	0.55964	0.867688	-0.36946	0.0135933	0.114285	-0.965423	5.30147e-09	1.4715e-07	-1.12343	5.07834e-11	1.4129e-09	1	NM_179107	AT4G25080	chr4:12878043-12878102
A_84_P195714	-0.151156	0.420757	0.799652	-0.248973	0.18645	0.516543	-0.903082	7.0065e-06	0.000101421	-1.71772	7.08252e-14	3.10489e-12	1	NM_001198419	AT1G67910	chr1:25471594-25471535
A_84_P196714	-0.206057	0.665706	0.909698	-0.194471	0.683433	0.890724	-1.84936	0.000215014	0.0021133	-1.2266	0.011797	0.0487241	1	NM_125720	AT5G63250	chr5:25360333-25360274
A_84_P196924	-0.325097	0.473148	0.827757	1.1106	0.0160964	0.127361	-0.179376	0.691886	0.901915	-1.18929	0.010169	0.0431864	1	NM_148534	AT1G43665	chr1:16453040-16452981
A_84_P19713	0.511125	0.15746	0.54243	-0.307449	0.393087	0.722517	-0.506025	0.161589	0.42663	-1.18401	0.00145245	0.0084926	1	NM_102685	AT1G29450	chr1:10306051-10305992
A_84_P19718	-0.54695	2.6129e-05	0.00198547	-0.724563	8.54999e-08	5.61534e-06	-1.08072	3.04866e-13	1.81349e-11	-0.380844	0.00255084	0.0137662	1	NM_180822	AT5G48000	chr5:19444441-19444382
A_84_P19867	0.0558417	0.683808	0.91545	-0.482502	0.000712662	0.0130203	-0.799855	1.21976e-07	2.61047e-06	-1.01717	1.43864e-10	3.69693e-09	1	NM_104431	AT1G55550	chr1:20752778-20752837
A_84_P19893	0.515115	0.0171892	0.175707	-0.134568	0.526215	0.810483	-0.601221	0.00574117	0.0346116	-1.08289	2.30697e-06	2.75376e-05	1	NM_104018	AT1G51400	chr1:19052248-19052189
A_84_P199304	-0.304994	0.494289	0.838264	-0.566137	0.206284	0.541986	-1.41582	0.00209693	0.0150872	-0.296086	0.506946	0.724369	1	NM_101817	AT1G19610	chr1:6781594-6781535
A_84_P19937	0.162781	0.192277	0.590904	0.100979	0.416954	0.739967	-0.754986	4.4027e-08	1.03848e-06	-1.20999	5.75608e-15	2.99096e-13	1	NM_101281	AT1G14160	chr1:4840889-4840830
A_84_P19943	-0.393369	0.0135679	0.152824	-1.02763	5.29886e-09	4.28444e-07	-1.95415	5.12604e-20	7.61024e-18	-1.59975	6.6345e-16	3.97328e-14	1	NM_103834	AT1G49450	chr1:18307009-18307068
A_84_P19972	0.0734048	0.764186	0.943732	0.128412	0.599959	0.851503	-0.0114981	0.96251	0.991006	-1.22692	3.30027e-06	3.80462e-05	1	NM_106019	AT1G73610	chr1:27679727-27679786
A_84_P19997	-0.108091	0.667984	0.91057	-0.614928	0.0166588	0.130286	-1.24419	4.42377e-06	6.66566e-05	-0.92943	0.000408368	0.00282208	1	NM_106125	AT1G74670	chr1:28053819-28053878
A_84_P20061	-0.160771	0.503585	0.842943	-0.329276	0.172783	0.498377	-1.02318	5.58028e-05	0.00064205	-1.1219	1.22137e-05	0.000124441	1	NM_129920	AT2G43580	chr2:18079757-18079698
A_84_P20080	-0.360047	0.0302194	0.238625	-0.33609	0.042653	0.234568	-1.25883	4.31061e-11	1.73475e-09	-1.11085	2.161e-09	4.63892e-08	1	NM_129273	AT2G37170	chr2:15614258-15614199
A_84_P20132	0.0411214	0.810669	0.956799	-0.996444	1.38434e-07	8.62686e-06	-2.50895	1.4006e-23	3.32139e-21	-3.1027	6.29318e-29	2.29241e-26	1	NM_127693	AT2G21210	chr2:9085667-9085608
A_84_P20184	-0.0419116	0.748724	0.937777	-0.337522	0.0115787	0.102491	-0.963568	1.83296e-10	6.57775e-09	-1.51395	2.48397e-18	2.13031e-16	1	NM_128458	AT2G28990	chr2:12459454-12459513
A_84_P20256	-0.69477	3.00981e-05	0.00222022	-0.327778	0.0392951	0.223236	-0.859701	5.12663e-07	9.65074e-06	-1.06969	1.90112e-09	4.11354e-08	1	NM_112118	AT3G12820	chr3:4074403-4074344
A_84_P20271	-2.44142	2.65511e-05	0.0020089	-1.47782	0.00829387	0.081745	-4.1424	7.30635e-11	2.84634e-09	-4.81235	3.47364e-13	1.36679e-11	1	NM_112126	AT3G12900	chr3:4106029-4106088
A_84_P20337	0.0079595	0.973084	0.995695	-0.362253	0.127637	0.427118	-0.949582	0.000130009	0.0013503	-1.85431	2.14155e-11	6.39102e-10	1	NM_115144	AT3G52840	chr3:19585999-19586058
A_84_P20343	0.445036	0.0256689	0.217584	-0.0386257	0.843865	0.954179	-1.00586	2.11334e-06	3.44273e-05	-1.11507	2.26162e-07	3.31447e-06	1	NM_001123767	AT1G06680	chr1:2048948-2049007
A_84_P20353	-0.277903	0.0806766	0.398077	-0.228333	0.149864	0.464338	-0.924249	1.06289e-07	2.30688e-06	-1.24534	1.7281e-11	5.20996e-10	1	NM_115466	AT3G56080	chr3:20810593-20810534
A_84_P20361	0.0146901	0.917475	0.981491	-0.238046	0.0962543	0.369118	-0.531776	0.000333448	0.00310872	-1.46685	4.40459e-16	2.67869e-14	1	NM_115654	AT3G57920	chr3:21444527-21444468
A_84_P20381	-0.49603	0.0011148	0.0321635	-0.700254	8.39146e-06	0.000329529	-1.49283	9.12261e-16	8.05845e-14	-1.49555	8.42566e-16	4.97847e-14	1	NM_116176	AT3G63110	chr3:23318676-23318617
A_84_P20425	-0.483235	0.0636541	0.354365	0.0125253	0.961207	0.990199	-0.68371	0.00947492	0.0518005	-1.61235	2.08391e-08	3.73203e-07	1	NM_117318	AT4G12480	chr4:7406834-7406775
A_84_P20458	-0.306612	0.0266787	0.222747	-0.461851	0.00106819	0.0178206	-0.904342	4.05775e-09	1.15254e-07	-1.4854	3.87988e-17	2.79209e-15	1	NM_102980	AT1G32450	chr1:11715405-11715346
A_84_P20482	-0.762244	1.14978e-05	0.00101313	-0.651924	0.000136335	0.00352138	-2.99807	1.83919e-29	8.78189e-27	-3.45237	2.78325e-33	1.75613e-30	1	NM_179139	AT4G29740	chr4:14568906-14568965
A_84_P20503	-0.217277	0.100941	0.4445	-0.573841	3.75828e-05	0.00119635	-1.14336	5.21413e-13	2.90593e-11	-1.6763	1.87199e-20	2.13937e-18	1	NM_119642	AT4G34760	chr4:16582645-16582586
A_84_P20526	-0.136182	0.317191	0.724242	-0.440954	0.00168199	0.0254962	-1.34379	2.94491e-15	2.3542e-13	-1.5783	1.95914e-18	1.70084e-16	1	NM_117563	AT4G14780	chr4:8494138-8494290
A_84_P20540	-0.225356	0.114423	0.470281	-0.370874	0.0104114	0.0950339	-1.34472	1.68369e-14	1.20428e-12	-1.2663	1.87167e-13	7.74397e-12	1	NM_119898	AT4G37340	chr4:17565429-17565370
A_84_P205978	-1.04809	0.0375958	0.268847	-0.30484	0.539891	0.818209	-2.10981	5.89855e-05	0.00067559	-1.08715	0.0312117	0.105767	1	NM_119346	AT4G31950	chr4:15456100-15456159
A_84_P20644	-0.27241	0.0116801	0.140635	-0.473171	2.55945e-05	0.000858837	-0.745955	6.99088e-10	2.28507e-08	-1.01062	1.29211e-14	6.29729e-13	1	NM_123649	AT5G42840	chr5:17181094-17181153
A_84_P20672	-0.00598811	0.982824	0.996875	-0.129102	0.642786	0.871415	-1.29128	1.37904e-05	0.000185414	-2.34834	1.68492e-12	5.90038e-11	1	NM_124393	AT5G50140	chr5:20398135-20398194
A_84_P20706	-0.219383	0.150368	0.531521	-0.688672	1.9727e-05	0.000690133	-2.51949	8.97711e-27	3.27007e-24	-3.7484	1.38675e-37	1.48483e-34	1	NM_125360	AT5G59680	chr5:24050731-24050790
A_84_P20766	-1.1661	3.84707e-05	0.00266534	-1.73029	8.33945e-09	6.58564e-07	-1.33463	3.55314e-06	5.48705e-05	-1.77489	4.09983e-09	8.38816e-08	1	NM_104368	AT1G54950	chr1:20490593-20490534
A_84_P207698	-0.0337686	0.868884	0.973137	-0.534258	0.0106444	0.0964486	-0.977338	8.24588e-06	0.000116871	-1.2254	6.45041e-08	1.05032e-06	1	NM_115066	AT3G52070	chr3:19313143-19313202
A_84_P207798	-0.0886067	0.556355	0.86601	-0.448721	0.00375842	0.0468265	-0.711548	9.91909e-06	0.000137768	-1.11664	1.44231e-10	3.70367e-09	1	NM_128711	AT2G31540	chr2:13430755-13430696
A_84_P20795	-0.321063	0.0115981	0.139879	-0.41079	0.00143552	0.0224636	-0.860917	1.2746e-09	3.93677e-08	-1.20515	7.60383e-15	3.88257e-13	1	NM_101457	AT1G15890	chr1:5463835-5463894
A_84_P20823	-0.251799	0.282334	0.690893	-0.18324	0.433151	0.750757	-0.480612	0.0422273	0.166469	-1.09069	1.21853e-05	0.000124223	1	NM_104794	AT1G61130	chr1:22529114-22529055
A_84_P20869	-0.161574	0.194974	0.594304	-0.183349	0.142031	0.451075	-1.2631	8.6194e-16	7.67148e-14	-1.79098	2.67872e-23	4.70895e-21	1	NM_100450	AT1G05700	chr1:1713158-1713217
A_84_P20945	0.0678773	0.862375	0.971772	-0.0647356	0.868685	0.961414	-0.262997	0.502407	0.797929	-1.28886	0.00147605	0.00860784	1	NM_104157	AT1G52790	chr1:19662266-19662207
A_84_P20950	0.311859	0.339843	0.742251	-0.14375	0.659187	0.879274	-1.76481	6.70836e-07	1.22498e-05	-2.12132	7.1981e-09	1.4122e-07	1	NM_105920	AT1G72610	chr1:27339374-27339315
A_84_P20993	-0.452332	0.291495	0.698664	0.0868447	0.838928	0.952621	-0.122163	0.774964	0.93545	-1.65971	0.000211289	0.00158676	1	NM_102899	AT1G31640	chr1:11322967-11322818
A_84_P21016	-0.223476	0.079718	0.396724	-0.6737	9.23644e-07	4.60961e-05	-1.49404	8.33987e-19	1.07157e-16	-1.96141	4.53114e-25	9.94431e-23	1	NM_105095	AT1G64210	chr1:23832801-23832860
A_84_P21046	0.0646358	0.709948	0.924667	-0.426849	0.0159988	0.126977	-1.2944	1.26868e-10	4.68822e-09	-2.89316	8.32756e-27	2.45205e-24	1	NM_129417	AT2G38600	chr2:16146796-16146855
A_84_P21066	0.0847391	0.574582	0.874287	-0.406139	0.0085381	0.0832235	-0.863164	1.94141e-07	3.99988e-06	-1.17748	2.69126e-11	7.88498e-10	1	NM_127472	AT2G19150	chr2:8307367-8307426
A_84_P21085	0.0584137	0.759124	0.942332	-0.635482	0.00128249	0.0205695	-1.66362	4.68925e-13	2.66812e-11	-0.981374	1.92544e-06	2.33632e-05	1	NM_001036325	AT2G22980	chr2:9783015-9783074
A_84_P21124	0.0241949	0.952419	0.991077	0.0803784	0.842885	0.953833	-0.0622515	0.877993	0.966238	-1.20251	0.00394901	0.0198315	1	NM_128251	AT2G26940	chr2:11496603-11496544
A_84_P212088	-0.0526249	0.870126	0.973387	-0.338752	0.294356	0.638279	-1.07011	0.00133133	0.0102152	-1.82427	2.4359e-07	3.55222e-06	1	NM_127014	AT2G14510	chr2:6172978-6172827
A_84_P21215	-0.472868	0.0252291	0.215273	-0.428639	0.0418883	0.232442	-1.41451	2.0245e-09	6.02134e-08	-1.11742	7.82797e-07	1.04178e-05	1	NM_113335	AT3G24290	chr3:8802125-8802066
A_84_P21231	-0.036119	0.94278	0.988991	-0.182869	0.716421	0.906522	-0.681457	0.178338	0.454068	-1.41703	0.00606704	0.0283975	1	NM_112213	AT3G13662	chr3:4467158-4467217
A_84_P21264	-0.406495	0.341694	0.743758	-0.956021	0.0273802	0.1791	-1.8593	3.89316e-05	0.000467834	-1.36527	0.00194058	0.0108684	1	NM_114697	AT3G48360	chr3:17908570-17908511
A_84_P21304	-0.186607	0.537167	0.859359	-0.898951	0.00382426	0.047311	-1.14903	0.000278033	0.00264727	-0.606287	0.0476118	0.146047	1	NM_115591	AT3G57310	chr3:21208285-21208226
A_84_P21354	-0.395281	0.126725	0.492002	-1.42513	3.94251e-07	2.19723e-05	-2.83279	2.40652e-17	2.60835e-15	-2.53223	3.53606e-15	1.89595e-13	1	NM_202790	AT4G08290	chr4:5240792-5240851
A_84_P21445	-0.194882	0.491318	0.83682	0.00531017	0.985014	0.996883	-0.803255	0.005649	0.034196	-1.53349	6.54796e-07	8.83412e-06	1	NM_148395	AT4G33820	chr4:16217124-16217065
A_84_P21458	-0.0166653	0.951559	0.990809	-0.596289	0.0323664	0.198858	-1.00512	0.000445919	0.003998	-0.783974	0.00538887	0.0257751	1	NM_119924	AT4G37610	chr4:17670680-17670621
A_84_P214768	0.18166	0.574361	0.874287	1.25468	0.000212671	0.00507052	-0.663118	0.0429878	0.168693	-0.369488	0.254896	0.481984	1	NM_129816	AT2G42550	chr2:17714170-17714229
A_84_P21483	-0.109159	0.763207	0.943526	-0.00587754	0.987054	0.997257	-0.231766	0.522843	0.812209	-1.25489	0.000855319	0.00536991	1	NM_119822	AT4G36590	chr4:17261213-17261154
A_84_P21576	-0.275484	0.381974	0.773614	-0.247001	0.432881	0.750659	-0.938776	0.00370983	0.0242253	-1.20508	0.000251389	0.00184784	1	NM_123262	AT5G39000	chr5:15614079-15614138
A_84_P21611	0.0871683	0.470842	0.8263	-0.287607	0.019324	0.143134	-0.600143	3.88727e-06	5.94086e-05	-1.10752	6.8121e-14	3.00498e-12	1	NM_124207	AT5G48320	chr5:19581856-19581797
A_84_P216278	0.216529	0.313278	0.720108	0.320056	0.137686	0.444238	-0.356922	0.0984398	0.306564	-1.25992	9.88772e-08	1.55208e-06	1	NM_101974	AT1G21210	chr1:7426897-7426956
A_84_P21661	-0.6194	0.0862848	0.412054	-1.06569	0.00377533	0.0469709	-1.91781	8.31195e-07	1.49463e-05	-1.04814	0.00435518	0.0215459	1	NM_125552	AT5G61590	chr5:24764738-24764679
A_84_P216988	0.147359	0.510021	0.845893	-0.892345	0.00014434	0.00367707	-1.34694	5.4647e-08	1.26368e-06	-1.21481	6.16555e-07	8.35969e-06	1	NM_127155	AT2G15960	chr2:6947582-6947641
A_84_P21829	-0.742136	0.000366266	0.0146564	-0.678484	0.00103878	0.0174866	-1.75759	3.28781e-13	1.94592e-11	-1.72086	7.34621e-13	2.73809e-11	1	NM_101284	AT1G14185	chr1:4851046-4851105
A_84_P21831	-0.234702	0.106919	0.455371	-0.311758	0.0333874	0.202699	-0.891181	2.97679e-08	7.274e-07	-1.14135	1.72557e-11	5.20676e-10	1	NM_101407	AT1G15380	chr1:5292062-5292121
A_84_P21853	-0.439402	0.00571734	0.0922392	-0.668443	4.61417e-05	0.00143141	-0.716412	1.4694e-05	0.000196146	-1.02516	4.58087e-09	9.29699e-08	1	NM_103796	AT1G49030	chr1:18137475-18137534
A_84_P21893	0.0460368	0.74568	0.936646	-0.0921168	0.516797	0.804003	-1.0024	6.77525e-10	2.22281e-08	-1.19089	2.09223e-12	7.22649e-11	1	NM_105986	AT1G73270	chr1:27549770-27549618
A_84_P21903	-1.09756	0.0177895	0.17853	0.0755976	0.867847	0.961046	-1.48632	0.00157159	0.0117724	-0.120532	0.790811	0.904611	1	NM_202347	AT1G63140	chr1:23418108-23418167
A_84_P21908	-0.246263	0.0475012	0.304448	-0.71794	1.12862e-07	7.1724e-06	-1.74937	5.31467e-23	1.14505e-20	-2.32586	3.33921e-30	1.49352e-27	1	NM_104063	AT1G51830	chr1:19243110-19243051
A_84_P219198	-0.043826	0.808922	0.95617	-0.874375	6.88143e-06	0.000281096	-2.39577	3.11826e-21	5.32273e-19	-2.32179	1.58486e-20	1.84209e-18	1	NM_126214	AT2G01530	chr2:240403-240462
A_84_P21942	-0.28099	0.00261288	0.0558858	-0.406111	2.45466e-05	0.000829981	-0.810947	1.74933e-13	1.07872e-11	-1.33155	9.76949e-24	1.8073e-21	1	NM_104065	AT1G51850	chr1:19253034-19252975
A_84_P21944	-0.175811	0.429465	0.803604	-0.456813	0.0425022	0.234049	-1.48915	3.15174e-09	9.06868e-08	-2.05316	5.06071e-14	2.26923e-12	1	NM_105364	AT1G66930	chr1:24972966-24973025
A_84_P22001	-0.402005	0.122664	0.485301	-0.139403	0.589789	0.8467	-1.46865	2.26919e-07	4.60538e-06	-2.84627	2.54089e-17	1.89991e-15	1	NM_128032	AT2G24710	chr2:10516961-10516902
A_84_P22019	-0.290912	0.0436471	0.290603	-0.678717	8.41331e-06	0.000329871	-1.6091	7.32006e-18	8.39763e-16	-1.60321	8.70384e-18	6.97373e-16	1	NM_130002	AT2G44390	chr2:18325897-18325838
A_84_P22031	0.256582	0.360106	0.757178	-0.580693	0.0406056	0.227885	-1.20737	4.56588e-05	0.000538128	-1.13186	0.000119819	0.000959801	1	NM_127864	AT2G22990	chr2:9789521-9789580
A_84_P22062	0.193072	0.207983	0.61076	-0.151417	0.322407	0.664678	-1.12113	1.963e-10	7.02031e-09	-2.00738	3.94516e-21	5.06903e-19	1	NM_126251	AT2G01900	chr2:408831-408890
A_84_P22107	-0.152146	0.357734	0.756058	-0.565225	0.000965796	0.0165096	-1.09925	3.78184e-09	1.08201e-07	-0.378976	0.0239646	0.0859309	1	NM_180231	AT3G11930	chr3:3776921-3776980
A_84_P22161	-0.16944	0.215762	0.621568	-0.493577	0.00050755	0.0100469	-1.16332	1.08557e-12	5.69104e-11	-1.90587	1.50911e-22	2.3699e-20	1	NM_113336	AT3G24300	chr3:8805932-8805873
A_84_P22300	-0.47173	0.00699135	0.103664	-2.0608	3.07877e-19	9.29789e-17	-3.80931	1.13713e-34	9.13166e-32	-4.78029	3.40148e-41	5.46309e-38	1	NM_116899	AT4G08300	chr4:5248070-5248129
A_84_P22334	-0.337589	0.00727303	0.106192	-1.01654	3.36269e-12	4.53501e-10	-1.95177	1.20414e-25	3.84193e-23	-1.51434	1.06434e-19	1.08378e-17	1	NM_118200	AT4G20820	chr4:11151653-11151712
A_84_P22344	-1.11826	0.000470649	0.0179202	0.0564244	0.85399	0.957312	-0.321535	0.296059	0.613617	-0.65724	0.0347372	0.114947	1	NM_118457	AT4G23280	chr4:12177391-12177450
A_84_P223559	-0.557472	0.00192913	0.045809	-0.879796	2.79218e-06	0.00012552	-1.5163	5.06186e-13	2.83898e-11	-1.03599	7.43836e-08	1.1963e-06	1	NM_127019	AT2G14560	chr2:6215044-6215103
A_84_P22465	0.353334	0.0786094	0.393816	-0.203548	0.307562	0.650189	-1.0073	2.69693e-06	4.28285e-05	-1.08234	6.02575e-07	8.17642e-06	1	NM_102871	AT1G31330	chr1:11215080-11215021
A_84_P225239	-0.62376	0.134241	0.506704	-0.0484675	0.906659	0.973942	-0.428009	0.302188	0.62054	-1.34961	0.00160398	0.00922863	1	NM_112250	AT3G13960	chr3:4610007-4610066
A_84_P225759	0.0253712	0.816007	0.958359	-0.327689	0.00351045	0.044587	-0.876171	9.91247e-12	4.49035e-10	-1.10242	1.2011e-15	6.91199e-14	1	NM_129322	AT2G37660	chr2:15795452-15795393
A_84_P225839	-0.490187	0.0070392	0.104052	-0.946344	9.39062e-07	4.67335e-05	-1.05759	7.29456e-08	1.64589e-06	-1.17676	4.3151e-09	8.79802e-08	1	NM_116304	AT4G00780	chr4:336188-336247
A_84_P22611	-0.593449	1.56295e-06	0.000176439	-0.658544	1.56024e-07	9.57112e-06	-0.995253	4.78853e-13	2.70284e-11	-1.50801	3.02847e-21	3.91971e-19	1	NM_125636	AT5G62420	chr5:25066023-25066082
A_84_P22719	0.0291908	0.836864	0.964336	-0.221806	0.120663	0.414367	-0.484294	0.000996773	0.00802095	-1.06148	1.08117e-10	2.83608e-09	1	NM_100242	AT1G03620	chr1:904395-904336
A_84_P22728	-0.389711	0.00609961	0.0953434	-0.4295	0.00264278	0.0360958	-0.859871	2.59292e-08	6.42483e-07	-1.80558	6.4591e-21	8.03612e-19	1	NM_100847	AT1G09750	chr1:3158810-3158869
A_84_P22790	0.0567732	0.748278	0.937743	-0.460274	0.0109145	0.0981803	-1.39898	1.72147e-11	7.46335e-10	-1.92144	4.86817e-17	3.44713e-15	1	NM_101026	AT1G11530	chr1:3875242-3875301
A_84_P22794	-0.433381	0.451434	0.815198	-0.434979	0.449775	0.761048	-0.581698	0.312888	0.632651	-1.54511	0.00861463	0.0378076	1	NM_102614	AT1G28460	chr1:10006464-10006523
A_84_P22808	0.205636	0.327351	0.73224	-0.200013	0.340667	0.681605	-0.713565	0.00101831	0.00816082	-1.39702	3.5924e-09	7.44043e-08	1	NM_103109	AT1G33870	chr1:12301400-12301341
A_84_P22847	-0.649318	0.000290257	0.012545	-1.5268	2.13003e-13	3.45241e-11	-0.667787	0.000200883	0.00199102	0.672533	0.000182585	0.00139581	1	NM_101322	AT1G14550	chr1:4980258-4980317
A_84_P22854	-0.347642	0.00412918	0.0758713	-0.548709	1.30646e-05	0.000481213	-1.05581	1.75996e-13	1.08339e-11	-1.34079	5.61651e-18	4.59384e-16	1	NM_104058	AT1G51790	chr1:19206939-19206880
A_84_P230389	0.204693	0.380418	0.772466	0.202701	0.385046	0.717348	0.015993	0.94522	0.985555	-1.08225	1.34162e-05	0.000135326	1	NM_113002	AT3G21080	chr3:7388567-7388508
A_84_P23059	-0.496937	0.0209731	0.195172	-0.952745	2.28381e-05	0.00078194	-3.18574	2.57096e-24	6.77927e-22	-3.23245	1.13346e-24	2.34208e-22	1	NM_111153	AT3G02850	chr3:619838-619779
A_84_P23077	-1.60913	3.89266e-05	0.00268639	-1.58733	4.82634e-05	0.00148808	-2.91706	1.7372e-11	7.52233e-10	-1.3802	0.000343756	0.0024278	1	NM_102403	AT1G26390	chr1:9130821-9130762
A_84_P23095	0.136131	0.497257	0.839936	-0.178511	0.373929	0.709879	-0.769252	0.000245034	0.00237169	-1.0791	7.53064e-07	1.00486e-05	1	NM_112927	AT3G20360	chr3:7100012-7099953
A_84_P231139	-0.306085	0.0269511	0.224068	-0.680828	3.45623e-06	0.000150583	-1.13217	2.86829e-12	1.40957e-10	-1.3726	1.33327e-15	7.64769e-14	1	NM_129769	AT2G42060	chr2:17548906-17548965
A_84_P23166	-0.111965	0.537231	0.859359	-0.523114	0.00496532	0.0573723	-0.919493	2.63171e-06	4.19267e-05	-1.19784	4.76889e-09	9.65086e-08	1	NM_114930	AT3G50700	chr3:18842751-18842810
A_84_P23171	-0.106291	0.710696	0.924814	-0.812627	0.00571509	0.0631053	-1.34198	1.17307e-05	0.000160594	-1.13304	0.000165621	0.00128082	1	NM_115050	AT3G51910	chr3:19266560-19266619
A_84_P23194	0.268914	0.125934	0.49066	-0.212204	0.225808	0.566669	-0.900554	1.83065e-06	3.02404e-05	-1.21584	9.98422e-10	2.25998e-08	1	NM_115553	AT3G56940	chr3:21078146-21078205
A_84_P23218	0.278798	0.0370022	0.267247	-0.255959	0.0549506	0.270799	-1.51902	2.93797e-18	3.55514e-16	-1.57507	5.05872e-19	4.74124e-17	1	NM_116158	AT3G62930	chr3:23261652-23261593
A_84_P13412	-0.196749	0.408368	0.792818	-0.823067	0.00084924	0.0149365	-0.530991	0.0278234	0.121282	-1.06876	2.3337e-05	0.000222502	1			chr1:020688679-020688620
A_84_P23233	-0.142438	0.197467	0.597453	-0.522915	8.89285e-06	0.000344869	-0.944103	8.8199e-13	4.72902e-11	-1.01109	6.1863e-14	2.73918e-12	1	NM_001084877	AT4G02380	chr4:1046554-1046495
A_84_P23265	0.0261694	0.934313	0.986556	-0.939402	0.00402987	0.0490725	-1.23326	0.000211988	0.00208646	-0.94805	0.00372171	0.0188481	1	NM_117378	AT4G13090	chr4:7631621-7631562
A_84_P23283	0.339619	0.329083	0.734011	-0.14296	0.680397	0.889678	-1.86863	7.59142e-07	1.37135e-05	-1.97559	2.17772e-07	3.20614e-06	1	NM_102651	AT1G29100	chr1:10169522-10169581
A_84_P23359	-0.306446	0.0897503	0.419753	-1.5108	1.64956e-12	2.33142e-10	-2.82187	1.91485e-25	5.93503e-23	-2.44203	5.69159e-22	8.01222e-20	1	NM_120140	AT4G39770	chr4:18449180-18449121
A_84_P23407	0.779824	0.0311942	0.243207	-0.132271	0.71054	0.903719	-1.12702	0.00218964	0.0156776	-1.32815	0.000359745	0.0025296	1	NM_001125727	AT5G09660	chr5:2993817-2993666
A_84_P23487	-0.776431	6.17271e-05	0.0038603	-2.06603	8.86339e-18	2.28598e-15	-3.06529	6.6294e-27	2.46572e-24	-3.87519	3.83123e-33	2.33747e-30	1	NM_103873	AT1G49860	chr1:18459641-18459700
A_84_P23597	-0.814386	0.0853535	0.41038	0.182732	0.69672	0.897581	-0.105216	0.822373	0.950904	-1.46506	0.00245098	0.013301	1	NM_121966	AT5G19610	chr5:6617830-6617771
A_84_P23650	0.248772	0.038747	0.272718	0.235944	0.0496344	0.255704	-0.680355	1.84839e-07	3.82158e-06	-1.00029	1.75835e-12	6.15144e-11	1	NM_104927	AT1G62480	chr1:23129288-23129347
A_84_P23689	-0.00988472	0.949134	0.990423	-0.385154	0.0148619	0.121529	-1.71433	2.09998e-17	2.31877e-15	-1.97364	2.14622e-20	2.4306e-18	1	NM_101073	AT1G12010	chr1:4057611-4057670
A_84_P23733	0.187637	0.0825379	0.403541	-0.0888778	0.407147	0.733134	-1.15074	7.66049e-17	7.68965e-15	-1.56802	1.20788e-23	2.22288e-21	1	NM_106654	AT1G80050	chr1:30111769-30111710
A_84_P23783	0.262668	0.519013	0.849994	0.190004	0.640651	0.870242	-1.11392	0.00753248	0.0430877	-2.27782	3.2153e-07	4.58103e-06	1	NM_104160	AT1G52820	chr1:19670231-19670290
A_84_P238093	0.217464	0.652578	0.905131	0.670159	0.1678	0.49118	0.39738	0.411466	0.729161	-1.2546	0.0110204	0.0460276	1	NM_118574	AT4G24410	chr4:12623658-12623599
A_84_P23884	0.0037363	0.99278	0.99844	-0.203504	0.622368	0.861706	-0.233619	0.571918	0.842196	-1.1398	0.00708484	0.0322183	1	NM_127877	AT2G23130	chr2:9845117-9845176
A_84_P238905	-0.0473732	0.739015	0.934721	-0.188123	0.188272	0.518503	-0.561588	0.00016843	0.00169469	-1.01211	5.32448e-10	1.25256e-08	1	NM_123009	AT5G36180	chr5:14241845-14241904
A_84_P23898	-0.937231	0.000179648	0.00889595	-1.41532	8.02549e-08	5.28068e-06	-2.04004	1.01257e-12	5.34799e-11	-0.504305	0.0370992	0.12075	1	NM_130231	AT2G46660	chr2:19153724-19153665
A_84_P239195	0.047951	0.873967	0.97401	0.274382	0.365357	0.703317	-0.53098	0.0821066	0.270277	-1.05702	0.00077048	0.00489643	1	NM_114461	AT3G45920	chr3:16882209-16882268
A_84_P23968	-0.0900722	0.75013	0.9387	0.225478	0.426162	0.746225	-0.812264	0.00516176	0.0318422	-3.13684	1.84672e-17	1.41238e-15	1	NM_126957	AT2G13810	chr2:5772062-5772121
A_84_P24070	-0.16527	0.124516	0.488496	-0.436433	0.000103861	0.00285366	-0.938207	3.68906e-13	2.16527e-11	-1.12563	1.87543e-16	1.22263e-14	1	NM_113631	AT3G27170	chr3:10026836-10026895
A_84_P24094	-0.361504	0.153523	0.536767	-0.358843	0.156531	0.47466	-0.735028	0.00448148	0.0284135	-1.20119	8.33467e-06	8.78572e-05	1	NM_100125	AT1G02440	chr1:497183-497051
A_84_P24103	-0.0465983	0.89345	0.976795	-0.277457	0.426124	0.746225	-1.34839	0.000218065	0.00213972	-0.645839	0.0664696	0.187083	1	NM_114733	AT3G48740	chr3:18052909-18052850
A_84_P241325	0.0559763	0.615581	0.892063	-0.429214	0.00023552	0.00551117	-1.04171	3.19624e-14	2.19293e-12	-0.840133	8.54481e-11	2.28902e-09	1	NM_104165	AT1G52870	chr1:19687740-19687799
A_84_P24143	0.808832	0.0672479	0.363046	-0.0699211	0.872877	0.963311	-1.07601	0.0157843	0.0778617	-1.29217	0.00404726	0.0202386	1	NM_101999	AT1G21500	chr1:7530111-7530052
A_84_P24157	-0.00375591	0.981317	0.996746	-0.297062	0.0670939	0.303313	-0.888709	4.08767e-07	7.83688e-06	-1.15049	4.2412e-10	1.01311e-08	1	NM_115989	AT3G61250	chr3:22672487-22672546
A_84_P241903	-0.164604	0.149729	0.530396	-0.51167	2.26548e-05	0.000777171	-1.11661	3.85709e-15	3.02859e-13	-1.79687	1.55089e-25	3.6778e-23	1	NM_180829	AT5G50200	chr5:20437513-20437572
A_84_P242183	-1.49236	0.000159249	0.00810792	0.209171	0.578588	0.841219	-0.0682879	0.855969	0.960489	-0.0468333	0.900928	0.958536	1	NM_105707	AT1G70390	chr1:26529290-26529231
A_84_P242693	-0.731051	0.109697	0.460502	-0.874824	0.0565115	0.274491	-1.92282	5.9795e-05	0.000683311	-1.47383	0.00166528	0.00951353	1	NM_115437	AT3G55790	chr3:20708521-20708580
A_84_P256080	0.719218	0.0102531	0.129991	-0.0409231	0.881239	0.965939	-0.857472	0.00242047	0.0170538	-1.02802	0.000330809	0.00235093	1	NM_001123835	AT1G18730	chr1:6462069-6462128
A_84_P256970	-0.307341	0.0209738	0.195172	-0.903007	1.33295e-09	1.19539e-07	-1.19086	9.19909e-14	5.85659e-12	-1.48471	6.15014e-18	4.99561e-16	1	NM_118715	AT4G25830	chr4:13134795-13134854
A_84_P258450	-0.206111	0.371833	0.766121	-0.915177	0.000154352	0.00389842	-1.19753	1.58296e-06	2.65585e-05	-1.12166	5.72958e-06	6.25195e-05	1	NM_128833	AT2G32740	chr2:13888161-13888220
A_84_P258460	-0.107619	0.395049	0.783094	-0.518356	9.76683e-05	0.00270668	-1.14483	1.09281e-13	6.89525e-12	-1.83501	1.90838e-23	3.40559e-21	1	NM_130324	AT2G47560	chr2:19512010-19511951
A_84_P260410	0.719421	0.0586869	0.338413	-0.196254	0.601962	0.852559	-1.15605	0.00285795	0.0195476	-1.30364	0.000846063	0.00531652	1	NM_106492	AT1G78450	chr1:29517053-29516994
A_84_P264160	-0.179619	0.0820669	0.402073	-0.419558	9.86633e-05	0.00272783	-0.79458	3.15126e-11	1.29926e-09	-1.03657	1.07203e-15	6.20968e-14	1	NM_103727	AT1G48300	chr1:17848267-17848326
A_84_P266190	-0.155544	0.353834	0.752672	-0.673902	0.000128416	0.00335859	-0.592957	0.000659475	0.00560951	-1.37496	4.45812e-12	1.4667e-10	1	NM_102385	AT1G26210	chr1:9068126-9068185
A_84_P267160	-0.694973	0.00158859	0.0403026	-1.40422	4.88809e-09	3.98882e-07	-1.31754	2.7391e-08	6.74449e-07	-1.69524	1.3147e-11	4.05353e-10	1	NM_124060	AT5G46890	chr5:19036855-19036796
A_84_P268570	0.182589	0.086705	0.413244	-0.383595	0.0004906	0.00984376	-1.01201	1.14016e-14	8.27234e-13	-1.01226	1.12865e-14	5.54656e-13	1	NM_119582	AT4G34190	chr4:16372650-16372591
A_84_P269530	-0.293169	0.00748078	0.107837	-0.303732	0.00567065	0.0627715	-0.623311	1.2657e-07	2.699e-06	-1.02948	9.78604e-15	4.87371e-13	1	NM_113869	AT3G29430	chr3:11312705-11312764
A_84_P270930	0.598399	0.122548	0.485214	-0.221872	0.564232	0.831735	-1.01417	0.00991031	0.0538145	-1.26148	0.00152316	0.00883736	1	NM_179990	AT2G39730	chr2:16570994-16570935
A_84_P279980	0.370726	0.187593	0.585215	-0.58932	0.0378649	0.218507	-1.00916	0.000535876	0.00467637	-0.482127	0.0878564	0.230209	1	NM_102684	AT1G29440	chr1:10304649-10304590
A_84_P282640	-0.449174	0.0819941	0.401875	-0.413517	0.108791	0.392166	-0.879984	0.000917051	0.00744812	-1.19188	1.27616e-05	0.000129575	1	NM_127881	AT2G23170	chr2:9864081-9864022
A_84_P282890	0.0199302	0.956063	0.991679	-0.0215759	0.952439	0.987514	-1.0524	0.00465013	0.0292936	-0.979766	0.00818659	0.0362669	1	NM_124134	AT5G47610	chr5:19301354-19301295
A_84_P283170	0.120332	0.318416	0.725117	-0.190229	0.116561	0.40645	-0.695061	1.52516e-07	3.19633e-06	-1.09682	8.59061e-14	3.73818e-12	1	NM_127674	AT2G21045	chr2:9028416-9028585
A_84_P284470	-0.478313	0.0120649	0.142694	-1.07303	1.71274e-07	1.04521e-05	-1.98756	1.16514e-16	1.13414e-14	-1.98084	1.3578e-16	9.06925e-15	1	NM_120607	AT5G05250	chr5:1557177-1557118
A_84_P285470	-0.505336	0.0514918	0.317192	-0.744309	0.0046985	0.0550271	-1.18616	1.4415e-05	0.000193004	-0.772111	0.00342495	0.0176281	1	NM_103529	AT1G44030	chr1:16724587-16724528
A_84_P287050	-0.178292	0.264215	0.673958	-0.52931	0.00131588	0.0209532	-1.52908	1.0197e-14	7.4751e-13	-1.92002	3.16215e-19	3.06113e-17	1	NM_128098	AT2G25410	chr2:10815826-10815885
A_84_P287550	0.0439065	0.624704	0.896414	-0.358382	0.000143891	0.00366905	-1.04749	1.60343e-18	2.00906e-16	-1.03585	2.74697e-18	2.33321e-16	1	NM_123684	AT5G43180	chr5:17336521-17336462
A_84_P288500	-0.209418	0.118439	0.477839	-0.0935008	0.482827	0.783204	-0.321982	0.0175792	0.0849021	-1.1186	1.94648e-12	6.75607e-11	1	NM_114639	AT3G47710	chr3:17591394-17591453
A_84_P289354	-0.330551	0.43614	0.806798	-0.720922	0.0918992	0.360369	-1.30599	0.00279197	0.0191952	-0.682042	0.110452	0.271606	1	NM_127149	AT2G15890	chr2:6921048-6920989
A_84_P291394	0.0545617	0.489507	0.836287	-0.176196	0.0279	0.181416	-0.765253	6.8325e-15	5.16959e-13	-1.14922	1.62473e-23	2.92899e-21	1	NM_129700	AT2G41370	chr2:17238202-17238143
A_84_P295824	-1.16342	3.23126e-06	0.000334819	-1.25604	6.63676e-07	3.46386e-05	-2.522	4.47934e-17	4.64143e-15	-3.2243	2.06566e-22	3.15965e-20	1	NM_115556	AT3G56970	chr3:21084535-21084476
A_84_P297564	-0.301219	0.0686678	0.366173	-0.58486	0.000597369	0.0113725	-1.21198	1.5289e-10	5.55212e-09	-1.0957	3.27015e-09	6.81295e-08	1	NM_115065	AT3G52060	chr3:19311035-19310976
A_84_P297814	-0.633802	2.74497e-05	0.00206803	-0.846099	7.61732e-08	5.02147e-06	-2.10893	6.27597e-24	1.57273e-21	-2.99415	4.87066e-33	2.91694e-30	1	NM_128437	AT2G28780	chr2:12340194-12340135
A_84_P298044	-0.455569	0.0374464	0.268384	-1.46714	2.10172e-09	1.82015e-07	-2.29652	1.22913e-16	1.18661e-14	-3.40081	2.00735e-25	4.66629e-23	1	NM_128387	AT2G28270	chr2:12054331-12054390
A_84_P305590	-0.0865313	0.665817	0.909698	-0.465604	0.022358	0.157151	-1.3731	1.64959e-09	4.99887e-08	-1.49816	1.1105e-10	2.90654e-09	1	NM_123877	AT5G45090	chr5:18202935-18202876
A_84_P308593	0.516347	0.0822249	0.402464	-0.301342	0.307189	0.650096	-0.862836	0.00432655	0.0276296	-1.2441	6.2722e-05	0.000538718	1	NM_129505	AT2G39470	chr2:16477753-16477812
A_84_P310353	0.219844	0.630751	0.898754	-0.148979	0.744523	0.917568	-0.93299	0.0440721	0.171748	-1.2049	0.00996278	0.0425289	1	NM_001036167	AT1G66940	chr1:24973212-24973153
A_84_P500468	-0.00578789	0.967151	0.994922	-0.921085	6.04917e-09	4.85776e-07	-1.38195	3.99986e-15	3.12679e-13	-1.8496	3.97839e-21	5.0932e-19	1	NM_113904	AT3G29780	chr3:11672063-11672122
A_84_P501191	-0.351762	0.0611383	0.346696	-0.436188	0.02103	0.151093	-1.47571	1.44798e-11	6.35565e-10	-2.14459	2.71241e-18	2.3094e-16	1	NM_201818	AT2G27402	chr2:11723906-11723965
A_84_P502546	-0.223242	0.236573	0.646085	-0.862897	1.63606e-05	0.000586888	-0.983702	1.36389e-06	2.32698e-05	-1.55048	3.74688e-12	1.24546e-10	1	NM_148032	AT5G35525	chr5:13707479-13707538
A_84_P503581	-0.298095	0.322357	0.728089	-0.964813	0.00187965	0.0278238	-1.32237	3.33536e-05	0.000408781	-1.23312	9.73808e-05	0.000797232	1	NM_112350	AT3G14880	chr3:5007508-5007567
A_84_P503876	-0.246004	0.0386415	0.27269	-0.510502	4.00545e-05	0.00126478	-0.931526	1.47411e-11	6.45431e-10	-1.03398	3.24436e-13	1.28228e-11	1	NM_128325	AT2G27660	chr2:11798609-11798550
A_84_P50560	0.762152	0.00666186	0.100766	-0.286667	0.297045	0.640339	-0.82145	0.00357944	0.0235392	-1.13403	8.66015e-05	0.00071898	1	NM_126555	AT2G05310	chr2:1933405-1933346
A_84_P505830	-0.499596	0.0384236	0.271672	-0.948204	0.000148424	0.00377024	-2.72401	4.09019e-18	4.88253e-16	-3.47994	1.32648e-23	2.41598e-21	1	NM_114906	AT3G50460	chr3:18728492-18728551
A_84_P505944	0.339725	0.465156	0.822861	0.32793	0.48074	0.78203	-0.345055	0.458209	0.765666	-1.65509	0.000618079	0.00406462	1	NM_118529	AT4G23970	chr4:12445439-12445380
A_84_P508888	-0.293554	0.554241	0.865333	0.172741	0.727624	0.911199	-0.900175	0.0725219	0.247512	-1.99087	0.000134429	0.00106286	1	NM_114805	AT3G49450	chr3:18337454-18337395
A_84_P509017	-0.499461	0.0823465	0.402773	0.0645968	0.820448	0.946159	-0.234454	0.411057	0.728874	-1.15522	0.00011522	0.000927585	1	NM_103735	AT1G48390	chr1:17880253-17880194
A_84_P510106	-0.483915	0.00274927	0.0576515	-0.275931	0.0813771	0.340201	-0.480418	0.00293868	0.0199914	-1.06501	2.14442e-09	4.60613e-08	1	NM_129144	AT2G35850	chr2:15056930-15056989
A_84_P510832	0.34647	0.164826	0.554157	0.433228	0.0835377	0.344023	-1.20415	6.04106e-06	8.8644e-05	-1.71335	1.29418e-09	2.8706e-08	1	NM_104697	AT1G60050	chr1:22121716-22121657
A_84_P510834	-0.0823439	0.583488	0.877575	-0.593429	0.000165809	0.00414042	-1.18164	2.00005e-11	8.56603e-10	-1.49899	2.01906e-15	1.13159e-13	1	NM_104829	AT1G61480	chr1:22681386-22681327
A_84_P511028	0.476963	0.126702	0.491977	-0.364418	0.241716	0.585001	-0.987559	0.0020371	0.0147046	-1.15203	0.000372067	0.00260432	1	NM_130057	AT2G44920	chr2:18526552-18526611
A_84_P511862	-0.148725	0.505321	0.843866	-0.821523	0.000415542	0.00860654	-1.31774	8.9801e-08	1.98314e-06	-1.02597	1.60334e-05	0.000158824	1	NM_128814	AT2G32550	chr2:13822767-13822826
A_84_P512014	-0.39147	0.275862	0.684276	-1.06043	0.00397185	0.0485954	0.0134393	0.970039	0.992634	-0.00312414	0.993033	0.997428	1	NM_113828	AT3G29060	chr3:11045053-11044994
A_84_P513574	-0.290748	0.523806	0.852242	0.593553	0.195053	0.52683	-1.37892	0.00329264	0.0219679	-1.60256	0.000718303	0.00461632	1	NM_201727	AT2G14560	chr2:6214663-6214722
A_84_P513598	-0.105943	0.625055	0.896445	-0.83996	0.000216736	0.00515006	-2.82796	6.02585e-21	1.00909e-18	-2.89108	1.90113e-21	2.50651e-19	1	NM_201779	AT2G22122	chr2:9403637-9403696
A_84_P514082	0.448586	0.12866	0.496031	-0.00776425	0.978854	0.995329	-0.539559	0.0685703	0.23835	-1.00575	0.000944442	0.0058566	1	NM_123003	AT5G36120	chr5:14198666-14198607
A_84_P514181	-0.198323	0.383205	0.77422	-0.16578	0.465705	0.771883	-1.05556	1.32388e-05	0.000179158	-0.961012	6.1463e-05	0.000529304	1	NM_125995	AT5G65980	chr5:26393426-26393485
A_84_P515522	-0.0531377	0.809201	0.95617	0.0707748	0.747793	0.918907	-0.414318	0.0627612	0.223504	-1.01463	1.5494e-05	0.000153763	1	NM_112298	AT3G14395	chr3:4811245-4811304
A_84_P517001	-0.547792	0.183141	0.578458	-1.50919	0.000409445	0.00850848	-1.89922	1.37516e-05	0.000185105	-1.9196	1.13947e-05	0.000116905	1	NM_103039	AT1G33055	chr1:11972446-11972387
A_84_P519104	0.241108	0.121903	0.484168	-0.301321	0.0542959	0.269115	-1.18783	4.64015e-11	1.8589e-09	-1.33814	6.65912e-13	2.49516e-11	1	NM_180300	AT3G25717	chr3:9375361-9375302
A_84_P520839	0.333186	0.00778988	0.110042	-0.0299572	0.806385	0.94131	-0.636055	1.56997e-06	2.63781e-05	-1.17413	1.05607e-14	5.23352e-13	1	NM_112477	AT3G16070	chr3:5451958-5451899
A_84_P523657	0.0416174	0.775611	0.947077	-0.219539	0.135523	0.440692	-1.31645	1.36316e-13	8.52495e-12	-2.08123	5.52017e-23	9.11447e-21	1	NM_179035	AT4G12545	chr4:7434704-7434763
A_84_P523886	0.118341	0.770348	0.945965	-0.382208	0.347088	0.687591	-1.16973	0.0049678	0.030909	-0.827675	0.0439956	0.13746	1	NM_124067	AT5G46960	chr5:19062291-19062232
A_84_P524641	-0.443254	0.135665	0.508982	-1.42699	6.50039e-06	0.000267698	-2.99946	9.21336e-16	8.11833e-14	-2.06963	8.20801e-10	1.88816e-08	1	NM_120128	AT4G39675	chr4:18414112-18414171
A_84_P525105	0.0579197	0.80415	0.954686	-0.44453	0.0600058	0.284253	-1.17504	3.09765e-06	4.84946e-05	-1.08023	1.46725e-05	0.000146493	1	NM_001084410	AT2G04790	chr2:1680111-1680170
A_84_P525395	0.0231061	0.891079	0.976326	-0.490324	0.00469281	0.0549786	-1.17301	1.09903e-09	3.4457e-08	-0.919387	5.92302e-07	8.04938e-06	1	NM_116439	AT4G02075	chr4:914312-914253
A_84_P525626	-0.0317834	0.913792	0.98065	-0.473808	0.10963	0.39387	-0.940381	0.00194155	0.0141216	-1.79931	3.62911e-08	6.21749e-07	1	NM_123625	AT5G42610	chr5:17063726-17063785
A_84_P526212	-0.537906	0.0159975	0.168049	-1.47352	2.83224e-09	2.41726e-07	-2.84488	7.62464e-21	1.25892e-18	-3.15559	3.02858e-23	5.27152e-21	1	NM_114555	AT3G46880	chr3:17266202-17266261
A_84_P526469	-0.313666	0.411412	0.794362	-0.115872	0.761096	0.924359	-0.529666	0.167207	0.435989	-1.07701	0.00588299	0.0277086	1	NM_147896	AT5G22150	chr5:7345811-7345870
A_84_P527444	-0.22787	0.139909	0.514901	-1.10786	3.31362e-10	3.199e-08	-1.92994	3.80747e-20	5.77396e-18	-2.39836	3.02741e-25	6.85709e-23	1	NM_124454	AT5G50760	chr5:20645396-20645455
A_84_P528005	-0.644743	0.0540249	0.325865	-0.558382	0.0941726	0.36492	-1.69359	2.14747e-06	3.49189e-05	0.98785	0.00368191	0.018692	1	NM_114451	AT3G45820	chr3:16840233-16840174
A_84_P529946	-0.653278	0.00840254	0.115254	-1.10448	1.85585e-05	0.000655746	-1.08471	2.51392e-05	0.000317353	-1.4501	6.44527e-08	1.05032e-06	1	NM_202971	AT4G37235	chr4:17518371-17519511
A_84_P530030	-0.243714	0.44073	0.80964	-0.163046	0.605608	0.853995	-1.65972	1.25702e-06	2.16449e-05	-2.39735	6.6862e-11	1.82998e-09	1	NM_122328	AT5G24220	chr5:8226416-8226475
A_84_P531032	-0.473554	0.238155	0.64762	-0.160357	0.688329	0.893654	-0.228987	0.567001	0.839076	-1.13479	0.00566586	0.0268613	1	NM_125729	AT5G63340	chr5:25379553-25379667
A_84_P531612	0.0137804	0.937716	0.98749	-0.329197	0.0650162	0.29815	-0.721285	0.00010353	0.00110283	-1.63191	4.90562e-14	2.20528e-12	1	NM_148231	AT4G04745	chr4:2413008-2412949
A_84_P531920	-0.665343	0.000566885	0.020356	-1.0183	4.89742e-07	2.66634e-05	0.14142	0.446173	0.75614	-0.0499617	0.787466	0.902742	1	NM_126080	AT5G66815	chr5:26677754-26677813
A_84_P533868	-0.466261	0.00212029	0.0486166	-0.798143	6.30096e-07	3.32364e-05	-1.37974	2.678e-14	1.86636e-12	-2.04964	1.78e-22	2.75853e-20	1	NM_103793	AT1G49000	chr1:18123672-18123613
A_84_P537376	-0.144674	0.718681	0.927813	-0.738095	0.0690726	0.308612	0.00261133	0.99481	0.99912	-1.12303	0.00639218	0.0296562	1	NM_102682	AT1G29420	chr1:10301544-10301485
A_84_P537901	-0.201783	0.223473	0.631182	-0.0436004	0.791543	0.93618	-1.18894	3.63091e-10	1.24437e-08	-0.953513	1.53141e-07	2.31936e-06	1	NM_118983	AT4G28410	chr4:14054824-14054883
A_84_P538776	-0.613469	0.0180756	0.179835	-0.976307	0.000250828	0.00581165	-1.34834	1.09189e-06	1.90899e-05	-1.13937	2.5698e-05	0.000242979	1	NM_202875	AT4G24015	chr4:12469879-12469820
A_84_P539356	0.200663	0.608177	0.888808	-0.0201651	0.958875	0.989527	-0.345037	0.378856	0.700718	-1.38585	0.000661668	0.00430242	1	NM_128361	AT2G28020	chr2:11933946-11934005
A_84_P540304	0.198184	0.447659	0.813057	-0.522558	0.0477748	0.250382	-1.01296	0.000208763	0.00206103	-1.2781	5.03883e-06	5.57347e-05	1	NM_111117	AT3G02500	chr3:521619-521678
A_84_P540531	-0.124325	0.769503	0.945747	0.0859816	0.839382	0.952728	-0.514761	0.227204	0.527728	-1.26244	0.00382753	0.0193147	1	NM_117941	AT4G18310	chr4:10122543-10122602
A_84_P540836	-0.0530892	0.877698	0.974771	-0.0120199	0.972204	0.993517	-0.907236	0.0101393	0.0547549	-1.52235	3.23385e-05	0.000298888	1	NM_123608	AT5G42430	chr5:16971387-16971328
A_84_P541319	0.150728	0.557137	0.866495	-0.0815228	0.750635	0.920508	-0.641921	0.0141982	0.0714845	-1.54507	5.59182e-08	9.23277e-07	1	NM_115291	AT3G54310	chr3:20111455-20111396
A_84_P541789	-0.632792	0.000418886	0.0162826	-0.592737	0.000897004	0.0156132	-0.905205	1.22161e-06	2.10979e-05	-1.59684	4.13161e-14	1.88613e-12	1	NM_102389	AT1G26250	chr1:9085294-9085353
A_84_P54250	-0.123215	0.56375	0.86962	-0.146501	0.492677	0.790068	-1.02383	7.52163e-06	0.000107861	-1.43144	3.05246e-09	6.40473e-08	1	NM_101851	AT1G19960	chr1:6928214-6928273
A_84_P543604	-1.07577	0.00447296	0.0798221	-1.42896	0.00021338	0.005084	-1.38389	0.000323541	0.00302835	-2.15348	1.15203e-07	1.78691e-06	1	NM_103634	AT1G47400	chr1:17386069-17386128
A_84_P545022	-0.401407	0.203135	0.6042	-0.121959	0.69756	0.89803	-0.66643	0.036346	0.148628	-1.1053	0.000706288	0.0045482	1	NM_148398	AT4G35165	chr4:16735486-16735545
A_84_P545588	-0.381865	0.141645	0.517781	-0.169693	0.511202	0.801341	-0.778587	0.00337979	0.0224519	-1.00037	0.000216106	0.00161846	1	NM_129402	AT2G38460	chr2:16106074-16106133
A_84_P546117	0.202939	0.130916	0.499977	-0.283923	0.0359083	0.211958	-0.714295	8.53324e-07	1.52975e-05	-1.12374	1.78509e-12	6.22141e-11	1	NM_126098	AT5G66985	chr5:26743722-26743781
A_84_P546148	0.00212991	0.98611	0.997349	-0.279203	0.0248902	0.168288	-0.787577	9.90998e-09	2.62882e-07	-1.10058	1.50919e-13	6.3033e-12	1	NM_116389	AT4G01580	chr4:686513-686644
A_84_P54840	-0.501542	0.0398814	0.277336	-1.08936	2.11241e-05	0.000732481	-0.516524	0.034468	0.143046	0.53776	0.0278963	0.09694	1	NM_112814	AT3G19270	chr3:6673794-6673735
A_84_P548811	-0.0484669	0.89725	0.977115	0.402029	0.285932	0.62995	-0.258464	0.491711	0.789773	-1.03949	0.00690684	0.0315999	1	NM_124401	AT5G50220	chr5:20446134-20446075
A_84_P549446	-0.252856	0.236378	0.645854	-0.886412	7.77457e-05	0.00222615	-1.11	1.46208e-06	2.47537e-05	-0.451269	0.0364562	0.1193	1	NM_119737	AT4G35720	chr4:16928910-16928969
A_84_P549811	-0.767343	0.030281	0.238881	-1.49691	4.98331e-05	0.00152848	-1.79475	1.95715e-06	3.2075e-05	-2.20089	1.66654e-08	3.04003e-07	1	NM_179449	AT1G47395	chr1:17383343-17383402
A_84_P550058	0.151715	0.335139	0.738359	-0.298543	0.060141	0.284652	-0.923379	1.0017e-07	2.18347e-06	-1.34281	1.01986e-12	3.70357e-11	1	NM_111091	AT3G02240	chr3:418996-419055
A_84_P553213	0.0208543	0.962629	0.993665	-0.543089	0.224718	0.565312	-0.118229	0.790572	0.939976	-1.69264	0.000279692	0.00203179	1	NM_113302	AT3G23970	chr3:8660965-8660906
A_84_P553421	0.45536	0.159331	0.546105	0.376602	0.243459	0.586304	-0.0671982	0.834403	0.954074	-1.17828	0.000442507	0.00302869	1	NM_106082	AT1G74220	chr1:27913513-27913454
A_84_P554758	0.407522	0.0534086	0.323705	0.213902	0.306203	0.649227	-0.588281	0.00592873	0.0355603	-1.32139	1.47236e-08	2.71951e-07	1	NM_148408	AT4G37810	chr4:17781495-17781554
A_84_P555156	-1.48763	1.52752e-05	0.00128508	-1.56272	6.30803e-06	0.000260383	-3.74457	2.08481e-18	2.5578e-16	-4.42896	4.0756e-22	5.87784e-20	1	NM_104908	AT1G62280	chr1:23007374-23007315
A_84_P555267	-0.402726	0.0338158	0.253681	-0.586927	0.00234587	0.0328793	-0.656643	0.000728924	0.00610617	-2.0113	7.46796e-17	5.18414e-15	1	NM_127811	AT2G22460	chr2:9533287-9533228
A_84_P555846	-0.747711	0.00867967	0.11746	-0.905212	0.00166453	0.0252966	-1.46619	1.21625e-06	2.1025e-05	-0.942407	0.00109553	0.00665108	1	NM_125902	AT5G65030	chr5:25975794-25975735
A_84_P556374	-0.803447	0.0329329	0.250183	0.576836	0.122889	0.41824	-1.96348	1.10148e-06	1.92291e-05	-1.85481	3.49128e-06	4.00393e-05	1	NM_114979	AT3G51200	chr3:19018914-19018855
A_84_P14362	-0.747815	0.000840377	0.0269303	-1.01667	1.03838e-05	0.000393672	-1.42809	4.43466e-09	1.24657e-07	-1.52075	7.01735e-10	1.63126e-08	1	NP214749	AT1G15625	chr1:5375565-5375624
A_84_P557103	-0.329102	0.0131195	0.149682	-0.55459	5.46303e-05	0.00165266	-0.681521	1.33271e-06	2.27818e-05	-1.1913	7.04913e-14	3.09409e-12	1	NM_129511	AT2G39530	chr2:16498657-16498598
A_84_P559359	0.277828	0.0752271	0.384876	-0.530051	0.000951831	0.0163327	-1.48988	9.02931e-15	6.67451e-13	-1.95707	2.83684e-20	3.15211e-18	1	NM_125162	AT5G57785	chr5:23409043-23408984
A_84_P559667	-0.301019	0.463808	0.82204	0.125052	0.760519	0.924205	0.115753	0.777831	0.936036	-1.1939	0.00462821	0.0226689	1	NM_126697	AT2G07280	chr2:3028898-3028957
A_84_P559716	-0.0218847	0.871074	0.97385	-0.106384	0.431086	0.749458	-0.610549	2.11419e-05	0.000271071	-1.06163	2.02221e-11	6.04508e-10	1	NM_128374	AT2G28140	chr2:11995798-11995857
A_84_P560054	-0.346041	0.0438671	0.291346	-1.26761	1.09375e-10	1.15708e-08	-3.01073	1.72159e-28	7.41838e-26	-2.66198	2.36412e-25	5.42427e-23	1	NM_148384	AT4G29905	chr4:14627249-14627190
A_84_P561541	0.0757363	0.683658	0.915395	-0.385681	0.0406888	0.228061	-1.10514	7.66587e-08	1.72088e-06	-1.73659	3.25202e-14	1.50402e-12	1	NM_129997	AT2G44340	chr2:18314623-18314682
A_84_P561544	-0.120093	0.406362	0.791399	-0.550048	0.000271313	0.00618888	-1.42422	3.40365e-15	2.70866e-13	-1.25441	5.64175e-13	2.14581e-11	1	NM_180108	AT2G45560	chr2:18776318-18776259
A_84_P562801	-0.718789	0.0621253	0.350254	0.182898	0.631258	0.866068	-1.73521	1.89825e-05	0.000246049	-3.38758	2.32357e-13	9.4805e-12	1	NM_121975	AT5G19700	chr5:6661051-6660992
A_84_P564098	-0.921514	0.0188004	0.184628	-2.18062	2.46097e-07	1.43967e-05	-3.39605	3.19281e-13	1.89605e-11	-2.84081	1.72373e-10	4.36603e-09	1	NM_201723	AT2G14247	chr2:6034682-6034741
A_84_P569414	-0.495677	0.0564726	0.332675	-0.677511	0.00987698	0.0916956	-1.16562	2.01224e-05	0.000259302	-0.964076	0.000327585	0.00233223	1	NM_126222	AT2G01610	chr2:274250-274191
A_84_P569474	0.226715	0.681379	0.914868	-0.63433	0.252493	0.595737	-2.04328	0.000392182	0.00357425	-1.67231	0.00326629	0.0169498	1	NM_179769	AT2G27385	chr2:11716583-11716524
A_84_P570578	-0.204596	0.211459	0.615716	-0.136522	0.403008	0.730064	-1.44966	2.27978e-13	1.38171e-11	-2.32885	4.72384e-23	8.02462e-21	1	NM_114994	AT3G51350	chr3:19060383-19060324
A_84_P571568	-0.449027	0.0176777	0.17796	-0.428655	0.0233024	0.161413	-1.50514	7.30877e-12	3.37139e-10	-1.61375	5.6799e-13	2.158e-11	1	NM_118057	AT4G19370	chr4:10566442-10566383
A_84_P572181	-0.646475	0.0475321	0.304463	-0.83791	0.0109027	0.0980991	-2.11803	5.41213e-09	1.49869e-07	-1.33422	8.52843e-05	0.000709377	1	NM_128951	AT2G34000	chr2:14365470-14365529
A_84_P574087	0.845686	0.0180878	0.179835	0.212323	0.545716	0.821367	-0.578013	0.102691	0.316219	-1.25614	0.000590095	0.00390165	1	NM_112999	AT3G21055	chr3:7376768-7376709
A_84_P574164	-0.225256	0.0570915	0.333955	-0.374331	0.00195368	0.0286062	-0.928895	1.49061e-11	6.51842e-10	-1.21247	4.00966e-16	2.45542e-14	1	NM_001203179	AT3G56730	chr3:21014751-21014810
A_84_P575477	-0.129136	0.424243	0.801287	-0.573898	0.000629931	0.0118457	-1.09175	2.39929e-09	7.05296e-08	-1.07328	3.91422e-09	8.04384e-08	1	NM_101330	AT1G14630	chr1:5021235-5021294
A_84_P575989	-0.296815	0.40425	0.78985	-0.830342	0.0216225	0.153477	-1.65375	1.29985e-05	0.000176176	-1.88882	9.92931e-07	1.28561e-05	1	NM_117155	AT4G10860	chr4:6679341-6679282
A_84_P577535	0.152374	0.576074	0.874882	-0.252863	0.35437	0.694187	-0.997244	0.000446963	0.00400634	-1.41319	1.65756e-06	2.03503e-05	1	NM_201887	AT2G36985	chr2:15534969-15534910
A_84_P57900	-0.597846	0.0134434	0.151857	-1.35709	1.89532e-07	1.13507e-05	-2.49705	1.90894e-16	1.79868e-14	-2.48941	2.18992e-16	1.41202e-14	1	NM_115557	AT3G56980	chr3:21086967-21086908
A_84_P579344	-0.58381	0.0310591	0.242603	-0.753725	0.00585569	0.0642362	-1.04828	0.000178643	0.00178865	-0.79115	0.00391074	0.0196569	1	NM_129986	AT2G44220	chr2:18285600-18285659
A_84_P579509	0.534219	0.102239	0.446377	-1.05096	0.00171164	0.02584	-0.00998173	0.975419	0.994078	-0.363595	0.263738	0.492804	1	NM_115646	AT3G57840	chr3:21423041-21423100
A_84_P579709	0.244633	0.678017	0.914034	0.0102966	0.98605	0.99714	0.132071	0.822576	0.950971	-1.71076	0.004707	0.0230101	1	NM_121718	AT5G17120	chr5:5628948-5628889
A_84_P580314	-0.458964	0.00264804	0.0561956	-0.755019	2.36484e-06	0.000108097	-0.789287	9.45744e-07	1.67756e-05	-1.20064	7.15982e-12	2.29569e-10	1	NM_180292	AT3G22235	chr3:7854485-7854426
A_84_P581085	-0.167703	0.681187	0.914868	0.0406039	0.92072	0.97884	0.127761	0.754229	0.926962	-1.3532	0.00136496	0.00804765	1	NM_128978	AT2G34270	chr2:14468971-14468912
A_84_P581722	-0.0924775	0.684809	0.916173	-0.377458	0.100487	0.376641	-0.934571	9.84329e-05	0.00105395	-1.44504	1.45621e-08	2.6925e-07	1	NM_101557	AT1G16960	chr1:5800560-5800619
A_84_P581880	-0.335207	0.00881103	0.118383	-0.677052	6.75466e-07	3.51006e-05	-1.15685	4.88414e-14	3.25615e-12	-1.09175	4.72175e-13	1.82736e-11	1	NM_106462	AT1G78120	chr1:29394330-29394155
A_84_P582090	-0.394201	0.239945	0.649176	-0.999946	0.00362484	0.0456613	-1.21817	0.000469286	0.00417238	-0.712813	0.0354753	0.11681	1	NM_180279	AT3G18773	chr3:6467010-6467069
A_84_P582608	0.0416825	0.837556	0.964389	0.062547	0.758394	0.923451	-0.419477	0.0418971	0.165463	-1.08949	8.48552e-07	1.11876e-05	1	NM_101224	AT1G13540	chr1:4635891-4635832
A_84_P583082	-0.0609468	0.753428	0.940095	-0.447775	0.0233105	0.161437	-0.98194	2.74708e-06	4.34297e-05	-1.22712	1.58087e-08	2.90023e-07	1	NM_115681	AT3G58190	chr3:21548641-21548582
A_84_P583408	0.202767	0.530923	0.85598	-0.309744	0.339331	0.680396	-0.910667	0.00603388	0.0360456	-1.79144	4.04815e-07	5.67383e-06	1	NM_125321	AT5G59305	chr5:23923682-23923741
A_84_P583961	0.167285	0.464546	0.822572	0.145157	0.525478	0.809841	-0.974256	5.49985e-05	0.000634449	-1.21783	9.39227e-07	1.22505e-05	1	NM_114993	AT3G51340	chr3:19057709-19057650
A_84_P585264	-0.429922	0.220057	0.627227	-1.19913	0.000930605	0.0160469	-0.0827814	0.812419	0.948222	0.109423	0.753799	0.884199	1	NM_123514	AT5G41500	chr5:16604976-16605035
A_84_P585503	0.0147087	0.976449	0.99609	0.251403	0.614166	0.857915	0.0389417	0.937705	0.983317	-1.34226	0.00851998	0.037476	1	NM_201728	AT2G14635	chr2:6254525-6254466
A_84_P585958	-0.621529	0.089057	0.41799	-1.28371	0.000655344	0.0122087	-0.379312	0.29642	0.614049	0.586798	0.108038	0.267364	1	NM_121365	AT5G13620	chr5:4385458-4385399
A_84_P586318	0.15694	0.218125	0.624121	-0.440843	0.000820845	0.0145236	-1.19541	2.29159e-14	1.61297e-12	-1.2617	2.39208e-15	1.32479e-13	1	NM_179515	AT1G65845	chr1:24493320-24493261
A_84_P589734	0.124627	0.415404	0.796645	-0.0849854	0.578184	0.84093	-0.28222	0.067629	0.236103	-1.02218	3.31287e-09	6.89787e-08	1	NM_001035965	AT1G13610	chr1:4664222-4664041
A_84_P590126	0.0145459	0.905538	0.978983	-0.368025	0.00354439	0.0449041	-1.01782	3.0884e-12	1.50726e-10	-1.2815	2.76947e-16	1.73812e-14	1	NM_113153	AT3G22540	chr3:7984269-7984210
A_84_P591602	0.0353141	0.832712	0.963733	-0.357867	0.0349859	0.208711	-0.739602	3.10214e-05	0.000382988	-1.00383	6.07859e-08	9.93896e-07	1	NM_103338	AT1G36640	chr1:13853239-13853180
A_84_P592080	0.00843126	0.942597	0.988991	-0.432811	0.000400207	0.00840221	-0.915168	2.59912e-11	1.092e-09	-1.0314	3.40868e-13	1.34273e-11	1	NM_202842	AT4G19100	chr4:10454153-10454212
A_84_P594822	-0.374511	0.0289922	0.233192	-0.374295	0.0290823	0.186429	-1.34212	1.42398e-11	6.25809e-10	-1.58122	2.94976e-14	1.37321e-12	1	NM_001203288	AT5G03570	chr5:906514-906573
A_84_P595866	-0.444574	0.189938	0.58811	0.376699	0.265938	0.609419	-0.449901	0.184746	0.464579	-1.0292	0.00306024	0.0160455	1	NM_124969	AT5G55870	chr5:22612911-22612852
A_84_P596462	0.102418	0.653513	0.905524	-0.324157	0.157928	0.476413	-1.50938	4.56105e-09	1.27905e-07	-1.47413	8.79809e-09	1.69791e-07	1	NM_115934	AT3G60700	chr3:22439089-22439148
A_84_P597193	-0.499519	0.00239159	0.0527822	-0.866814	6.15814e-07	3.25736e-05	-2.01062	3.48793e-20	5.38177e-18	-2.13614	1.5141e-21	2.01883e-19	1	NM_130375	AT2G48080	chr2:19665871-19665728
A_84_P597689	-0.242184	0.377848	0.770396	-0.586161	0.0350499	0.208775	-0.558695	0.0442463	0.172116	-1.08075	0.000171458	0.00132191	1	NM_125932	AT5G65340	chr5:26113811-26113752
A_84_P599045	-0.356598	0.0352553	0.259792	-0.796325	8.39351e-06	0.000329529	-0.961068	1.66666e-07	3.46818e-06	-1.60695	9.49051e-15	4.74983e-13	1	NM_112819	AT3G19320	chr3:6696663-6696604
A_84_P599072	-0.292354	0.359719	0.756944	0.337354	0.291021	0.635151	-0.0161896	0.959434	0.990272	-1.19729	0.000321621	0.00229625	1	NM_113707	AT3G27910	chr3:10357490-10357431
[truncated: 329 more rows]
