# Supplementary material for: Ferric reduction by a CYBDOM protein counteracts increased iron availability in root meristems induced by phosphorus deficiency
Source: Nat Commun. 2024 Jan 11;15:422. doi: 10.1038/s41467-023-43912-w (PMC10784544; doi:10.1038/s41467-023-43912-w)
Supplement: Supplementary file 5 — Supplementary Data 2 [file 41467_2023_43912_MOESM5_ESM.xlsx]

## Sheet: Tabelle1
Supplementary Data 2. Significantly enriched GO terms of cluster 1.
Probe_ID	ontology	description	gene_ratio	bg_ratio	p.value	adj.p.value	q.value	count	gene_ID	gene_symbol	cluster
GO:0009735	BP	response to cytokinin	11/602	112/21263	0.000338551	0.0142818	0.0131725	11	AT2G28160/AT1G19050/AT3G59940/AT1G01580/AT1G26210/AT4G19690/AT4G39403/AT2G18300/AT1G03850/AT1G15670/AT1G80440	ATBHLH029/ARR7/AtKFB50/ATFRO2/ATSOFL1/ATIRT1/PLS/HBI1/ATGRXS13/KFB01/KFB20	carboxypeptidase cluster acting incorporation
GO:1905156	BP	negative regulation of photosynthesis	4/602	14/21263	0.000507785	0.018074	0.01667	4	AT1G76560/AT3G50820/AT5G66570/AT2G47400	CP12-3/OEC33/MSP-1/CP12	carboxypeptidase cluster acting incorporation
GO:0015979	BP	photosynthesis	24/602	197/21263	2.00968e-09	2.28902e-06	2.11122e-06	24	AT4G21280/AT5G52100/AT1G08380/AT4G05180/AT1G75690/AT1G54500/AT1G76560/AT1G06680/AT1G18730/AT2G39470/AT3G14395/AT4G19100/AT3G63540/AT1G29930/AT1G79040/AT5G38410/AT1G29910/AT3G50820/AT4G04640/AT3G27690/AT5G66570/AT1G42970/AT2G47400/AT2G34420	PSBQ/CRR1/PSAO/PSBQ/LQY1/NA/CP12-3/OE23/NDF6/PnsL1/MATI/PAM68/NA/AB140/PSBR/RBCS3B/AB180/OEC33/ATPC1/DEG13/MSP-1/GAPB/CP12/LHB1B2	chloroplast photosystem thylakoid II
GO:0019684	BP	photosynthesis, light reaction	17/602	128/21263	1.28609e-07	3.90632e-05	3.60289e-05	17	AT4G21280/AT5G52100/AT1G08380/AT4G05180/AT1G75690/AT1G54500/AT1G06680/AT1G18730/AT4G19100/AT1G29930/AT1G79040/AT1G29910/AT3G50820/AT4G04640/AT3G27690/AT5G66570/AT2G34420	PSBQ/CRR1/PSAO/PSBQ/LQY1/NA/OE23/NDF6/PAM68/AB140/PSBR/AB180/OEC33/ATPC1/DEG13/MSP-1/LHB1B2	chloroplast photosystem thylakoid II
GO:0006091	BP	generation of precursor metabolites and energy	26/602	348/21263	7.57503e-06	0.000454103	0.00041883	26	AT4G14890/AT4G21280/AT3G10020/AT5G52100/AT5G58330/AT1G13700/AT1G08380/AT4G26390/AT1G24280/AT4G05180/AT1G75690/AT1G54500/AT1G06680/AT5G09660/AT1G18730/AT1G33055/AT4G19100/AT1G29930/AT1G79040/AT1G29910/AT3G50820/AT4G04640/AT4G38970/AT3G27690/AT5G66570/AT2G34420	FdC1/PSBQ/NA/CRR1/NADP-MDH/PGL1/PSAO/NA/G6PD3/PSBQ/LQY1/NA/OE23/PMDH2/NDF6/NA/PAM68/AB140/PSBR/AB180/OEC33/ATPC1/AtFBA2/DEG13/MSP-1/LHB1B2	chloroplast photosystem thylakoid II
GO:0009767	BP	photosynthetic electron transport chain	7/602	48/21263	0.000378382	0.0149672	0.0138046	7	AT4G21280/AT1G08380/AT4G05180/AT1G18730/AT3G50820/AT4G04640/AT5G66570	PSBQ/PSAO/PSBQ/NDF6/OEC33/ATPC1/MSP-1	chloroplast photosystem thylakoid II
GO:0009768	BP	photosynthesis, light harvesting in photosystem I	5/602	23/21263	0.000394218	0.0149672	0.0138046	5	AT1G08380/AT1G29930/AT1G29910/AT3G27690/AT2G34420	PSAO/AB140/AB180/DEG13/LHB1B2	chloroplast photosystem thylakoid II
GO:0009765	BP	photosynthesis, light harvesting	6/602	37/21263	0.000552881	0.0190828	0.0176005	6	AT1G08380/AT1G75690/AT1G29930/AT1G29910/AT3G27690/AT2G34420	PSAO/LQY1/AB140/AB180/DEG13/LHB1B2	chloroplast photosystem thylakoid II
GO:0010207	BP	photosystem II assembly	5/602	27/21263	0.000861411	0.0251576	0.0232035	5	AT1G54500/AT4G19100/AT1G79040/AT3G50820/AT5G66570	NA/PAM68/PSBR/OEC33/MSP-1	chloroplast photosystem thylakoid II
GO:1990641	BP	response to iron ion starvation	5/602	13/21263	1.90688e-05	0.00094432	0.000870969	5	AT1G56160/AT3G12820/AT1G47400/AT1G47395/AT2G30766	ATMYB72/AtMYB10/FEP3/FEP2/FEP1	extracellular starvation external stimulus
GO:0009991	BP	response to extracellular stimulus	20/602	272/21263	0.000104003	0.00455615	0.00420224	20	AT4G24670/AT1G78000/AT1G32080/AT1G56160/AT5G45380/AT5G04150/AT1G22500/AT2G41240/AT3G12820/AT4G02380/AT3G56970/AT3G29060/AT5G66815/AT1G47400/AT1G47395/AT3G56980/AT5G03570/AT1G47485/AT2G30766/AT1G09340	AtTAR2/SEL1/AtLrgB/ATMYB72/ATDUR3/BHLH101/AtATL15/BHLH100/AtMYB10/AtLEA5/BHLH038/NA/CEP5/FEP3/FEP2/BHLH039/ATIREG2/CEP1/FEP1/CRB	extracellular starvation external stimulus
GO:0031667	BP	response to nutrient levels	17/602	234/21263	0.000386254	0.0149672	0.0138046	17	AT4G24670/AT1G78000/AT1G56160/AT5G45380/AT5G04150/AT1G22500/AT2G41240/AT3G12820/AT3G56970/AT3G29060/AT5G66815/AT1G47400/AT1G47395/AT3G56980/AT5G03570/AT1G47485/AT2G30766	AtTAR2/SEL1/ATMYB72/ATDUR3/BHLH101/AtATL15/BHLH100/AtMYB10/BHLH038/NA/CEP5/FEP3/FEP2/BHLH039/ATIREG2/CEP1/FEP1	extracellular starvation external stimulus
GO:0042594	BP	response to starvation	15/602	202/21263	0.000665823	0.0216678	0.0199847	15	AT1G78000/AT1G56160/AT5G45380/AT5G04150/AT2G41240/AT3G12820/AT3G56970/AT3G29060/AT5G66815/AT1G47400/AT1G47395/AT3G56980/AT5G03570/AT1G47485/AT2G30766	SEL1/ATMYB72/ATDUR3/BHLH101/BHLH100/AtMYB10/BHLH038/NA/CEP5/FEP3/FEP2/BHLH039/ATIREG2/CEP1/FEP1	extracellular starvation external stimulus
GO:0031668	BP	cellular response to extracellular stimulus	15/602	219/21263	0.00150724	0.0398107	0.0367184	15	AT4G24670/AT1G78000/AT1G32080/AT1G56160/AT5G45380/AT5G04150/AT2G41240/AT4G02380/AT3G56970/AT3G29060/AT5G66815/AT3G56980/AT5G03570/AT1G47485/AT1G09340	AtTAR2/SEL1/AtLrgB/ATMYB72/ATDUR3/BHLH101/BHLH100/AtLEA5/BHLH038/NA/CEP5/BHLH039/ATIREG2/CEP1/CRB	extracellular starvation external stimulus
GO:0071496	BP	cellular response to external stimulus	15/602	225/21263	0.00196403	0.0475965	0.0438994	15	AT4G24670/AT1G78000/AT1G32080/AT1G56160/AT5G45380/AT5G04150/AT2G41240/AT4G02380/AT3G56970/AT3G29060/AT5G66815/AT3G56980/AT5G03570/AT1G47485/AT1G09340	AtTAR2/SEL1/AtLrgB/ATMYB72/ATDUR3/BHLH101/BHLH100/AtLEA5/BHLH038/NA/CEP5/BHLH039/ATIREG2/CEP1/CRB	extracellular starvation external stimulus
GO:0034754	BP	cellular hormone metabolic process	9/602	55/21263	2.18972e-05	0.0010392	0.000958483	9	AT4G24670/AT5G38450/AT1G67110/AT3G10870/AT2G19500/AT3G63110/AT4G29740/AT1G26210/AT1G08980	AtTAR2/CYP735A1/CYP735A2/ATMES17/ATCKX2/ATIPT3/ATCKX4/ATSOFL1/AMI1	(disaccharide) hormone metabolic process
GO:0009690	BP	cytokinin metabolic process	6/602	39/21263	0.000739657	0.0234019	0.0215841	6	AT5G38450/AT1G67110/AT2G19500/AT3G63110/AT4G29740/AT1G26210	CYP735A1/CYP735A2/ATCKX2/ATIPT3/ATCKX4/ATSOFL1	(disaccharide) hormone metabolic process
GO:0042445	BP	hormone metabolic process	12/602	143/21263	0.00077853	0.0239661	0.0221045	12	AT4G24670/AT5G38450/AT1G67110/AT3G10870/AT1G65670/AT2G19500/AT3G44970/AT5G48000/AT3G63110/AT4G29740/AT1G26210/AT1G08980	AtTAR2/CYP735A1/CYP735A2/ATMES17/CYP702A1/ATCKX2/NA/CYP708/ATIPT3/ATCKX4/ATSOFL1/AMI1	(disaccharide) hormone metabolic process
GO:0015766	BP	disaccharide transport	4/602	20/21263	0.00214755	0.0489211	0.0451211	4	AT5G23660/AT1G71880/AT3G48740/AT1G66570	AtSWEET12/ATSUC1/AtSWEET11/ATSUC7	(disaccharide) hormone metabolic process
GO:0015770	BP	sucrose transport	4/602	20/21263	0.00214755	0.0489211	0.0451211	4	AT5G23660/AT1G71880/AT3G48740/AT1G66570	AtSWEET12/ATSUC1/AtSWEET11/ATSUC7	(disaccharide) hormone metabolic process
GO:0050801	BP	ion homeostasis	24/602	277/21263	1.33754e-06	0.000169273	0.000156124	24	AT4G16370/AT2G24720/AT3G25190/AT1G56160/AT1G20340/AT5G04150/AT1G74770/AT2G41240/AT1G01580/AT4G30190/AT3G04110/AT1G32450/AT2G24710/AT3G02850/AT3G56970/AT5G42610/AT1G62280/AT5G19700/AT3G56980/AT5G03570/AT1G62262/AT4G19690/AT5G47560/AT3G46900	ATOPT3/ATGLR2.2/AtVTL5/ATMYB72/DRT112/BHLH101/BTSL1/BHLH100/ATFRO2/AHA2/ATGLR1.1/AtNPF7.3/ATGLR2.3/SKOR/BHLH038/NA/SLAH1/ELS1/BHLH039/ATIREG2/SLAH4/ATIRT1/ATSDAT/COPT2	inorganic cation (chemical) transmembrane
GO:0098771	BP	inorganic ion homeostasis	22/602	253/21263	3.45916e-06	0.000246249	0.000227121	22	AT4G16370/AT2G24720/AT3G25190/AT1G56160/AT1G20340/AT5G04150/AT1G74770/AT2G41240/AT1G01580/AT4G30190/AT3G04110/AT1G32450/AT2G24710/AT3G02850/AT3G56970/AT5G42610/AT5G19700/AT3G56980/AT5G03570/AT4G19690/AT5G47560/AT3G46900	ATOPT3/ATGLR2.2/AtVTL5/ATMYB72/DRT112/BHLH101/BTSL1/BHLH100/ATFRO2/AHA2/ATGLR1.1/AtNPF7.3/ATGLR2.3/SKOR/BHLH038/NA/ELS1/BHLH039/ATIREG2/ATIRT1/ATSDAT/COPT2	inorganic cation (chemical) transmembrane
GO:0055082	BP	cellular chemical homeostasis	19/602	201/21263	4.77634e-06	0.000320015	0.000295157	19	AT4G16370/AT2G24720/AT3G25190/AT5G04150/AT1G74770/AT2G41240/AT1G01580/AT4G30190/AT3G04110/AT2G24710/AT3G56970/AT5G42610/AT1G62280/AT3G56980/AT5G03570/AT1G62262/AT4G19690/AT5G47560/AT3G46900	ATOPT3/ATGLR2.2/AtVTL5/BHLH101/BTSL1/BHLH100/ATFRO2/AHA2/ATGLR1.1/ATGLR2.3/BHLH038/NA/SLAH1/BHLH039/ATIREG2/SLAH4/ATIRT1/ATSDAT/COPT2	inorganic cation (chemical) transmembrane
GO:0006812	BP	cation transport	26/602	355/21263	1.07749e-05	0.000584411	0.000539016	26	AT4G16370/AT2G28160/AT2G24720/AT4G25950/AT1G74770/AT2G25090/AT3G58810/AT1G01580/AT4G30190/AT1G71880/AT3G04110/AT1G32450/AT3G24290/AT2G24710/AT3G24300/AT3G02850/AT5G42610/AT1G47400/AT2G38460/AT1G47395/AT5G03570/AT5G45105/AT2G30766/AT4G19690/AT4G04640/AT3G46900	ATOPT3/ATBHLH029/ATGLR2.2/VATG3/BTSL1/AtCIPK16/ATMTP3/ATFRO2/AHA2/ATSUC1/ATGLR1.1/AtNPF7.3/AMT1;5/ATGLR2.3/AMT1;3/SKOR/NA/FEP3/ATIREG1/FEP2/ATIREG2/ZIP8/FEP1/ATIRT1/ATPC1/COPT2	inorganic cation (chemical) transmembrane
GO:0098660	BP	inorganic ion transmembrane transport	17/602	237/21263	0.000447179	0.0164302	0.015154	17	AT1G77990/AT4G25950/AT1G74770/AT3G58810/AT4G30190/AT1G71880/AT1G32450/AT3G24290/AT3G24300/AT3G02850/AT1G80050/AT5G42610/AT2G38460/AT5G03570/AT4G19690/AT4G04640/AT3G46900	AST56/VATG3/BTSL1/ATMTP3/AHA2/ATSUC1/AtNPF7.3/AMT1;5/AMT1;3/SKOR/APT2/NA/ATIREG1/ATIREG2/ATIRT1/ATPC1/COPT2	inorganic cation (chemical) transmembrane
GO:0098655	BP	cation transmembrane transport	16/602	223/21263	0.000649389	0.0216678	0.0199847	16	AT4G25950/AT1G74770/AT3G58810/AT4G30190/AT1G71880/AT1G32450/AT3G24290/AT3G24300/AT3G02850/AT5G42610/AT2G38460/AT5G03570/AT5G45105/AT4G19690/AT4G04640/AT3G46900	VATG3/BTSL1/ATMTP3/AHA2/ATSUC1/AtNPF7.3/AMT1;5/AMT1;3/SKOR/NA/ATIREG1/ATIREG2/ZIP8/ATIRT1/ATPC1/COPT2	inorganic cation (chemical) transmembrane
GO:0098662	BP	inorganic cation transmembrane transport	15/602	213/21263	0.00114302	0.0317537	0.0292871	15	AT4G25950/AT1G74770/AT3G58810/AT4G30190/AT1G71880/AT1G32450/AT3G24290/AT3G24300/AT3G02850/AT5G42610/AT2G38460/AT5G03570/AT4G19690/AT4G04640/AT3G46900	VATG3/BTSL1/ATMTP3/AHA2/ATSUC1/AtNPF7.3/AMT1;5/AMT1;3/SKOR/NA/ATIREG1/ATIREG2/ATIRT1/ATPC1/COPT2	inorganic cation (chemical) transmembrane
GO:0006826	BP	iron ion transport	10/602	33/21263	1.58031e-08	8.99989e-06	8.30081e-06	10	AT4G16370/AT2G28160/AT1G74770/AT1G01580/AT1G47400/AT2G38460/AT1G47395/AT5G03570/AT2G30766/AT4G19690	ATOPT3/ATBHLH029/BTSL1/ATFRO2/FEP3/ATIREG1/FEP2/ATIREG2/FEP1/ATIRT1	(transition) iron metal homeostasis
GO:0048878	BP	chemical homeostasis	33/602	419/21263	1.37184e-07	3.90632e-05	3.60289e-05	33	AT4G16370/AT2G24720/AT3G25190/AT1G56160/AT1G20340/AT5G47950/AT5G04150/AT1G65670/AT1G74770/AT2G41240/AT1G01580/AT3G44970/AT4G30190/AT3G04110/AT5G48000/AT1G32450/AT2G24710/AT3G02850/AT3G50700/AT2G23170/AT3G56970/AT5G42610/AT1G62280/AT5G19700/AT3G56980/AT5G03570/AT1G62262/AT4G19690/AT4G39403/AT3G22231/AT5G47560/AT3G27690/AT3G46900	ATOPT3/ATGLR2.2/AtVTL5/ATMYB72/DRT112/BIA2/BHLH101/CYP702A1/BTSL1/BHLH100/ATFRO2/NA/AHA2/ATGLR1.1/CYP708/AtNPF7.3/ATGLR2.3/SKOR/AtIDD2/GH3.3/BHLH038/NA/SLAH1/ELS1/BHLH039/ATIREG2/SLAH4/ATIRT1/PLS/PCC1/ATSDAT/DEG13/COPT2	(transition) iron metal homeostasis
GO:0055065	BP	metal ion homeostasis	20/602	183/21263	2.70416e-07	6.16007e-05	5.68158e-05	20	AT4G16370/AT2G24720/AT3G25190/AT1G56160/AT1G20340/AT5G04150/AT1G74770/AT2G41240/AT1G01580/AT3G04110/AT1G32450/AT2G24710/AT3G02850/AT3G56970/AT5G42610/AT5G19700/AT3G56980/AT5G03570/AT4G19690/AT3G46900	ATOPT3/ATGLR2.2/AtVTL5/ATMYB72/DRT112/BHLH101/BTSL1/BHLH100/ATFRO2/ATGLR1.1/AtNPF7.3/ATGLR2.3/SKOR/BHLH038/NA/ELS1/BHLH039/ATIREG2/ATIRT1/COPT2	(transition) iron metal homeostasis
GO:0006873	BP	cellular ion homeostasis	19/602	173/21263	4.96873e-07	9.4323e-05	8.69963e-05	19	AT4G16370/AT2G24720/AT3G25190/AT5G04150/AT1G74770/AT2G41240/AT1G01580/AT4G30190/AT3G04110/AT2G24710/AT3G56970/AT5G42610/AT1G62280/AT3G56980/AT5G03570/AT1G62262/AT4G19690/AT5G47560/AT3G46900	ATOPT3/ATGLR2.2/AtVTL5/BHLH101/BTSL1/BHLH100/ATFRO2/AHA2/ATGLR1.1/ATGLR2.3/BHLH038/NA/SLAH1/BHLH039/ATIREG2/SLAH4/ATIRT1/ATSDAT/COPT2	(transition) iron metal homeostasis
GO:0055072	BP	iron ion homeostasis	11/602	58/21263	5.82123e-07	9.47197e-05	8.73622e-05	11	AT4G16370/AT3G25190/AT5G04150/AT1G74770/AT2G41240/AT1G01580/AT3G56970/AT5G19700/AT3G56980/AT5G03570/AT4G19690	ATOPT3/AtVTL5/BHLH101/BTSL1/BHLH100/ATFRO2/BHLH038/ELS1/BHLH039/ATIREG2/ATIRT1	(transition) iron metal homeostasis
GO:0055080	BP	cation homeostasis	22/602	237/21263	1.1731e-06	0.000167019	0.000154046	22	AT4G16370/AT2G24720/AT3G25190/AT1G56160/AT1G20340/AT5G04150/AT1G74770/AT2G41240/AT1G01580/AT4G30190/AT3G04110/AT1G32450/AT2G24710/AT3G02850/AT3G56970/AT5G42610/AT5G19700/AT3G56980/AT5G03570/AT4G19690/AT5G47560/AT3G46900	ATOPT3/ATGLR2.2/AtVTL5/ATMYB72/DRT112/BHLH101/BTSL1/BHLH100/ATFRO2/AHA2/ATGLR1.1/AtNPF7.3/ATGLR2.3/SKOR/BHLH038/NA/ELS1/BHLH039/ATIREG2/ATIRT1/ATSDAT/COPT2	(transition) iron metal homeostasis
GO:0006879	BP	cellular iron ion homeostasis	9/602	41/21263	1.71681e-06	0.000195544	0.000180355	9	AT3G25190/AT5G04150/AT1G74770/AT2G41240/AT1G01580/AT3G56970/AT3G56980/AT5G03570/AT4G19690	AtVTL5/BHLH101/BTSL1/BHLH100/ATFRO2/BHLH038/BHLH039/ATIREG2/ATIRT1	(transition) iron metal homeostasis
GO:0000041	BP	transition metal ion transport	12/602	79/21263	2.15864e-06	0.000209956	0.000193648	12	AT4G16370/AT2G28160/AT1G74770/AT3G58810/AT1G01580/AT1G47400/AT2G38460/AT1G47395/AT5G03570/AT2G30766/AT4G19690/AT3G46900	ATOPT3/ATBHLH029/BTSL1/ATMTP3/ATFRO2/FEP3/ATIREG1/FEP2/ATIREG2/FEP1/ATIRT1/COPT2	(transition) iron metal homeostasis
GO:0055076	BP	transition metal ion homeostasis	13/602	96/21263	3.09549e-06	0.000246249	0.000227121	13	AT4G16370/AT3G25190/AT1G20340/AT5G04150/AT1G74770/AT2G41240/AT1G01580/AT3G56970/AT5G19700/AT3G56980/AT5G03570/AT4G19690/AT3G46900	ATOPT3/AtVTL5/DRT112/BHLH101/BTSL1/BHLH100/ATFRO2/BHLH038/ELS1/BHLH039/ATIREG2/ATIRT1/COPT2	(transition) iron metal homeostasis
GO:0030003	BP	cellular cation homeostasis	17/602	161/21263	3.3912e-06	0.000246249	0.000227121	17	AT4G16370/AT2G24720/AT3G25190/AT5G04150/AT1G74770/AT2G41240/AT1G01580/AT4G30190/AT3G04110/AT2G24710/AT3G56970/AT5G42610/AT3G56980/AT5G03570/AT4G19690/AT5G47560/AT3G46900	ATOPT3/ATGLR2.2/AtVTL5/BHLH101/BTSL1/BHLH100/ATFRO2/AHA2/ATGLR1.1/ATGLR2.3/BHLH038/NA/BHLH039/ATIREG2/ATIRT1/ATSDAT/COPT2	(transition) iron metal homeostasis
GO:0006875	BP	cellular metal ion homeostasis	15/602	133/21263	5.64526e-06	0.00035722	0.000329472	15	AT4G16370/AT2G24720/AT3G25190/AT5G04150/AT1G74770/AT2G41240/AT1G01580/AT3G04110/AT2G24710/AT3G56970/AT5G42610/AT3G56980/AT5G03570/AT4G19690/AT3G46900	ATOPT3/ATGLR2.2/AtVTL5/BHLH101/BTSL1/BHLH100/ATFRO2/ATGLR1.1/ATGLR2.3/BHLH038/NA/BHLH039/ATIREG2/ATIRT1/COPT2	(transition) iron metal homeostasis
GO:0046916	BP	cellular transition metal ion homeostasis	10/602	63/21263	1.0165e-05	0.000578897	0.00053393	10	AT3G25190/AT5G04150/AT1G74770/AT2G41240/AT1G01580/AT3G56970/AT3G56980/AT5G03570/AT4G19690/AT3G46900	AtVTL5/BHLH101/BTSL1/BHLH100/ATFRO2/BHLH038/BHLH039/ATIREG2/ATIRT1/COPT2	(transition) iron metal homeostasis
GO:0019725	BP	cellular homeostasis	20/602	256/21263	4.49198e-05	0.00204654	0.00188758	20	AT4G16370/AT2G24720/AT3G25190/AT5G04150/AT1G74770/AT2G41240/AT1G01580/AT4G30190/AT3G04110/AT2G24710/AT3G56970/AT3G14395/AT5G42610/AT1G62280/AT3G56980/AT5G03570/AT1G62262/AT4G19690/AT5G47560/AT3G46900	ATOPT3/ATGLR2.2/AtVTL5/BHLH101/BTSL1/BHLH100/ATFRO2/AHA2/ATGLR1.1/ATGLR2.3/BHLH038/MATI/NA/SLAH1/BHLH039/ATIREG2/SLAH4/ATIRT1/ATSDAT/COPT2	(transition) iron metal homeostasis
GO:0015698	BP	inorganic anion transport	14/602	108/21263	2.21201e-06	0.000209956	0.000193648	14	AT1G77990/AT1G78000/AT3G45650/AT1G08090/AT1G32450/AT1G80050/AT5G50200/AT3G29060/AT5G66815/AT1G62280/AT1G47485/AT5G62720/AT3G45710/AT1G12110	AST56/SEL1/AtNPF2.7/ACH1/AtNPF7.3/APT2/ATNRT3.1/NA/CEP5/SLAH1/CEP1/AtNITR2;1/NPF2.5/AtNPF6.3	nitrate anion root development
GO:0010167	BP	response to nitrate	8/602	33/21263	2.92697e-06	0.000246249	0.000227121	8	AT2G15620/AT1G02860/AT1G08090/AT1G32450/AT3G48360/AT3G62930/AT5G50200/AT1G12110	ATHNIR/BAH1/ACH1/AtNPF7.3/ATBT2/GRXS6/ATNRT3.1/AtNPF6.3	nitrate anion root development
GO:0015706	BP	nitrate transport	8/602	40/21263	1.36151e-05	0.000704889	0.000650136	8	AT3G45650/AT1G08090/AT1G32450/AT5G50200/AT5G66815/AT1G47485/AT5G62720/AT1G12110	AtNPF2.7/ACH1/AtNPF7.3/ATNRT3.1/CEP5/CEP1/AtNITR2;1/AtNPF6.3	nitrate anion root development
GO:0048527	BP	lateral root development	12/602	144/21263	0.000827982	0.0248177	0.0228899	12	AT4G24670/AT1G32080/AT1G08090/AT1G21210/AT3G24300/AT5G66815/AT3G02240/AT3G58190/AT1G47485/AT3G02242/AT1G12110/AT4G12550	AtTAR2/AtLrgB/ACH1/WAK4/AMT1;3/CEP5/GLV4/ASL16/CEP1/GLV8/AtNPF6.3/AIR1	nitrate anion root development
GO:0048528	BP	post-embryonic root development	12/602	156/21263	0.0016557	0.0419075	0.0386523	12	AT4G24670/AT1G32080/AT1G08090/AT1G21210/AT3G24300/AT5G66815/AT3G02240/AT3G58190/AT1G47485/AT3G02242/AT1G12110/AT4G12550	AtTAR2/AtLrgB/ACH1/WAK4/AMT1;3/CEP5/GLV4/ASL16/CEP1/GLV8/AtNPF6.3/AIR1	nitrate anion root development
GO:0097501	BP	stress response to metal ion	4/602	17/21263	0.00112844	0.0317537	0.0292871	4	AT4G30120/AT1G56160/AT3G58810/AT3G12820	ATHMA3/ATMYB72/ATMTP3/AtMYB10	2-oxoglutarate-dependent stress dioxygenase (decreased)
GO:0036294	BP	cellular response to decreased oxygen levels	16/602	242/21263	0.0015379	0.0398107	0.0367184	16	AT3G10020/AT4G31970/AT3G03670/AT1G14540/AT1G26410/AT1G30720/AT5G03380/AT1G76560/AT1G14550/AT3G55790/AT2G15890/AT1G33055/AT5G66985/AT2G14247/AT1G26380/AT2G47400	NA/CYP82C2/NA/PER4/AtBBE6/AtBBE10/NA/CP12-3/NA/NA/CBP1/NA/NA/NA/AtBBE3/CP12	2-oxoglutarate-dependent stress dioxygenase (decreased)
GO:0071453	BP	cellular response to oxygen levels	16/602	242/21263	0.0015379	0.0398107	0.0367184	16	AT3G10020/AT4G31970/AT3G03670/AT1G14540/AT1G26410/AT1G30720/AT5G03380/AT1G76560/AT1G14550/AT3G55790/AT2G15890/AT1G33055/AT5G66985/AT2G14247/AT1G26380/AT2G47400	NA/CYP82C2/NA/PER4/AtBBE6/AtBBE10/NA/CP12-3/NA/NA/CBP1/NA/NA/NA/AtBBE3/CP12	2-oxoglutarate-dependent stress dioxygenase (decreased)
GO:0036293	BP	response to decreased oxygen levels	17/602	271/21263	0.00195333	0.0475965	0.0438994	17	AT3G10020/AT4G31970/AT2G34390/AT3G03670/AT1G14540/AT1G26410/AT1G30720/AT5G03380/AT1G76560/AT1G14550/AT3G55790/AT2G15890/AT1G33055/AT5G66985/AT2G14247/AT1G26380/AT2G47400	NA/CYP82C2/NIP2;1/NA/PER4/AtBBE6/AtBBE10/NA/CP12-3/NA/NA/CBP1/NA/NA/NA/AtBBE3/CP12	2-oxoglutarate-dependent stress dioxygenase (decreased)
GO:0070482	BP	response to oxygen levels	17/602	272/21263	0.00203044	0.0481806	0.0444381	17	AT3G10020/AT4G31970/AT2G34390/AT3G03670/AT1G14540/AT1G26410/AT1G30720/AT5G03380/AT1G76560/AT1G14550/AT3G55790/AT2G15890/AT1G33055/AT5G66985/AT2G14247/AT1G26380/AT2G47400	NA/CYP82C2/NIP2;1/NA/PER4/AtBBE6/AtBBE10/NA/CP12-3/NA/NA/CBP1/NA/NA/NA/AtBBE3/CP12	2-oxoglutarate-dependent stress dioxygenase (decreased)
GO:0034357	CC	photosynthetic membrane	39/682	370/24610	1.03948e-12	1.35132e-10	1.18172e-10	39	AT4G21280/AT1G68590/AT1G20340/AT2G36145/AT1G08380/AT2G20260/AT3G26740/AT4G05180/AT1G75690/AT1G54500/AT1G77490/AT1G30380/AT2G06520/AT4G25080/AT1G51400/AT1G06680/AT1G31330/AT3G56940/AT1G18730/AT4G34190/AT2G39730/AT2G39470/AT2G44920/AT5G36120/AT1G73885/AT2G26500/AT4G38160/AT3G63540/AT1G29930/AT1G79040/AT1G29910/AT3G50820/AT4G04640/AT3G27690/AT5G66570/AT1G42970/AT2G10940/AT2G34420/AT3G46780	PSBQ/PSRP3/1/DRT112/NA/PSAO/PSAE-2/CCL/PSBQ/LQY1/NA/TAPX/PSAK/PSBX/CHLM/NA/OE23/PSAF/ACSF/NDF6/SEP1/RCA/PnsL1/NA/atylmg3/NA/NA/mTERF6/NA/AB140/PSBR/AB180/OEC33/ATPC1/DEG13/MSP-1/GAPB/NA/LHB1B2/PTAC16	chloroplast photosystem thylakoid II
GO:0042651	CC	thylakoid membrane	38/682	369/24610	4.15629e-12	2.70159e-10	2.36252e-10	38	AT4G21280/AT1G68590/AT1G20340/AT2G36145/AT2G20260/AT3G26740/AT4G05180/AT1G75690/AT1G54500/AT1G77490/AT1G30380/AT2G06520/AT4G25080/AT1G51400/AT1G06680/AT1G31330/AT3G56940/AT1G18730/AT4G34190/AT2G39730/AT2G39470/AT2G44920/AT5G36120/AT1G73885/AT2G26500/AT4G38160/AT3G63540/AT1G29930/AT1G79040/AT1G29910/AT3G50820/AT4G04640/AT3G27690/AT5G66570/AT1G42970/AT2G10940/AT2G34420/AT3G46780	PSBQ/PSRP3/1/DRT112/NA/PSAE-2/CCL/PSBQ/LQY1/NA/TAPX/PSAK/PSBX/CHLM/NA/OE23/PSAF/ACSF/NDF6/SEP1/RCA/PnsL1/NA/atylmg3/NA/NA/mTERF6/NA/AB140/PSBR/AB180/OEC33/ATPC1/DEG13/MSP-1/GAPB/NA/LHB1B2/PTAC16	chloroplast photosystem thylakoid II
GO:0055035	CC	plastid thylakoid membrane	36/682	341/24610	7.49416e-12	3.24747e-10	2.83989e-10	36	AT4G21280/AT1G68590/AT1G20340/AT2G36145/AT2G20260/AT3G26740/AT4G05180/AT1G75690/AT1G54500/AT1G77490/AT1G30380/AT2G06520/AT4G25080/AT1G51400/AT1G06680/AT1G31330/AT3G56940/AT1G18730/AT4G34190/AT2G39730/AT2G39470/AT2G44920/AT5G36120/AT1G73885/AT2G26500/AT1G29930/AT1G79040/AT1G29910/AT3G50820/AT4G04640/AT3G27690/AT5G66570/AT1G42970/AT2G10940/AT2G34420/AT3G46780	PSBQ/PSRP3/1/DRT112/NA/PSAE-2/CCL/PSBQ/LQY1/NA/TAPX/PSAK/PSBX/CHLM/NA/OE23/PSAF/ACSF/NDF6/SEP1/RCA/PnsL1/NA/atylmg3/NA/NA/AB140/PSBR/AB180/OEC33/ATPC1/DEG13/MSP-1/GAPB/NA/LHB1B2/PTAC16	chloroplast photosystem thylakoid II
GO:0009535	CC	chloroplast thylakoid membrane	35/682	335/24610	1.97343e-11	5.32323e-10	4.65513e-10	35	AT4G21280/AT1G68590/AT2G36145/AT2G20260/AT3G26740/AT4G05180/AT1G75690/AT1G54500/AT1G77490/AT1G30380/AT2G06520/AT4G25080/AT1G51400/AT1G06680/AT1G31330/AT3G56940/AT1G18730/AT4G34190/AT2G39730/AT2G39470/AT2G44920/AT5G36120/AT1G73885/AT2G26500/AT1G29930/AT1G79040/AT1G29910/AT3G50820/AT4G04640/AT3G27690/AT5G66570/AT1G42970/AT2G10940/AT2G34420/AT3G46780	PSBQ/PSRP3/1/NA/PSAE-2/CCL/PSBQ/LQY1/NA/TAPX/PSAK/PSBX/CHLM/NA/OE23/PSAF/ACSF/NDF6/SEP1/RCA/PnsL1/NA/atylmg3/NA/NA/AB140/PSBR/AB180/OEC33/ATPC1/DEG13/MSP-1/GAPB/NA/LHB1B2/PTAC16	chloroplast photosystem thylakoid II
GO:0009534	CC	chloroplast thylakoid	40/682	426/24610	2.04739e-11	5.32323e-10	4.65513e-10	40	AT4G21280/AT1G68590/AT1G20340/AT2G36145/AT2G20260/AT3G26740/AT5G38520/AT4G05180/AT1G75690/AT1G54500/AT1G77490/AT1G30380/AT2G06520/AT4G25080/AT1G51400/AT1G06680/AT1G31330/AT3G56940/AT1G21500/AT1G18730/AT4G34190/AT2G39730/AT2G39470/AT2G44920/AT5G36120/AT1G73885/AT2G26500/AT1G29930/AT1G79040/AT1G29910/AT3G50820/AT4G04640/AT3G27690/AT5G66570/AT5G46110/AT1G42970/AT5G52970/AT2G10940/AT2G34420/AT3G46780	PSBQ/PSRP3/1/DRT112/NA/PSAE-2/CCL/CLD1/PSBQ/LQY1/NA/TAPX/PSAK/PSBX/CHLM/NA/OE23/PSAF/ACSF/NA/NDF6/SEP1/RCA/PnsL1/NA/atylmg3/NA/NA/AB140/PSBR/AB180/OEC33/ATPC1/DEG13/MSP-1/APE2/GAPB/NA/NA/LHB1B2/PTAC16	chloroplast photosystem thylakoid II
GO:0031976	CC	plastid thylakoid	40/682	429/24610	2.5418e-11	5.50723e-10	4.81604e-10	40	AT4G21280/AT1G68590/AT1G20340/AT2G36145/AT2G20260/AT3G26740/AT5G38520/AT4G05180/AT1G75690/AT1G54500/AT1G77490/AT1G30380/AT2G06520/AT4G25080/AT1G51400/AT1G06680/AT1G31330/AT3G56940/AT1G21500/AT1G18730/AT4G34190/AT2G39730/AT2G39470/AT2G44920/AT5G36120/AT1G73885/AT2G26500/AT1G29930/AT1G79040/AT1G29910/AT3G50820/AT4G04640/AT3G27690/AT5G66570/AT5G46110/AT1G42970/AT5G52970/AT2G10940/AT2G34420/AT3G46780	PSBQ/PSRP3/1/DRT112/NA/PSAE-2/CCL/CLD1/PSBQ/LQY1/NA/TAPX/PSAK/PSBX/CHLM/NA/OE23/PSAF/ACSF/NA/NDF6/SEP1/RCA/PnsL1/NA/atylmg3/NA/NA/AB140/PSBR/AB180/OEC33/ATPC1/DEG13/MSP-1/APE2/GAPB/NA/NA/LHB1B2/PTAC16	chloroplast photosystem thylakoid II
GO:0009521	CC	photosystem	12/682	47/24610	4.00697e-09	6.51132e-08	5.69411e-08	12	AT4G21280/AT1G08380/AT2G20260/AT4G05180/AT1G06680/AT1G31330/AT2G39470/AT3G63540/AT1G79040/AT3G50820/AT3G27690/AT5G66570	PSBQ/PSAO/PSAE-2/PSBQ/OE23/PSAF/PnsL1/NA/PSBR/OEC33/DEG13/MSP-1	chloroplast photosystem thylakoid II
GO:0010287	CC	plastoglobule	13/682	71/24610	6.72885e-08	9.71945e-07	8.4996e-07	13	AT2G20260/AT4G19170/AT1G31330/AT3G29430/AT2G39730/AT1G29930/AT1G29910/AT3G50820/AT4G38970/AT3G27690/AT5G66570/AT1G09340/AT2G34420	PSAE-2/CCD4/PSAF/AtGGPS9/RCA/AB140/AB180/OEC33/AtFBA2/DEG13/MSP-1/CRB/LHB1B2	chloroplast photosystem thylakoid II
GO:0009654	CC	photosystem II oxygen evolving complex	8/682	23/24610	1.13285e-07	1.4727e-06	1.28787e-06	8	AT4G21280/AT4G05180/AT1G06680/AT2G39470/AT3G63540/AT1G79040/AT3G50820/AT5G66570	PSBQ/PSBQ/OE23/PnsL1/NA/PSBR/OEC33/MSP-1	chloroplast photosystem thylakoid II
GO:0009523	CC	photosystem II	9/682	33/24610	1.94416e-07	2.29764e-06	2.00927e-06	9	AT4G21280/AT4G05180/AT1G06680/AT2G39470/AT3G63540/AT1G79040/AT3G50820/AT3G27690/AT5G66570	PSBQ/PSBQ/OE23/PnsL1/NA/PSBR/OEC33/DEG13/MSP-1	chloroplast photosystem thylakoid II
GO:0009543	CC	chloroplast thylakoid lumen	9/682	45/24610	3.31905e-06	3.31905e-05	2.90249e-05	9	AT4G21280/AT1G20340/AT4G05180/AT1G06680/AT2G39470/AT2G44920/AT3G50820/AT5G66570/AT5G52970	PSBQ/DRT112/PSBQ/OE23/PnsL1/NA/OEC33/MSP-1/NA	chloroplast photosystem thylakoid II
GO:0031978	CC	plastid thylakoid lumen	9/682	45/24610	3.31905e-06	3.31905e-05	2.90249e-05	9	AT4G21280/AT1G20340/AT4G05180/AT1G06680/AT2G39470/AT2G44920/AT3G50820/AT5G66570/AT5G52970	PSBQ/DRT112/PSBQ/OE23/PnsL1/NA/OEC33/MSP-1/NA	chloroplast photosystem thylakoid II
GO:0031977	CC	thylakoid lumen	9/682	61/24610	4.37731e-05	0.000406465	0.000355451	9	AT4G21280/AT1G20340/AT4G05180/AT1G06680/AT2G39470/AT2G44920/AT3G50820/AT5G66570/AT5G52970	PSBQ/DRT112/PSBQ/OE23/PnsL1/NA/OEC33/MSP-1/NA	chloroplast photosystem thylakoid II
GO:0009522	CC	photosystem I	4/682	17/24610	0.00104329	0.00904186	0.00790705	4	AT1G08380/AT2G20260/AT1G31330/AT3G27690	PSAO/PSAE-2/PSAF/DEG13	chloroplast photosystem thylakoid II
GO:0048046	CC	apoplast	30/682	298/24610	1.33029e-09	2.47054e-08	2.16047e-08	30	AT2G15620/AT5G58330/AT5G04140/AT5G64120/AT3G14415/AT1G73165/AT3G26610/AT4G05180/AT2G13360/AT3G52840/AT1G06680/AT2G37660/AT1G09750/AT5G09660/AT2G39730/AT3G29780/AT5G46960/AT5G66815/AT1G47485/AT1G66200/AT2G22055/AT2G34925/AT5G38420/AT5G38430/AT5G38410/AT4G38970/AT5G66570/AT1G42970/AT2G10940/AT1G09340	ATHNIR/NADP-MDH/FD-GOGAT/AtPRX71/GOX2/CLE1/PGX1/PSBQ/AGT/BGAL2/OE23/NA/NA/PMDH2/RCA/RALFL27/AtPMEI12/CEP5/CEP1/ATGSR2/RALFL15/CLE42/DEG24/RBCS1B/RBCS3B/AtFBA2/MSP-1/GAPB/NA/CRB	(disaccharide) hormone metabolic process
GO:0005887	CC	integral component of plasma membrane	9/682	107/24610	0.00294056	0.023892	0.0208934	9	AT4G16370/AT1G77990/AT1G78000/AT5G23660/AT1G71880/AT3G24290/AT3G24300/AT3G48740/AT1G66570	ATOPT3/AST56/SEL1/AtSWEET12/ATSUC1/AMT1;5/AMT1;3/AtSWEET11/ATSUC7	(disaccharide) hormone metabolic process
GO:0046906	MF	tetrapyrrole binding	39/629	388/21514	2.12241e-11	8.15006e-09	6.90343e-09	39	AT5G06900/AT5G38450/AT1G13080/AT2G05180/AT3G26220/AT1G67110/AT2G15620/AT3G26230/AT2G30750/AT2G21910/AT3G53280/AT4G31970/AT2G39040/AT3G52970/AT1G13710/AT3G03670/AT1G65670/AT1G14540/AT5G64120/AT3G01190/AT1G77490/AT3G44970/AT5G48000/AT4G37340/AT4G31950/AT1G14550/AT2G46660/AT4G34190/AT3G19270/AT2G45560/AT4G31940/AT1G29930/AT1G29910/AT3G27690/AT5G64100/AT4G27710/AT3G26300/AT2G42250/AT2G34420	CYP93D1/CYP735A1/CYP71B2/CYP705A6/CYP71B3/CYP735A2/ATHNIR/CYP71B24/CYP71A12/CYP96A5/CYP71B5/CYP82C2/NA/CYP76G1/CYP78A5/NA/CYP702A1/PER4/AtPRX71/NA/TAPX/NA/CYP708/CYP81D3/CYP82C3/NA/CYP78A6/SEP1/CYP707A4/CYP76C1/CYP82C4/AB140/AB180/DEG13/NA/CYP709B3/CYP71B34/CYP712A1/LHB1B2	carboxypeptidase cluster acting incorporation
GO:0016705	MF	oxidoreductase activity, acting on paired donors, with incorporation or reduction of molecular oxygen	37/629	391/21514	3.91233e-10	7.51167e-08	6.36268e-08	37	AT5G06900/AT5G38450/AT1G13080/AT2G05180/AT3G26220/AT5G61290/AT1G67110/AT3G26230/AT2G30750/AT2G21910/AT3G53280/AT1G06120/AT2G36690/AT4G31970/AT1G15550/AT3G52970/AT1G13710/AT1G65670/AT1G78440/AT5G24160/AT1G80330/AT1G80340/AT3G44970/AT5G48000/AT3G12900/AT4G37340/AT4G31950/AT3G56940/AT2G46660/AT3G19270/AT2G45560/AT4G31940/AT1G48700/AT4G27710/AT3G26300/AT2G42250/AT5G63600	CYP93D1/CYP735A1/CYP71B2/CYP705A6/CYP71B3/NA/CYP735A2/CYP71B24/CYP71A12/CYP96A5/CYP71B5/NA/GAS2/CYP82C2/ATGA3OX1/CYP76G1/CYP78A5/CYP702A1/ATGA2OX1/SQE6/ATGA3OX4/ATGA3OX2/NA/CYP708/S8H/CYP81D3/CYP82C3/ACSF/CYP78A6/CYP707A4/CYP76C1/CYP82C4/CP5/CYP709B3/CYP71B34/CYP712A1/ATFLS5	carboxypeptidase cluster acting incorporation
GO:0020037	MF	heme binding	34/629	365/21514	3.05136e-09	3.90574e-07	3.30832e-07	34	AT5G06900/AT5G38450/AT1G13080/AT2G05180/AT3G26220/AT1G67110/AT2G15620/AT3G26230/AT2G30750/AT2G21910/AT3G53280/AT4G31970/AT2G39040/AT3G52970/AT1G13710/AT3G03670/AT1G65670/AT1G14540/AT5G64120/AT3G01190/AT1G77490/AT3G44970/AT5G48000/AT4G37340/AT4G31950/AT1G14550/AT2G46660/AT3G19270/AT2G45560/AT4G31940/AT5G64100/AT4G27710/AT3G26300/AT2G42250	CYP93D1/CYP735A1/CYP71B2/CYP705A6/CYP71B3/CYP735A2/ATHNIR/CYP71B24/CYP71A12/CYP96A5/CYP71B5/CYP82C2/NA/CYP76G1/CYP78A5/NA/CYP702A1/PER4/AtPRX71/NA/TAPX/NA/CYP708/CYP81D3/CYP82C3/NA/CYP78A6/CYP707A4/CYP76C1/CYP82C4/NA/CYP709B3/CYP71B34/CYP712A1	carboxypeptidase cluster acting incorporation
GO:0005506	MF	iron ion binding	27/629	329/21514	1.58413e-06	0.000121661	0.000103052	27	AT5G06900/AT5G38450/AT1G13080/AT2G05180/AT3G26220/AT1G67110/AT3G26230/AT2G30750/AT2G21910/AT3G53280/AT4G31970/AT3G52970/AT1G13710/AT1G65670/AT1G54500/AT3G44970/AT5G48000/AT4G37340/AT4G31950/AT2G46660/AT3G19270/AT2G45560/AT4G31940/AT1G48700/AT4G27710/AT3G26300/AT2G42250	CYP93D1/CYP735A1/CYP71B2/CYP705A6/CYP71B3/CYP735A2/CYP71B24/CYP71A12/CYP96A5/CYP71B5/CYP82C2/CYP76G1/CYP78A5/CYP702A1/NA/NA/CYP708/CYP81D3/CYP82C3/CYP78A6/CYP707A4/CYP76C1/CYP82C4/CP5/CYP709B3/CYP71B34/CYP712A1	carboxypeptidase cluster acting incorporation
GO:0004497	MF	monooxygenase activity	18/629	221/21514	9.38888e-05	0.00300444	0.00254488	18	AT5G06900/AT5G38450/AT2G05180/AT5G61290/AT1G67110/AT4G31970/AT1G65670/AT5G24160/AT3G44970/AT5G48000/AT3G12900/AT4G37340/AT3G56940/AT3G19270/AT4G31940/AT4G27710/AT3G26300/AT2G42250	CYP93D1/CYP735A1/CYP705A6/NA/CYP735A2/CYP82C2/CYP702A1/SQE6/NA/CYP708/S8H/CYP81D3/ACSF/CYP707A4/CYP82C4/CYP709B3/CYP71B34/CYP712A1	carboxypeptidase cluster acting incorporation
GO:0004185	MF	serine-type carboxypeptidase activity	7/629	54/21514	0.000949087	0.0260321	0.0220502	7	AT1G11080/AT1G61130/AT2G22980/AT1G73270/AT2G22990/AT5G36180/AT1G73300	scpl31/SCPL32/SCPL13/scpl6/SCPL8/scpl1/scpl2	carboxypeptidase cluster acting incorporation
GO:0016709	MF	oxidoreductase activity, acting on paired donors, with incorporation or reduction of molecular oxygen, NAD(P)H as one donor, and incorporation of one atom of oxygen	12/629	146/21514	0.0012308	0.0292036	0.0247366	12	AT5G06900/AT2G05180/AT5G61290/AT4G31970/AT5G24160/AT3G12900/AT4G37340/AT3G56940/AT3G19270/AT4G31940/AT3G26300/AT2G42250	CYP93D1/CYP705A6/NA/CYP82C2/SQE6/S8H/CYP81D3/ACSF/CYP707A4/CYP82C4/CYP71B34/CYP712A1	carboxypeptidase cluster acting incorporation
GO:0070008	MF	serine-type exopeptidase activity	7/629	57/21514	0.00131405	0.0292036	0.0247366	7	AT1G11080/AT1G61130/AT2G22980/AT1G73270/AT2G22990/AT5G36180/AT1G73300	scpl31/SCPL32/SCPL13/scpl6/SCPL8/scpl1/scpl2	carboxypeptidase cluster acting incorporation
GO:0030246	MF	carbohydrate binding	13/629	173/21514	0.00177628	0.0296194	0.0250888	13	AT5G45080/AT2G28470/AT4G37950/AT2G26820/AT2G02310/AT1G21210/AT1G66930/AT2G25410/AT5G45090/AT1G66940/AT1G48700/AT3G01260/AT1G09340	AtPP2-A6/BGAL8/NA/ATPP2-A3/AtPP2-B6/WAK4/LRK10L2/ATL22/AtPP2-A7/NA/CP5/NA/CRB	carboxypeptidase cluster acting incorporation
GO:0004180	MF	carboxypeptidase activity	7/629	61/21514	0.00196148	0.0296194	0.0250888	7	AT1G11080/AT1G61130/AT2G22980/AT1G73270/AT2G22990/AT5G36180/AT1G73300	scpl31/SCPL32/SCPL13/scpl6/SCPL8/scpl1/scpl2	carboxypeptidase cluster acting incorporation
GO:0051536	MF	iron-sulfur cluster binding	7/629	66/21514	0.00308989	0.0423756	0.0358938	7	AT4G14890/AT1G03700/AT3G06390/AT1G14160/AT4G25830/AT2G39530/AT5G15290	FdC1/CASPL1C2/CASPL1D2/CASPL1A1/CASPL2C1/CASPL4D1/CASP5	carboxypeptidase cluster acting incorporation
GO:0051540	MF	metal cluster binding	7/629	66/21514	0.00308989	0.0423756	0.0358938	7	AT4G14890/AT1G03700/AT3G06390/AT1G14160/AT4G25830/AT2G39530/AT5G15290	FdC1/CASPL1C2/CASPL1D2/CASPL1A1/CASPL2C1/CASPL4D1/CASP5	carboxypeptidase cluster acting incorporation
GO:0008515	MF	sucrose transmembrane transporter activity	4/629	18/21514	0.00159707	0.0292036	0.0247366	4	AT5G23660/AT1G71880/AT3G48740/AT1G66570	AtSWEET12/ATSUC1/AtSWEET11/ATSUC7	(disaccharide) hormone metabolic process
GO:0015154	MF	disaccharide transmembrane transporter activity	4/629	19/21514	0.00197659	0.0296194	0.0250888	4	AT5G23660/AT1G71880/AT3G48740/AT1G66570	AtSWEET12/ATSUC1/AtSWEET11/ATSUC7	(disaccharide) hormone metabolic process
GO:0015157	MF	oligosaccharide transmembrane transporter activity	4/629	19/21514	0.00197659	0.0296194	0.0250888	4	AT5G23660/AT1G71880/AT3G48740/AT1G66570	AtSWEET12/ATSUC1/AtSWEET11/ATSUC7	(disaccharide) hormone metabolic process
GO:0022890	MF	inorganic cation transmembrane transporter activity	22/629	367/21514	0.00126644	0.0292036	0.0247366	22	AT4G16370/AT2G24720/AT4G30120/AT3G25190/AT5G45380/AT3G58810/AT4G30190/AT1G71880/AT3G04110/AT1G32450/AT3G24290/AT2G24710/AT3G24300/AT3G02850/AT3G27170/AT5G42610/AT2G38460/AT5G03570/AT1G66570/AT4G19690/AT4G04640/AT3G46900	ATOPT3/ATGLR2.2/ATHMA3/AtVTL5/ATDUR3/ATMTP3/AHA2/ATSUC1/ATGLR1.1/AtNPF7.3/AMT1;5/ATGLR2.3/AMT1;3/SKOR/ATCLC-B/NA/ATIREG1/ATIREG2/ATSUC7/ATIRT1/ATPC1/COPT2	inorganic cation (chemical) transmembrane
GO:0046915	MF	transition metal ion transmembrane transporter activity	8/629	74/21514	0.00141027	0.0292036	0.0247366	8	AT4G16370/AT4G30120/AT3G25190/AT3G58810/AT2G38460/AT5G03570/AT4G19690/AT3G46900	ATOPT3/ATHMA3/AtVTL5/ATMTP3/ATIREG1/ATIREG2/ATIRT1/COPT2	inorganic cation (chemical) transmembrane
GO:0008324	MF	cation transmembrane transporter activity	23/629	405/21514	0.00200548	0.0296194	0.0250888	23	AT4G16370/AT2G24720/AT4G30120/AT3G25190/AT4G01430/AT5G45380/AT3G58810/AT4G30190/AT1G71880/AT3G04110/AT1G32450/AT3G24290/AT2G24710/AT3G24300/AT3G02850/AT3G27170/AT5G42610/AT2G38460/AT5G03570/AT1G66570/AT4G19690/AT4G04640/AT3G46900	ATOPT3/ATGLR2.2/ATHMA3/AtVTL5/UMAMIT29/ATDUR3/ATMTP3/AHA2/ATSUC1/ATGLR1.1/AtNPF7.3/AMT1;5/ATGLR2.3/AMT1;3/SKOR/ATCLC-B/NA/ATIREG1/ATIREG2/ATSUC7/ATIRT1/ATPC1/COPT2	inorganic cation (chemical) transmembrane
GO:0015103	MF	inorganic anion transmembrane transporter activity	16/629	127/21514	9.52941e-07	9.14823e-05	7.74891e-05	16	AT1G77990/AT1G78000/AT3G45650/AT3G58810/AT1G08090/AT3G01550/AT1G32450/AT1G80050/AT3G27170/AT5G50200/AT3G29060/AT1G62280/AT1G62262/AT5G62720/AT3G45710/AT1G12110	AST56/SEL1/AtNPF2.7/ATMTP3/ACH1/ATPPT2/AtNPF7.3/APT2/ATCLC-B/ATNRT3.1/NA/SLAH1/SLAH4/AtNITR2;1/NPF2.5/AtNPF6.3	nitrate anion root development
GO:0015112	MF	nitrate transmembrane transporter activity	7/629	27/21514	9.41882e-06	0.000602804	0.000510599	7	AT3G45650/AT1G08090/AT1G32450/AT3G27170/AT5G50200/AT5G62720/AT1G12110	AtNPF2.7/ACH1/AtNPF7.3/ATCLC-B/ATNRT3.1/AtNITR2;1/AtNPF6.3	nitrate anion root development
GO:0016168	MF	chlorophyll binding	5/629	21/21514	0.000289935	0.00856423	0.00725424	5	AT4G34190/AT1G29930/AT1G29910/AT3G27690/AT2G34420	SEP1/AB140/AB180/DEG13/LHB1B2	nitrate anion root development
GO:0051213	MF	dioxygenase activity	13/629	114/21514	2.92007e-05	0.0012459	0.00105532	13	AT1G15540/AT2G36690/AT1G15550/AT1G78440/AT1G80330/AT3G11180/AT1G80340/AT4G19170/AT3G12900/AT1G52790/AT1G12010/AT1G52820/AT5G63600	NA/GAS2/ATGA3OX1/ATGA2OX1/ATGA3OX4/JAO/ATGA3OX2/CCD4/S8H/NA/ACO3/NA/ATFLS5	2-oxoglutarate-dependent stress dioxygenase (decreased)
GO:0016706	MF	2-oxoglutarate-dependent dioxygenase activity	7/629	58/21514	0.00145738	0.0292036	0.0247366	7	AT2G36690/AT1G15550/AT1G78440/AT1G80330/AT1G80340/AT3G12900/AT5G63600	GAS2/ATGA3OX1/ATGA2OX1/ATGA3OX4/ATGA3OX2/S8H/ATFLS5	2-oxoglutarate-dependent stress dioxygenase (decreased)
GO:0015267	MF	channel activity	17/629	177/21514	1.83397e-05	0.000880304	0.000745653	17	AT2G24720/AT2G34390/AT2G37180/AT3G04110/AT2G37170/AT2G24710/AT3G02850/AT3G27170/AT5G42610/AT1G62280/AT3G14810/AT2G29870/AT1G62262/AT4G17340/AT4G04640/AT3G61430/AT3G53420	ATGLR2.2/NIP2;1/PIP2;3/ATGLR1.1/PIP2;2/ATGLR2.3/SKOR/ATCLC-B/NA/SLAH1/MSL5/NA/SLAH4/DELTA-TIP2/ATPC1/ATPIP1/AtPIP2;1	water FAD passive channel
GO:0022803	MF	passive transmembrane transporter activity	17/629	177/21514	1.83397e-05	0.000880304	0.000745653	17	AT2G24720/AT2G34390/AT2G37180/AT3G04110/AT2G37170/AT2G24710/AT3G02850/AT3G27170/AT5G42610/AT1G62280/AT3G14810/AT2G29870/AT1G62262/AT4G17340/AT4G04640/AT3G61430/AT3G53420	ATGLR2.2/NIP2;1/PIP2;3/ATGLR1.1/PIP2;2/ATGLR2.3/SKOR/ATCLC-B/NA/SLAH1/MSL5/NA/SLAH4/DELTA-TIP2/ATPC1/ATPIP1/AtPIP2;1	water FAD passive channel
GO:0015250	MF	water channel activity	7/629	36/21514	7.04547e-05	0.00245951	0.0020833	7	AT2G34390/AT2G37180/AT2G37170/AT2G29870/AT4G17340/AT3G61430/AT3G53420	NIP2;1/PIP2;3/PIP2;2/NA/DELTA-TIP2/ATPIP1/AtPIP2;1	water FAD passive channel
GO:0005372	MF	water transmembrane transporter activity	7/629	36/21514	7.04547e-05	0.00245951	0.0020833	7	AT2G34390/AT2G37180/AT2G37170/AT2G29870/AT4G17340/AT3G61430/AT3G53420	NIP2;1/PIP2;3/PIP2;2/NA/DELTA-TIP2/ATPIP1/AtPIP2;1	water FAD passive channel
GO:0071949	MF	FAD binding	8/629	75/21514	0.00153905	0.0292036	0.0247366	8	AT1G26400/AT1G26410/AT1G30720/AT2G19500/AT4G29740/AT4G20820/AT1G26390/AT1G26380	AtBBE5/AtBBE6/AtBBE10/ATCKX2/ATCKX4/AtBBE18/AtBBE4/AtBBE3	water FAD passive channel
