# Supplementary material for: Ferric reduction by a CYBDOM protein counteracts increased iron availability in root meristems induced by phosphorus deficiency
Source: Nat Commun. 2024 Jan 11;15:422. doi: 10.1038/s41467-023-43912-w (PMC10784544; doi:10.1038/s41467-023-43912-w)
Supplement: Supplementary file 6 — Supplementary Data 3 [file 41467_2023_43912_MOESM6_ESM.xlsx]

## Sheet: Tabelle1
Supplementary Data 3. Expression of selected genes in roots of Arabidopsis thaliana (Col-0) after transfer for 1, 2, 4 or 6 days to low P. Seven-day-old seedlings were transferred to fresh medium containing 625 µM P (+P) or 5 µM P (-P) with 100 µM Fe(III)-EDTA
Probe_ID	gene_symbol	P1d.log2FC	P1d.p.value	P1d.adj.p.value	P2d.log2FC	P2d.p.value	P2d.adj.p.value	P4d.log2FC	P4d.p.value	P4d.adj.p.value	P6d.log2FC	P6d.p.value	P6d.adj.p.value	primary_accession	genomic_coordinates
AT1G01590	FRO1	0.832119	0.022013	0.199796	-0.90348	0.013181	0.11201	-0.00412987	0.990767	0.997636	-0.148713	0.677076	0.841137	NM_100041	chr1:217214-217273
AT1G01580	FRO2	-1.09693	0.012147	0.143115	-0.0698976	0.870306	0.961842	-5.86484	4.75581e-22	8.61753e-20	-5.86807	4.61794e-22	6.63293e-20	NM_100040	chr1:212712-212771
AT1G23020	FRO3	-0.677571	0.0003168	0.0133897	-0.206489	0.253193	0.596581	-0.925433	1.99783e-06	3.26811e-05	-0.95646	1.00868e-06	1.30313e-05	NM_102150	chr1:8150277-8150218
AT5G23980	FRO4	0.607656	0.16876	0.560281	0.812559	0.0670876	0.303313	0.186896	0.670285	0.892711	-1.04801	0.0190606	0.071564	NM_122303	chr5:8098653-8098594
AT5G23990	FRO5	0.29314	0.590518	0.88001	0.675877	0.216677	0.555311	0.267158	0.623798	0.870062	0.283199	0.603153	0.793765	NM_122304	chr5:8106036-8105977
AT5G49730	FRO6	-0.0323575	0.889413	0.976134	-0.196742	0.398976	0.726671	-0.593804	0.0124941	0.0647407	-0.216107	0.35444	0.590884	NM_124351	chr5:20201360-20201301
AT5G49740	FRO7	-0.0106499	0.967853	0.994922	0.00353245	0.989334	0.997893	-0.35904	0.176929	0.451803	-0.0261412	0.921201	0.966412	NM_124352	chr5:20205958-20205697
AT5G50160	FRO8	0.325986	0.133259	0.50478	0.979846	1.96617e-05	0.000688531	1.44285	3.28996e-09	9.45101e-08	1.70031	1.87065e-11	5.611e-10	NM_124395	chr5:20418464-20418523
AT3G13610	F6'H1	-0.127358	0.300705	0.707586	0.288733	0.0207706	0.14993	0.0233628	0.848902	0.95799	-0.0440346	0.71961	0.864172	NM_112207	chr3:4450521-4450580
AT1G28680	COSY	-0.0373194	0.678264	0.914131	0.106565	0.238146	0.581162	0.0934548	0.300372	0.61832	0.248141	0.00710044	0.0322684	NM_102635	chr1:10079699-10079758
AT3G12900	S8H	-2.44142	2.65511e-05	0.0020089	-1.47782	0.00829387	0.081745	-4.1424	7.30635e-11	2.84634e-09	-4.81235	3.47364e-13	1.36679e-11	NM_112126	chr3:4106029-4106088
AT4G31940	CYP82C4	-1.49495	0.00310971	0.0625265	-1.34014	0.00768552	0.0777098	-6.10672	6.95792e-20	1.01591e-17	-5.71005	1.91337e-18	1.66931e-16	NM_119345	chr4:15452756-15452815
AT3G53480	PDR9	-0.167886	0.102468	0.44699	-0.0312859	0.758845	0.923451	-0.127573	0.212903	0.506818	-0.059825	0.55751	0.76285	NM_115208	chr3:19831566-19831625
AT2G39770	VTC1	0.174901	0.0498021	0.31168	0.26177	0.00384435	0.0474467	0.50615	1.72881e-07	3.58484e-06	0.198242	0.0267348	0.0938048	NM_001202784	chr2:16590690-16590749
AT4G26850	VTC2	0.494738	1.73056e-06	0.000193505	0.678581	5.6881e-10	5.37388e-08	1.07481	9.46633e-18	1.06523e-15	1.23573	9.59166e-21	1.14112e-18	NM_118819	chr4:13499162-13499103
AT3G02870	VTC4	1.07107	5.50533e-23	7.24975e-20	1.62504	8.72508e-34	1.3404e-30	1.91112	2.21298e-38	3.00744e-35	2.1192	2.15679e-41	3.62895e-38	NM_111155	chr3:627834-627775
