# Supplementary material for: Ferric reduction by a CYBDOM protein counteracts increased iron availability in root meristems induced by phosphorus deficiency
Source: Nat Commun. 2024 Jan 11;15:422. doi: 10.1038/s41467-023-43912-w (PMC10784544; doi:10.1038/s41467-023-43912-w)
Supplement: Supplementary file 7 — Supplementary Data 4 [file 41467_2023_43912_MOESM7_ESM.xlsx]

## Sheet: Tabelle1
Supplementary Data 4. Genes significantly regulated in response to P deficiency in root tips of wild-type (WT; Col-0), hyp1 mutant and one HYP1-overexpressing line (HYP1OX). Ten-day-old seedlings were transferred to fresh solid medium containingto 625 µM P (+P) or 5 µM P (-P) with 150 µM FeCl3 and root samples collected for RNA-seq 3 days after transfer.
AGI	WT_updown	hyp1_updown	HYP1ox_updown	WT.log2FC	WT.p.value	WT.adj.p.value	hyp1.log2FC	hyp1.p.value	hyp1.adj.p.value	HYP1ox.log2FC	HYP1ox.p.value	HYP1ox.adj.p.value	gene_chr	gene_start	gene_end	gene_strand	cluster_id
AT1G08165	1	1	1	5.25706	1.46848e-22	1.69887e-20	4.34679	1.72321e-16	6.2158e-15	5.15076	1.70573e-18	6.85301e-16	1	2561449	2562316	-	4
AT1G09080	1	1	1	8.01743	2.67587e-21	2.67923e-19	9.07069	7.58026e-23	4.8083e-21	4.37906	2.01789e-05	0.00138365	1	2929217	2931850	-	4
AT1G09930	0	1	0	2.80455	0.0133669	0.0613656	5.86824	0.000123709	0.000751289	-0.994038	0.603725	1	1	3227490	3230257	-	4
AT1G17420	1	1	0	6.37685	1.04492e-06	1.70176e-05	3.24695	7.65119e-05	0.000493887	-1.92758	0.193657	0.633806	1	5977323	5981521	+	4
AT1G17615	1	1	0	6.07786	1.2285e-05	0.000154535	6.50546	2.44726e-06	2.20066e-05	3.84507	0.00835872	1	1	6059389	6060851	+	4
AT1G17710	1	1	1	12.7286	5.41151e-26	8.44952e-24	11.3757	4.45448e-21	2.49272e-19	10.1458	4.40687e-17	1.58887e-14	1	6090405	6092027	-	4
AT1G18710	1	1	0	3.70417	0.00621989	0.0331926	3.64129	0.0024358	0.0102481	1.56059	0.276148	1	1	6450585	6453263	+	4
AT1G19630	0	1	0	2.38265	0.204435	0.42736	5.5819	0.00173326	0.00761217	0.874471	0.627989	1	1	6783803	6788175	-	4
AT1G20860	1	1	1	3.53772	8.00847e-33	1.90227e-30	2.84205	4.89349e-20	2.47759e-18	3.53396	1.3115e-32	1.27965e-29	1	7253998	7258952	-	4
AT1G21250	1	1	0	4.03991	4.66327e-08	9.93525e-07	3.75933	3.13193e-09	4.66821e-08	-0.0322154	0.956669	0.991528	1	7439171	7442113	+	4
AT1G21529	1	1	1	7.67671	3.3144e-09	8.5951e-08	6.4127	8.88758e-07	8.74194e-06	6.136	2.81024e-06	0.000250356	1	7543924	7544678	-	4
AT1G21540	1	1	0	4.20461	0.00816179	0.0414174	4.54881	0.00311815	0.0126926	-2.86634	0.0880799	1	1	7548450	7550741	-	4
AT1G22150	1	1	1	3.88453	9.45319e-15	5.31665e-13	3.53787	9.2934e-13	2.21691e-11	2.73655	5.54959e-08	7.0192e-06	1	7817609	7821576	+	4
AT1G24400	0	1	0	2.65067	0.165168	0.372212	4.8176	0.00915703	0.0316597	-1.38974	0.451193	1	1	8651407	8653915	-	4
AT1G25240	1	1	0	5.79919	3.91229e-05	0.000436768	2.29683	0.0137372	0.0443886	1.84671	0.126073	1	1	8845142	8846726	+	4
AT1G29100	1	1	0	4.35541	0.00316892	0.0191802	2.58943	0.011846	0.0393541	2.46895	0.10446	1	1	10168717	10169916	+	4
AT1G30100	0	1	0	2.38457	0.011839	0.0557938	3.86291	6.9035e-05	0.000450969	3.15913	0.0250674	1	1	10571310	10573365	+	4
AT1G30190	1	0	0	4.93874	0.00252744	0.0159866	2.2549	0.0890522	0.195743	-1.85152	0.329382	1	1	10618893	10620067	+	4
AT1G30560	1	1	1	3.15262	1.94468e-25	2.81953e-23	3.38874	9.04275e-22	5.35561e-20	3.2255	6.80983e-21	3.57778e-18	1	10824637	10826405	+	4
AT1G31290	1	1	0	3.84528	4.04112e-05	0.000449661	6.22951	2.48047e-06	2.22694e-05	0.470707	0.60505	1	1	11188120	11192585	+	4
AT1G32970	1	1	0	4.31395	2.70412e-05	0.000313649	3.6645	0.000331016	0.00179581	1.3481	0.313374	0.742831	1	11948650	11951982	-	4
AT1G34510	1	1	0	3.35023	6.12822e-21	5.89788e-19	3.16614	4.78873e-17	1.81225e-15	0.8129	0.0497882	0.34949	1	12615690	12617032	-	4
AT1G34540	1	1	0	3.65807	4.81188e-07	8.4423e-06	2.35204	0.000508784	0.00262383	1.86414	0.0573066	0.373358	1	12637054	12638692	+	4
AT1G49570	1	1	-1	4.13634	5.86314e-59	6.23392e-56	5.4561	8.69134e-107	9.70302e-104	-1.14972	0.000148215	0.00704445	1	18346958	18349049	+	4
AT1G49900	1	1	1	3.17534	5.96471e-21	5.79043e-19	3.47516	6.17691e-20	3.09233e-18	3.45128	1.19169e-18	5.08701e-16	1	18473908	18477643	-	4
AT1G54970	1	1	0	4.00787	2.01083e-32	4.67686e-30	3.89501	3.09434e-30	3.25898e-28	-0.423494	0.319597	0.746716	1	20504901	20506504	+	4
AT1G56060	1	1	0	3.50824	5.57794e-05	0.000600792	3.41759	0.000463028	0.00241202	2.87821	0.0431905	0.326099	1	20966528	20967180	-	4
AT1G56150	0	1	0	3.77122	0.0127753	0.0592411	5.72712	0.000111401	0.000686738	0.929552	0.620344	1	1	21017311	21018122	+	4
AT1G56240	1	1	0	5.04261	1.45386e-05	0.000179844	6.59267	4.12044e-07	4.33354e-06	0.929552	0.594454	1	1	21056099	21057577	-	4
AT1G56250	1	1	0	7.92076	2.01697e-13	9.9415e-12	4.37855	3.25438e-13	8.38106e-12	1.56116	0.203368	0.642839	1	21061522	21063047	-	4
AT1G57830	1	0	0	5.03743	0.00224412	0.0144566	3.25761	0.0572183	0.13961	0.248083	0.865385	1	1	21420244	21420803	+	4
AT1G61800	1	1	0	3.49588	0.0012958	0.00912704	3.87478	0.00912404	0.0315603	-0.0322435	0.986209	1	1	22824414	22826902	+	4
AT1G64160	1	1	0	5.28239	4.87243e-15	2.85542e-13	6.04833	1.67543e-08	2.23338e-07	0.555325	0.681568	0.919687	1	23813943	23814839	+	4
AT1G65490	0	1	0	4.19655	0.0202667	0.0850309	4.7796	0.00714352	0.0257788	-3.19719	0.0854914	1	1	24354646	24355490	+	4
AT1G65500	1	1	0	3.23948	9.25909e-12	3.54609e-10	3.76054	5.90652e-12	1.27175e-10	0.26462	0.639593	0.905111	1	24357749	24358732	+	4
AT1G67600	1	1	1	2.87583	4.26664e-22	4.73958e-20	2.6101	8.58012e-16	2.94734e-14	2.09406	2.48413e-12	6.13251e-10	1	25336235	25337747	-	4
AT1G70130	1	1	0	5.7764	3.28367e-05	0.000373118	6.32437	5.49545e-06	4.61114e-05	0	1	1	1	26409601	26411828	-	4
AT1G73010	1	1	1	4.54953	2.27494e-54	2.11646e-51	4.04067	3.43542e-42	6.33934e-40	3.85186	2.26858e-38	2.90519e-35	1	27464528	27466348	-	4
AT1G73220	1	1	1	3.91448	5.57566e-48	3.03642e-45	3.46138	4.64305e-38	7.14965e-36	2.79729	5.60918e-25	3.83107e-22	1	27538190	27540235	+	4
AT1G73325	1	0	0	3.54782	0.0052544	0.0290181	2.04207	0.0322745	0.0889859	2.86426	0.0501249	1	1	27567419	27568281	-	4
AT1G75830	1	1	0	7.853	9.85542e-10	2.80321e-08	5.25169	5.01306e-05	0.00033755	1.46004	0.337809	0.756608	1	28472357	28472898	+	4
AT2G02010	1	1	0	4.29708	8.1635e-52	6.28533e-49	3.77088	2.42598e-37	3.61114e-35	-0.172985	0.653344	0.911426	2	474108	476997	-	4
AT2G02340	1	1	0	3.35462	0.00923614	0.0458277	3.39038	0.00800876	0.0283166	-0.0322435	0.986497	1	2	616088	617322	-	4
AT2G08820	1	1	1	3.85869	1.14428e-53	9.82668e-51	3.73951	1.11048e-42	2.15607e-40	4.62447	2.39877e-52	7.02155e-49	2	15403144	15403901	-	4
AT2G14670	0	1	0	2.07148	0.233848	0.465113	3.91164	0.0156782	0.0494021	1.70576	0.231281	1	2	6274606	6276317	-	4
AT2G17040	1	1	0	2.6477	0.000240357	0.00214668	4.34242	5.44178e-07	5.59493e-06	0.558228	0.486891	0.846335	2	7406911	7408393	+	4
AT2G18660	1	1	0	4.47609	0.000426196	0.0035284	4.40942	0.0005238	0.00269479	1.80402	0.186892	1	2	8089411	8091736	-	4
AT2G19890	1	1	1	3.02043	1.31273e-06	2.09838e-05	3.48994	3.47066e-06	3.0209e-05	3.07561	0.000476768	0.0173209	2	8586050	8589637	+	4
AT2G20150	0	1	0	2.78458	0.0312886	0.11787	5.50419	0.000557836	0.0028502	0.0203637	0.988857	1	2	8697300	8699299	+	4
AT2G20520	1	1	0	4.65082	2.86829e-18	2.30371e-16	3.84523	2.89528e-14	8.51724e-13	0.61677	0.250328	0.691922	2	8840557	8841565	+	4
AT2G24000	1	1	0	6.28078	1.60114e-06	2.50351e-05	5.21171	6.5599e-05	0.000431173	6.01272	4.42731e-06	1	2	10209421	10214042	+	4
AT2G24850	1	1	0	6.54505	6.38628e-36	1.87622e-33	4.8733	1.81004e-25	1.38882e-23	0.273112	0.609191	0.894214	2	10582074	10585216	-	4
AT2G26380	1	1	0	4.5295	1.79447e-16	1.22529e-14	5.89459	4.59726e-08	5.69023e-07	1.20102	0.25031	0.691922	2	11226488	11228123	-	4
AT2G26695	1	1	0	3.40106	6.78133e-13	3.07127e-11	3.04351	1.04019e-12	2.47079e-11	0.691022	0.100806	0.489694	2	11364996	11366030	+	4
AT2G28860	1	1	0	4.63887	1.76291e-06	2.73539e-05	3.34816	8.04039e-07	7.97892e-06	-2.477	0.101283	0.490034	2	12388168	12389891	-	4
AT2G30670	0	1	0	3.53011	0.0135516	0.0620039	3.28284	0.00128058	0.0058592	1.8761	0.0777625	1	2	13069091	13070920	-	4
AT2G32830	1	1	1	5.5719	6.60208e-20	5.94401e-18	5.57887	9.8255e-19	4.41416e-17	4.30695	3.38564e-11	7.70798e-09	2	13927606	13929763	-	4
AT2G41100	1	1	0	3.49024	2.41144e-47	1.1965e-44	2.76637	6.40223e-30	6.61801e-28	0.609881	0.0152295	0.184538	2	17137037	17139700	+	4
AT2G44460	1	1	0	4.56187	1.23879e-18	1.02065e-16	4.44798	3.41854e-21	1.9275e-19	0.395924	0.477681	0.841445	2	18346306	18350026	+	4
AT2G44840	1	1	0	4.58919	1.43416e-10	4.64085e-09	2.83403	3.145e-05	0.000222643	0.11519	0.88616	0.976291	2	18495215	18496327	+	4
AT2G45130	1	1	1	7.14131	4.32866e-58	4.39319e-55	5.89279	1.50802e-40	2.61016e-38	6.55612	5.5629e-42	8.76799e-39	2	18606410	18607853	+	4
AT2G45135	1	1	1	11.1945	3.61226e-20	3.33283e-18	9.92828	3.51706e-16	1.24847e-14	6.99249	6.01107e-11	1.2568e-08	2	18608824	18610574	+	4
AT3G02040	1	1	1	3.08607	1.04994e-44	4.50827e-42	2.83649	3.5175e-37	5.20124e-35	3.149	7.17251e-46	1.33604e-42	3	348167	350010	-	4
AT3G03540	1	1	0	4.93947	0.00187118	0.0124308	4.63686	0.00347263	0.0139304	4.62604	0.00365506	1	3	846221	848297	-	4
AT3G09922	1	1	1	7.98668	2.80911e-50	1.79205e-47	7.90505	3.45299e-43	7.00895e-41	6.26983	7.06895e-32	6.58377e-29	3	3050989	3051530	+	4
AT3G15370	1	1	0	4.42211	1.05005e-08	2.51831e-07	5.28569	1.37984e-08	1.86045e-07	-2.25248	0.107924	0.502857	3	5190554	5192197	+	4
AT3G17790	1	1	1	2.89826	1.72824e-46	8.38874e-44	2.80124	1.06564e-42	2.08715e-40	3.23614	8.3101e-56	3.40548e-52	3	6089381	6091231	+	4
AT3G23120	1	1	0	3.65108	0.000175985	0.00164204	3.96599	0.00164049	0.00726026	1.49489	0.206698	1	3	8227222	8229619	-	4
AT3G23240	1	1	0	4.7177	0.00056217	0.00448771	2.53674	0.00714345	0.0257788	0.640882	0.497147	1	3	8295617	8296604	+	4
AT3G25240	1	1	1	8.61731	4.34622e-14	2.2568e-12	5.33765	5.70555e-13	1.41706e-11	6.94535	8.2793e-13	2.06881e-10	3	9192493	9193615	+	4
AT3G26200	1	1	0	4.32008	0.000732665	0.00563131	5.92501	0.000110429	0.000681865	0.929551	0.628039	1	3	9589249	9591179	+	4
AT3G28290	1	1	0	4.10866	8.76296e-05	0.000897931	5.79508	1.38221e-05	0.000106128	-2.24195	0.127588	1	3	10547441	10549401	+	4
AT3G28580	1	1	0	2.93887	7.68485e-33	1.84503e-30	3.31668	2.45345e-39	4.02799e-37	0.339281	0.204325	0.642839	3	10715597	10717393	+	4
AT3G28840	1	0	0	5.11282	0.00408744	0.0236682	2.94418	0.0782494	0.177418	2.44213	0.205835	1	3	10838395	10840059	+	4
AT3G30725	1	1	1	3.20107	2.06716e-12	8.65958e-11	4.56803	2.20191e-16	7.90423e-15	2.45336	0.000152619	0.007217	3	12352472	12353033	+	4
AT3G44860	1	1	0	8.68027	2.02806e-10	6.42305e-09	8.57248	1.00112e-08	1.38067e-07	0	1	1	3	16379571	16381434	+	4
AT3G44870	1	1	0	9.43115	9.26227e-15	5.22242e-13	6.70431	4.02642e-08	5.02526e-07	-3.62934	0.00453391	0.0877241	3	16382219	16383605	+	4
AT3G47480	1	1	1	3.36957	9.57041e-61	1.12467e-57	3.76868	2.33205e-75	1.30175e-72	1.30006	9.12365e-10	1.54499e-07	3	17496085	17497164	-	4
AT3G49700	1	1	0	4.93393	0.00453784	0.0257683	5.7241	0.000852709	0.00412821	0	1	1	3	18434449	18436141	-	4
AT3G52720	1	1	1	3.36035	4.70832e-12	1.85737e-10	2.58785	2.37364e-07	2.60308e-06	3.68608	3.0064e-13	7.70013e-11	3	19538540	19542286	-	4
AT3G54700	1	1	0	5.79085	0.000181807	0.0016879	4.76214	0.00229406	0.00972137	3.85447	0.0162354	1	3	20248214	20250948	-	4
AT3G55970	1	1	0	4.04209	3.3318e-11	1.16785e-09	8.72762	1.50041e-12	3.46087e-11	-3.88063	0.00358881	0.0762809	3	20766735	20769410	-	4
AT3G56380	1	1	0	7.44188	5.34328e-09	1.34352e-07	3.645	7.99138e-06	6.46725e-05	-0.0238397	0.97885	0.996311	3	20905264	20906397	+	4
AT3G57460	1	1	0	4.8986	2.79605e-06	4.09802e-05	2.49641	0.00688408	0.0249566	-2.88607	0.0556063	1	3	21262986	21265827	-	4
AT3G59710	1	1	0	3.51784	1.74564e-40	6.28657e-38	3.51587	3.16984e-43	6.55335e-41	-0.235299	0.450286	0.824887	3	22054667	22057156	-	4
AT3G59884	1	1	1	4.39604	2.03202e-08	4.6582e-07	4.88499	0.000127209	0.000769946	4.21803	1.03186e-05	0.00079659	3	22122760	22122936	-	4
AT3G60120	1	1	0	5.73102	2.26948e-11	8.13371e-10	3.25981	6.77255e-07	6.83315e-06	-2.46749	0.102783	0.493361	3	22205931	22209156	+	4
AT4G01470	1	1	0	6.03303	1.49746e-05	0.000184623	5.30945	0.000149657	0.000888707	5.05866	0.000333282	1	4	624786	625885	-	4
AT4G01830	1	1	0	3.01652	1.65024e-11	6.10035e-10	3.2826	3.18387e-11	6.24688e-10	0.395778	0.436001	0.817304	4	785551	790447	-	4
AT4G05905	1	1	1	2.00137	0.00349504	0.0207767	4.30989	0.000215102	0.00122583	5.34112	4.25055e-05	0.00253917	4	7023836	7024034	+	4
AT4G11070	0	1	0	3.65553	0.0290923	0.111515	5.35863	0.00114196	0.00530429	-2.90156	0.102015	1	4	6759098	6760794	+	4
AT4G13554	1	1	0	5.59454	1.71949e-05	0.000207866	4.53562	4.45162e-06	3.79663e-05	0.975959	0.468579	0.836195	4	7878185	7878561	-	4
AT4G13555	0	1	0	3.07307	0.0529046	0.172462	4.07099	0.00382238	0.0151028	0	1	1	4	7878652	7878760	-	4
AT4G15100	1	1	0	4.44924	5.19992e-07	9.03532e-06	2.96441	1.21093e-05	9.42403e-05	0.426709	0.573879	0.880556	4	8625830	8629620	+	4
AT4G21650	1	1	0	1.96009	0.00197764	0.0129988	5.10002	8.63523e-08	1.02068e-06	2.12308	0.0790848	0.43784	4	11501162	11504739	-	4
AT4G22710	1	1	0	3.88306	2.45471e-30	4.98262e-28	2.49513	1.56977e-13	4.19579e-12	0.114233	0.772843	0.946877	4	11934969	11936823	+	4
AT4G25010	1	1	0	3.22042	5.08167e-22	5.58934e-20	3.36762	4.70047e-24	3.29004e-22	1.09211	0.00391524	0.0806391	4	12854385	12856541	-	4
AT4G28850	1	1	1	5.26213	2.20807e-11	7.9519e-10	4.55584	1.75527e-06	1.62688e-05	3.29268	4.08772e-05	0.00247072	4	14244290	14246037	+	4
AT4G31950	1	1	0	6.76258	1.6971e-06	2.64431e-05	5.10471	0.0003676	0.00196688	0	1	1	4	15455083	15457121	+	4
AT4G37710	1	1	0	7.33956	4.15973e-08	8.96511e-07	5.79166	1.80877e-05	0.000135479	0	1	1	4	17718118	17718771	+	4
AT5G03545	1	1	1	4.35336	3.34967e-112	3.73957e-108	5.29375	1.6142e-156	7.20837e-153	5.05657	2.4309e-144	4.98092e-140	5	894582	895517	+	4
AT5G04120	1	1	0	4.67919	3.03352e-44	1.27797e-41	4.08541	1.46484e-35	2.04418e-33	0.47734	0.159543	0.590186	5	1119937	1121813	+	4
AT5G05340	1	1	0	8.02083	3.39793e-17	2.42393e-15	6.15401	4.14887e-12	9.09889e-11	-0.38751	0.712867	0.931232	5	1578869	1580875	-	4
AT5G07310	0	1	0	1.64403	0.100459	0.267411	6.70115	3.38699e-06	2.95756e-05	0	1	1	5	2305551	2306837	+	4
AT5G09470	1	1	0	3.67605	1.0835e-05	0.0001384	2.77276	0.000158349	0.000935846	0.339706	0.616138	0.896063	5	2949132	2950695	-	4
AT5G17340	1	1	1	2.39404	0.00113564	0.00814554	2.57215	0.0043663	0.0169049	4.38163	0.000260708	0.0107301	5	5715624	5716268	-	4
AT5G19880	1	1	0	2.33628	5.01703e-11	1.7268e-09	4.30215	1.28694e-21	7.483e-20	-0.0238598	0.959264	0.992013	5	6720384	6722477	-	4
AT5G19890	1	1	0	3.54324	1.83028e-07	3.46914e-06	4.21339	1.77428e-12	4.0632e-11	0.712578	0.524676	0.861028	5	6724076	6725966	-	4
AT5G20150	1	1	1	4.36086	4.77534e-80	1.5232e-76	3.82722	2.8972e-61	1.13489e-58	4.67272	1.161e-89	1.18944e-85	5	6802282	6803655	+	4
AT5G20790	1	1	1	3.69119	7.20976e-48	3.83285e-45	2.94423	6.71935e-31	7.28299e-29	3.58527	1.99942e-45	3.41401e-42	5	7039674	7040919	-	4
AT5G22520	1	1	0	5.45729	1.39568e-08	3.28376e-07	3.12828	0.000132707	0.000800398	-0.425701	0.721376	0.933203	5	7478860	7479543	+	4
AT5G24190	1	0	0	4.07545	0.00936491	0.0463328	0.829285	0.603223	0.748821	3.46567	0.0284426	1	5	8199757	8201051	+	4
AT5G26250	1	1	0	3.61021	0.00125799	0.00889715	4.40737	7.5643e-05	0.000488844	-0.194005	0.864875	0.971882	5	9196758	9198801	+	4
AT5G35830	1	1	0	4.61877	0.00601628	0.0322447	5.34183	0.00123995	0.00569665	1.86251	0.295879	1	5	14000313	14001416	-	4
AT5G37970	1	1	0	4.20462	0.00842509	0.0424927	5.03318	0.00107299	0.00504055	0	1	1	5	15123089	15124435	-	4
AT5G39100	1	1	0	4.39472	0.00463553	0.026226	4.98054	0.00133717	0.00609063	0.835619	0.648772	1	5	15653125	15654028	-	4
AT5G39130	1	1	0	3.21176	1.5788e-07	3.05471e-06	5.99616	5.55709e-08	6.78396e-07	1.80457	0.030998	0.274856	5	15665502	15666472	-	4
AT5G39190	1	1	0	2.6095	1.23654e-12	5.38198e-11	3.80077	4.98075e-22	3.01383e-20	0.350029	0.304025	0.735042	5	15692542	15693735	-	4
AT5G43370	1	1	1	4.84204	4.30014e-46	1.95946e-43	4.91314	1.4139e-44	3.03554e-42	4.45205	4.50265e-39	6.15062e-36	5	17415698	17417972	+	4
AT5G43650	1	1	0	6.64876	1.1423e-06	1.8442e-05	6.23198	5.15835e-06	4.34953e-05	-0.994039	0.57917	1	5	17533130	17534796	-	4
AT5G46240	1	1	0	4.61549	0.00326309	0.0196542	3.22498	0.0117004	0.0389224	-1.47088	0.395909	1	5	18743510	18747406	-	4
AT5G52670	1	1	0	4.64431	1.72894e-14	9.41553e-13	2.44975	1.50691e-06	1.41609e-05	-0.829375	0.212006	0.652174	5	21363486	21364401	+	4
AT5G52700	1	1	0	5.61672	0.000272247	0.00239038	4.98055	0.00130171	0.00594365	0	1	1	5	21372820	21374195	+	4
AT5G52710	1	1	0	5.32049	5.65813e-05	0.00060767	3.63625	0.000372559	0.00198864	0.0985816	0.897997	1	5	21375704	21378172	+	4
AT5G52720	1	1	0	3.24288	2.56078e-06	3.80208e-05	3.30466	1.58582e-06	1.48275e-05	1.23244	0.177506	0.611998	5	21378702	21379744	+	4
AT5G52760	1	1	0	7.49958	1.99706e-09	5.38531e-08	4.9059	1.84734e-10	3.24527e-09	1.81742	0.259389	0.700032	5	21386727	21387714	+	4
AT5G52860	1	1	0	3.8744	0.00819615	0.0415351	3.64297	0.000745113	0.00366339	0.533545	0.727268	1	5	21419590	21421715	-	4
AT5G53048	1	1	1	3.87998	1.05319e-14	5.86425e-13	3.92586	4.26249e-11	8.19044e-10	2.96934	8.95464e-10	1.529e-07	5	21509861	21511850	+	4
AT5G54710	1	1	0	4.55628	7.52262e-16	4.77173e-14	3.47431	4.42874e-12	9.6473e-11	0.757578	0.248891	0.69037	5	22227483	22230663	-	4
AT5G54720	1	1	0	6.76138	4.96725e-07	8.67152e-06	6.31898	2.65897e-06	2.37004e-05	1.43653	0.171641	1	5	22231448	22232949	-	4
AT5G60350	1	1	0	5.41627	2.83159e-11	9.99684e-10	4.67102	4.32267e-07	4.5313e-06	1.39629	0.0737295	0.421635	5	24277730	24279147	+	4
AT5G61890	1	1	0	4.66078	2.14422e-11	7.74696e-10	3.52915	1.64563e-07	1.85762e-06	0.929552	0.588618	0.885748	5	24852322	24853941	-	4
novel.137	1	1	1	7.38514	3.92029e-77	9.72581e-74	12.2725	6.28606e-24	4.33195e-22	8.89223	3.07991e-55	1.05179e-51	2	1547493	1548999	-	4
novel.18	1	1	0	3.47249	8.34098e-24	1.06421e-21	2.83401	3.46405e-17	1.32441e-15	0.569423	0.111937	0.510363	1	12528021	12529832	+	4
novel.189	1	1	1	7.83006	7.81726e-10	2.27271e-08	6.70659	1.5606e-07	1.76789e-06	5.2962	4.78829e-05	0.00282744	3	11689508	11691119	+	4
novel.42	1	0	0	5.55814	0.000272925	0.00239445	3.63806	0.0216046	0.0643355	3.41063	0.0340145	1	1	25002611	25003402	+	4
novel.58	1	0	0	4.40206	0.00626094	0.0333638	1.72758	0.318814	0.493339	0.362228	0.777279	1	1	12229466	12230537	-	4
novel.99	1	1	1	2.69211	2.77899e-11	9.83348e-10	5.24966	4.47811e-09	6.50535e-08	4.43598	4.43041e-05	0.00263128	2	1391262	1393741	+	4
AT1G01453	1	1	0	3.1174	1.64241e-12	7.01179e-11	2.14826	6.2567e-07	6.35287e-06	0.540378	0.210073	0.649328	1	166589	168088	-	3
AT1G01560	0	1	0	0.795579	0.0104516	0.0505828	1.17522	0.00011234	0.000691382	0.662997	0.0316775	0.277737	1	202103	204440	+	3
AT1G01660	1	0	0	1.03747	1.72274e-05	0.000208033	-0.415393	0.116654	0.240169	0.187275	0.444046	0.821645	1	239841	242703	-	3
AT1G01680	1	1	0	1.96233	4.28096e-05	0.000472026	2.23349	5.86796e-07	5.9881e-06	1.57114	0.00662224	0.11214	1	246262	248440	-	3
AT1G02205	1	1	0	1.07519	0.00021912	0.00197997	1.66498	8.84944e-09	1.23033e-07	-0.0908988	0.744802	0.938784	1	418416	422579	+	3
AT1G02450	0	1	0	1.1362	0.0197122	0.0832624	1.47379	0.000760428	0.00373243	-0.0458877	0.921629	0.983277	1	497917	498539	-	3
AT1G02470	0	1	0	0.594456	0.338709	0.57899	1.92943	0.00101251	0.00478562	-0.395907	0.492713	0.849591	1	511765	513721	-	3
AT1G02570	1	0	0	1.31615	4.41237e-05	0.00048484	-0.0998952	0.768056	0.863937	0.228763	0.489355	0.84801	1	541236	542245	+	3
AT1G03790	-1	1	0	-5.33372	0.000776717	0.005923	5.25998	0.00101695	0.00480054	-3.54505	0.0292958	1	1	954290	956144	+	3
AT1G05000	1	1	1	1.38415	1.08029e-69	2.19279e-66	1.18134	1.6505e-50	4.72466e-48	1.54532	3.68607e-84	2.51759e-80	1	1425539	1428869	+	3
AT1G05065	0	1	0	0.231751	0.531333	0.741243	1.07984	0.0029477	0.0120963	-0.0302683	0.933419	0.986423	1	1454606	1455322	-	3
AT1G05250	1	0	0	1.7115	0.000367539	0.00309442	-0.174642	0.725316	0.836122	0.611973	0.168338	0.601944	1	1525601	1527360	-	3
AT1G05450	0	1	0	0.141137	0.70107	0.855616	1.0851	0.00181194	0.00790639	-0.198364	0.601021	0.890233	1	1599876	1601214	+	3
AT1G05675	1	0	0	2.26267	0.000227751	0.00204685	0.275552	0.66068	0.791271	-0.151353	0.812564	0.958928	1	1701116	1702749	-	3
AT1G05990	1	0	0	2.16737	9.1075e-05	0.000928125	0.744309	0.146206	0.283898	1.81403	0.00347879	0.0751219	1	1818392	1819184	+	3
AT1G06170	0	1	0	0.150029	0.728687	0.869247	1.47947	0.000467298	0.00243213	0.903074	0.0372292	0.303245	1	1884981	1886904	-	3
AT1G06350	1	1	0	1.15503	4.88205e-05	0.000532257	2.18668	2.06267e-15	6.84328e-14	0.0538795	0.850818	0.967492	1	1935227	1936841	-	3
AT1G06520	0	1	0	0.561021	0.0687282	0.207261	1.1506	0.000144961	0.000865195	-0.520477	0.0800776	0.440715	1	1993903	1996355	-	3
AT1G07135	1	1	0	2.4512	2.53902e-12	1.05374e-10	1.5034	1.71458e-05	0.000129204	0.561931	0.168597	0.601944	1	2189877	2190784	-	3
AT1G07187	0	1	0	0.272139	0.630171	0.812617	1.998	0.000781779	0.00382546	0.60195	0.324618	0.74895	1	16471282	16471983	-	3
AT1G07720	1	1	0	1.82988	2.22988e-10	7.03232e-09	2.60676	5.21165e-22	3.12811e-20	-0.0173662	0.950741	0.990212	1	2390531	2392628	-	3
AT1G07900	0	1	0	2.56497	0.0282978	0.109182	2.94121	0.0108914	0.036602	0.999117	0.431322	1	1	2442570	2443746	+	3
AT1G08080	0	1	0	-0.769028	0.707985	0.85847	5.88163	0.00113566	0.00528602	0	1	1	1	2516991	2518611	-	3
AT1G08103	1	0	0	4.83789	0.00357524	0.0211857	-0.581532	0.657346	0.788569	1.97396	0.213622	1	1	21052299	21053178	-	3
AT1G08290	1	0	0	1.15366	3.41775e-07	6.15912e-06	0.932872	1.6723e-05	0.000126231	-0.059318	0.795847	0.954123	1	2609996	2613377	-	3
AT1G08293	1	0	0	1.49356	0.00018574	0.00171798	-0.541046	0.15144	0.291521	-0.0212969	0.956741	0.991528	1	22087975	22088246	-	3
AT1G08310	1	1	1	2.6541	3.34012e-51	2.40574e-48	1.98606	6.97006e-28	6.48448e-26	2.18146	2.57249e-34	2.77423e-31	1	2618647	2620452	+	3
AT1G08430	1	1	0	1.44861	1.25645e-35	3.55115e-33	1.25158	8.97304e-28	8.27893e-26	0.983193	1.55014e-17	5.77497e-15	1	2658602	2661310	+	3
AT1G08650	1	0	0	1.04299	5.82685e-25	8.13137e-23	0.680131	2.16824e-11	4.33415e-10	0.857468	4.41998e-17	1.58887e-14	1	2752124	2753809	+	3
AT1G08763	1	1	1	2.16943	3.63697e-16	2.39546e-14	1.5729	1.78108e-09	2.7655e-08	1.92028	4.12767e-14	1.19121e-11	1	24345647	24345921	+	3
AT1G09176	1	0	0	1.47253	0.000965133	0.00711205	1.05437	0.0239933	0.0700749	0.437965	0.323889	0.748772	1	2964015	2964727	+	3
AT1G09180	1	1	0	3.40241	5.32442e-12	2.07838e-10	2.63209	5.98628e-08	7.27152e-07	-0.0349993	0.952448	0.990542	1	2965023	2965972	+	3
AT1G09310	1	1	0	1.15	0.00474863	0.026687	1.15856	0.00384812	0.0151805	0.219975	0.624299	0.898922	1	3008910	3009898	+	3
AT1G09350	0	1	0	0.688499	0.0352614	0.128353	1.00807	0.00199466	0.00862281	0.151873	0.634909	0.903644	1	3019639	3021443	+	3
AT1G09380	1	0	0	1.69325	0.00204599	0.0133771	0.570243	0.246607	0.411435	-0.573784	0.281331	0.718091	1	3026062	3029549	-	3
AT1G09880	1	0	0	1.00046	0.000308745	0.00266164	0.354761	0.182263	0.333134	-0.10353	0.711149	0.930279	1	3208712	3213468	-	3
AT1G09932	1	1	0	2.21705	7.16236e-26	1.11056e-23	1.8573	8.9732e-19	4.05574e-17	-0.147433	0.533933	0.863821	1	3230450	3233259	-	3
AT1G10385	1	0	0	1.38702	0.000590133	0.00468854	0.515941	0.187201	0.339299	-0.184793	0.637782	0.904467	1	3403132	3405920	+	3
AT1G10640	0	1	0	0.789472	0.0286836	0.110308	1.4102	6.18737e-05	0.000408491	0.382195	0.294704	0.729111	1	3515182	3518035	-	3
AT1G11655	1	0	0	1.42956	0.000222663	0.00200792	0.134282	0.729914	0.839472	0.491238	0.217781	0.657507	1	3919237	3919869	+	3
AT1G12040	1	0	0	1.24358	1.9328e-15	1.17911e-13	0.169805	0.28113	0.451816	0.389075	0.0129712	0.168731	1	4069992	4072681	+	3
AT1G12200	0	1	0	0.903859	9.55561e-28	1.62868e-25	1.16433	1.35533e-45	3.15228e-43	0.285663	0.000669481	0.0223051	1	4137511	4140158	+	3
AT1G12320	0	1	0	0.623467	0.00019863	0.00181837	1.12219	9.37541e-12	1.96006e-10	0.398634	0.0301436	0.271193	1	4186624	4190342	+	3
AT1G12950	1	1	0	1.28682	3.90917e-23	4.69269e-21	1.16714	1.4784e-19	7.2345e-18	0.573146	1.53371e-05	0.00111439	1	4419714	4422684	+	3
AT1G13310	0	0	1	0.0965498	0.768116	0.892604	-0.0505704	0.884193	0.936629	1.86853	4.89015e-08	6.30183e-06	1	4561028	4563160	-	3
AT1G13420	1	1	0	2.51959	4.73413e-95	2.64259e-91	2.277	1.20925e-80	7.71433e-78	0.24366	0.0483248	0.34546	1	4604688	4606067	+	3
AT1G13750	1	0	1	1.19395	5.73602e-23	6.81244e-21	0.825127	1.38344e-11	2.81838e-10	1.00163	7.02105e-17	2.48037e-14	1	4715394	4718269	-	3
AT1G14220	1	0	0	1.19535	5.99185e-22	6.55814e-20	0.60086	1.01301e-06	9.83838e-06	0.363244	0.00385721	0.0801564	1	4858450	4859661	-	3
AT1G14240	0	1	0	0.984175	1.28633e-25	1.91475e-23	1.14715	6.18453e-35	8.52396e-33	-0.182046	0.061985	0.390431	1	4864881	4868011	+	3
AT1G14520	0	1	0	0.204898	0.445752	0.672484	1.10491	3.67409e-05	0.0002558	-0.301083	0.276968	0.713397	1	4968134	4970311	-	3
AT1G14600	1	1	0	1.14983	1.37056e-05	0.000170294	1.52128	6.10318e-09	8.66318e-08	-0.432301	0.113867	0.514633	1	5000986	5003637	-	3
AT1G14700	0	1	0	0.194782	0.633309	0.814452	1.1387	0.00413298	0.016119	0.0494053	0.901669	0.980137	1	5058583	5061140	+	3
AT1G14960	1	1	0	1.64248	9.87344e-48	5.12684e-45	1.56349	1.3179e-45	3.09748e-43	0.11589	0.312902	0.742631	1	5159192	5160179	-	3
AT1G15580	0	1	0	0.995396	0.19281	0.412015	1.84448	0.00965206	0.0331403	1.27553	0.113045	0.513567	1	5365512	5366497	-	3
AT1G15620	0	1	0	-0.585753	0.584932	0.781356	4.81904	0.000890791	0.00429302	1.42672	0.185915	1	1	5373459	5374575	+	3
AT1G16640	0	1	0	0.376239	0.399905	0.634168	1.26638	0.00547633	0.020492	-0.747125	0.101567	0.490521	1	5686525	5687727	+	3
AT1G16850	0	1	0	-0.219121	0.609015	0.797976	1.09379	0.0105548	0.0357284	0.477128	0.276014	0.713091	1	5764807	5765798	-	3
AT1G17380	1	1	0	1.54229	4.62591e-09	1.17505e-07	1.56696	9.62163e-10	1.55225e-08	-0.120996	0.668046	0.91597	1	5955155	5957511	-	3
AT1G17830	1	1	0	1.483	8.24993e-10	2.38916e-08	1.80676	3.91799e-13	9.94101e-12	0.981023	8.79568e-05	0.0045742	1	6135751	6138500	-	3
AT1G17840	1	1	0	1.04693	8.80086e-13	3.90667e-11	1.44432	1.31337e-24	9.5211e-23	0.260141	0.079339	0.438892	1	6142402	6146521	+	3
AT1G18100	0	1	0	0.960704	0.00251299	0.0159164	1.30842	2.84248e-05	0.000203413	-0.210143	0.543091	0.86705	1	6227217	6230194	-	3
AT1G18410	1	0	0	1.10596	0.000624049	0.00490972	0.251634	0.478747	0.646632	0.60355	0.0623825	0.391255	1	6336300	6342527	-	3
AT1G18830	0	1	0	2.14617	0.0106778	0.0513932	2.9855	0.000550738	0.00281974	0.188071	0.859347	0.970662	1	6489233	6494634	+	3
AT1G18870	1	1	0	1.22445	7.85296e-09	1.92682e-07	1.79781	2.33087e-17	9.0041e-16	-0.128731	0.54802	0.869693	1	6515373	6519395	+	3
AT1G19200	1	1	1	1.99558	3.87202e-21	3.82542e-19	1.59801	2.65317e-13	6.88837e-12	1.63973	7.52668e-15	2.26797e-12	1	6625012	6626217	-	3
AT1G19250	1	1	1	2.57042	9.63689e-26	1.47378e-23	2.75511	1.1543e-33	1.54331e-31	1.15565	1.48109e-06	0.000143827	1	6650476	6653195	-	3
AT1G19380	1	0	0	1.27614	6.75015e-07	1.1418e-05	0.952787	0.000130203	0.000786358	-0.282249	0.259851	0.700222	1	6697874	6698858	+	3
AT1G19650	1	0	0	1.18414	3.7674e-12	1.5075e-10	0.566183	0.000653876	0.00326836	-0.196918	0.254571	0.695492	1	6796137	6799764	-	3
AT1G19790	0	1	0	0.605601	0.0321134	0.119981	1.35775	6.9447e-07	6.98159e-06	-0.0740789	0.808679	0.957121	1	6838120	6840313	-	3
AT1G20990	1	1	0	1.21015	0.000867247	0.00648924	1.08084	0.00175146	0.00767701	0.492206	0.151787	0.576802	1	7330256	7332100	-	3
AT1G21240	1	0	0	2.03567	0.00199363	0.013077	1.14848	0.0563427	0.137835	0.0457733	0.944451	0.98816	1	7434235	7436830	+	3
AT1G21520	1	1	0	1.66324	1.74218e-08	4.0352e-07	1.7471	1.85146e-09	2.86482e-08	0.762456	0.0154602	0.185861	1	7534019	7534927	-	3
AT1G21550	1	1	0	1.02884	5.61145e-08	1.17271e-06	1.19759	2.15973e-10	3.75856e-09	0.577691	0.00241685	0.0575828	1	7552987	7553975	-	3
AT1G21890	0	1	0	-0.119979	0.865977	0.942054	2.33589	0.00133861	0.00609471	1.63247	0.0735813	0.421299	1	7682584	7685662	-	3
AT1G21910	0	1	0	0.413052	0.0583612	0.184704	1.1083	1.34774e-07	1.54478e-06	0.111399	0.611084	0.894748	1	7696427	7697831	+	3
AT1G22290	1	1	0	2.09523	1.06965e-06	1.73695e-05	2.12398	8.09671e-07	8.02411e-06	-0.0208755	0.966996	0.993619	1	7876640	7877962	-	3
AT1G22340	1	1	0	1.43814	0.00262749	0.0164664	2.65528	6.9429e-07	6.98159e-06	0.321101	0.567523	0.878355	1	7890259	7892118	-	3
AT1G22990	0	1	0	0.282544	0.188649	0.406443	1.10811	3.24327e-07	3.47484e-06	0.315375	0.166399	0.5989	1	8139114	8140233	+	3
AT1G23110	1	1	1	2.63713	9.73731e-15	5.44899e-13	1.48568	1.13624e-05	8.88617e-05	1.63028	1.65572e-06	0.000160027	1	8196447	8198331	-	3
AT1G23140	1	1	1	1.90807	3.31791e-30	6.67408e-28	1.45325	4.24679e-18	1.77238e-16	1.75181	1.2852e-25	9.08057e-23	1	8202146	8203301	-	3
AT1G23200	0	1	0	0.537322	0.0931147	0.254662	1.31409	2.31276e-05	0.000168591	-0.293405	0.365702	0.775538	1	8227133	8229661	+	3
AT1G23540	1	0	0	1.11088	0.000877406	0.00655866	-0.227447	0.509628	0.673071	0.167118	0.610007	0.894384	1	8346827	8350068	-	3
AT1G24140	1	1	1	2.74345	4.56053e-19	3.87177e-17	2.60001	7.15106e-18	2.91366e-16	1.01149	0.00144074	0.0403289	1	8535999	8537780	-	3
AT1G24575	1	1	0	1.2467	4.96498e-17	3.4971e-15	1.0517	5.87082e-14	1.64678e-12	0.533229	0.000318346	0.0126168	1	8710847	8711578	-	3
AT1G24580	1	1	0	1.78409	0.0051764	0.028708	1.47981	0.0135056	0.0437985	1.34968	0.0955222	0.478662	1	8709941	8710824	+	3
AT1G24735	1	0	0	1.38017	1.6716e-12	7.12278e-11	0.663581	0.000330125	0.00179213	0.541766	0.00595847	0.104618	1	8757864	8759645	+	3
AT1G26360	1	0	0	1.66347	6.25313e-07	1.06743e-05	0.782253	0.0256482	0.0739791	0.744954	0.0311909	0.275566	1	9118822	9121227	-	3
AT1G26730	1	1	0	1.00237	1.01656e-06	1.6604e-05	1.24924	7.99575e-10	1.29934e-08	-0.425817	0.0433885	0.32678	1	9241036	9244918	+	3
AT1G26945	1	1	0	1.62675	2.3217e-22	2.64484e-20	1.60909	1.46097e-22	9.06128e-21	0.0190963	0.914796	0.982702	1	9351160	9352833	+	3
AT1G27950	0	1	0	0.84301	1.45347e-12	6.25969e-11	1.13109	7.76041e-22	4.60836e-20	0.0433336	0.718615	0.932284	1	9740508	9742159	+	3
AT1G28010	0	1	0	0.672435	7.04422e-05	0.000737596	1.2748	3.2507e-15	1.05344e-13	0.280342	0.105984	0.499337	1	9763211	9768113	+	3
AT1G28190	1	1	0	1.3099	4.05663e-12	1.61168e-10	1.02007	7.00862e-08	8.40883e-07	0.3066	0.111491	0.509511	1	9846747	9848015	-	3
AT1G28370	0	1	0	0.848611	0.0606183	0.189723	2.09162	2.76831e-05	0.000198685	-0.769354	0.0891545	0.463294	1	9955774	9956980	-	3
AT1G28590	1	1	0	1.62278	0.00916781	0.0455494	1.78261	0.00320791	0.0130088	0.862764	0.179329	0.615369	1	10047276	10049343	-	3
AT1G29230	1	0	0	1.2559	0.000273391	0.00239665	-0.0222987	0.948346	0.971789	0.591602	0.0670943	0.405894	1	10214681	10216563	+	3
AT1G29270	1	1	0	1.5531	4.45382e-08	9.53068e-07	1.75174	1.25313e-10	2.25099e-09	0.353686	0.210382	0.649599	1	10229808	10231384	+	3
AT1G29395	0	1	0	0.488146	0.312817	0.552256	2.07246	1.16759e-05	9.10902e-05	1.20827	0.0162408	0.1918	1	10288129	10289666	-	3
AT1G29860	1	1	0	1.39449	0.000475018	0.00387937	2.58173	1.1911e-10	2.15169e-09	-0.895888	0.0390055	0.31074	1	10454433	10455874	+	3
AT1G30040	1	1	0	1.43768	1.43659e-15	8.88535e-14	1.664	1.04344e-20	5.66859e-19	0.115985	0.551209	0.871136	1	10537457	10540044	+	3
AT1G30500	1	0	0	1.07254	2.17801e-09	5.81707e-08	0.605776	0.000766171	0.00375732	0.773618	2.00134e-05	0.00138365	1	10804450	10806428	-	3
AT1G30530	0	1	0	0.868628	0.00149565	0.0102848	1.06467	0.000114968	0.000706164	0.257749	0.355535	0.768813	1	10814612	10816615	+	3
AT1G31750	1	1	0	1.70025	0.0002765	0.00242011	1.30648	0.00476124	0.0181508	0.144943	0.776517	0.947899	1	11370585	11372197	-	3
AT1G32350	1	0	0	1.56608	5.82804e-07	1.00176e-05	0.641949	0.035306	0.0956433	0.745397	0.0120508	0.161386	1	11666886	11668690	-	3
AT1G32510	1	0	0	1.29572	0.00531172	0.0292623	1.08537	0.0212293	0.0633447	-0.848619	0.144462	0.565135	1	11756691	11758118	+	3
AT1G32960	0	1	0	0.0263001	0.953765	0.980155	2.18259	9.10086e-06	7.28069e-05	-0.420002	0.417221	0.807258	1	11945250	11948650	+	3
AT1G33090	1	1	0	1.88855	8.60253e-29	1.5744e-26	1.4453	1.04295e-18	4.66672e-17	0.452262	0.00983768	0.143045	1	11993298	11996712	+	3
AT1G33600	1	0	0	1.09966	2.92051e-06	4.26482e-05	-0.00143266	0.995497	0.998132	-0.709409	0.00433342	0.0853768	1	12180483	12184528	+	3
AT1G33670	1	1	0	1.97823	0.000418271	0.00347051	1.47954	0.00389565	0.0153272	0.0374737	0.945596	0.988685	1	12201963	12203408	+	3
AT1G33890	1	0	0	2.62411	0.000187112	0.00172709	1.01146	0.118877	0.24349	1.12179	0.0490137	0.34723	1	12308136	12309914	-	3
AT1G34060	1	1	0	1.23252	9.50712e-10	2.71452e-08	1.35058	4.2593e-12	9.31457e-11	0.631363	0.00151542	0.0416206	1	12396397	12398418	-	3
AT1G34140	0	1	0	-0.624109	0.588753	0.784021	4.66748	0.0028074	0.0116015	-1.88581	0.303006	1	1	12433356	12434735	-	3
AT1G34520	1	0	0	3.14288	0.000135533	0.00131173	1.76253	0.0461191	0.11786	2.94854	0.0167006	1	1	12623434	12624508	+	3
AT1G35140	0	1	0	0.632859	0.0455767	0.154962	2.23446	2.03442e-11	4.08128e-10	-0.200934	0.534239	0.863837	1	12851983	12853235	+	3
AT1G35210	1	1	0	1.91123	5.12613e-06	7.06519e-05	1.29874	0.00270047	0.0112095	0.337074	0.439682	0.819207	1	12896582	12897675	-	3
AT1G35230	1	0	0	1.17236	0.000206417	0.00187735	0.732881	0.0155836	0.0491316	-0.349694	0.294245	0.728684	1	12917070	12917829	+	3
AT1G35910	1	1	0	2.11708	3.78481e-34	9.94202e-32	2.34635	7.57231e-41	1.34186e-38	0.0847489	0.653201	0.911351	1	13362962	13365172	-	3
AT1G42980	1	1	0	2.17722	0.0013605	0.00948989	1.91452	0.0043605	0.0168884	-0.0841031	0.909964	0.981699	1	16133286	16135587	+	3
AT1G43910	0	1	0	0.985819	1.03536e-11	3.93826e-10	1.18732	3.86858e-16	1.3689e-14	0.152137	0.318319	0.745924	1	16655884	16657686	-	3
AT1G44130	0	1	0	0.922151	0.0216382	0.0895199	2.55635	1.34141e-08	1.81192e-07	1.25888	0.00308855	0.0684896	1	16787508	16789436	-	3
AT1G45010	0	1	0	1.20089	0.0398235	0.140782	3.01447	1.56807e-06	1.46862e-05	-0.641614	0.336943	0.756608	1	17013385	17015520	-	3
AT1G45616	0	1	0	0.94254	0.167871	0.375988	1.93701	0.00391612	0.0153915	-0.206544	0.740895	0.937423	1	17183347	17186602	-	3
AT1G47960	1	1	0	1.01356	4.50774e-09	1.14896e-07	1.2791	4.82173e-14	1.37496e-12	0.0817996	0.656841	0.91278	1	17681157	17683719	-	3
AT1G47990	0	1	0	0.675365	0.12771	0.313832	2.31513	1.49244e-06	1.40367e-05	0.23677	0.638586	0.904697	1	17698598	17701041	+	3
AT1G48800	1	1	0	1.77913	2.40771e-06	3.60317e-05	1.61047	4.24741e-06	3.63775e-05	0.708063	0.0708449	0.415129	1	18049810	18053152	+	3
AT1G48870	0	1	0	0.865141	0.000251047	0.00222966	1.24346	2.16467e-07	2.3868e-06	0.109893	0.686021	0.921138	1	18072123	18076405	-	3
AT1G49330	0	1	0	-0.053096	0.960739	0.983338	2.88776	0.012627	0.0414488	-1.05447	0.397584	1	1	18249866	18251038	+	3
AT1G49750	0	1	0	0.089	0.755828	0.885059	1.0614	0.000154883	0.000916815	0.289752	0.28981	0.72541	1	18410857	18413016	-	3
AT1G49920	0	1	0	0.167666	0.719837	0.864536	1.47634	0.0081775	0.0288174	0.719424	0.127164	0.537122	1	18481584	18484393	-	3
AT1G50090	1	0	0	2.04423	0.00631845	0.0336259	0.0609738	0.940471	0.968268	0.580398	0.437544	1	1	18554564	18556826	-	3
AT1G51460	0	1	0	0.0865574	0.855774	0.937665	1.73516	9.424e-05	0.000594236	0.349154	0.468841	0.83631	1	19076838	19081451	-	3
AT1G51500	0	1	0	0.575979	2.76641e-05	0.000320043	1.26064	2.28743e-20	1.19892e-18	-0.0922926	0.513555	0.857588	1	19097712	19101265	-	3
AT1G52290	0	1	0	0.372556	0.236141	0.468142	1.10824	0.000807082	0.00393547	-0.352201	0.287026	0.723598	1	19469820	19472582	-	3
AT1G52400	1	1	0	1.4286	0.00154173	0.0105239	2.29033	1.89557e-07	2.11199e-06	-0.321092	0.496101	0.851491	1	19514989	19518411	+	3
AT1G52410	0	1	0	0.945458	8.46047e-06	0.000110925	1.85859	1.61665e-18	6.98191e-17	-0.276522	0.203397	0.642839	1	19520603	19525685	+	3
AT1G52700	1	1	0	2.16843	4.40134e-06	6.14975e-05	3.12058	2.80719e-11	5.537e-10	0.136329	0.797482	0.954797	1	19630884	19634051	-	3
AT1G52827	0	1	0	0.632793	0.100295	0.267316	1.73125	4.19517e-06	3.59853e-05	-0.0682131	0.869789	0.972989	1	19671300	19672021	-	3
AT1G52855	0	1	0	0.259999	0.680296	0.844198	3.25754	1.89913e-06	1.74429e-05	-0.693901	0.396687	0.794319	1	19682773	19683565	-	3
AT1G52890	0	1	0	-1.82413	0.225809	0.454936	5.69276	0.00115176	0.00534313	0.929551	0.657308	1	1	19696923	19698482	-	3
AT1G53060	1	1	0	1.37309	9.20848e-10	2.63937e-08	1.02233	1.92632e-06	1.76854e-05	-0.0536407	0.829071	0.963005	1	19775923	19777030	+	3
AT1G53540	0	1	0	-0.684857	0.163279	0.369888	1.32052	0.00791497	0.0280472	0.882176	0.107783	0.502611	1	19980299	19981199	+	3
AT1G53610	0	0	1	0.77486	1.17136e-05	0.000148182	-0.171121	0.347971	0.523728	1.62302	4.5634e-20	2.17451e-17	1	20008996	20009320	-	3
AT1G54160	0	1	0	0.304403	0.465893	0.689956	1.00348	0.0149483	0.0475247	-0.059012	0.90497	0.981254	1	20217336	20219452	-	3
AT1G54575	0	1	0	0.181961	0.399991	0.634249	1.24123	1.22779e-08	1.66651e-07	-0.0619542	0.784618	0.950465	1	20386809	20387710	+	3
AT1G54840	0	1	0	0.526098	0.108423	0.282173	1.13851	0.00097036	0.00461671	0.513463	0.134425	0.549445	1	20452593	20454266	-	3
AT1G54940	1	0	0	1.116	5.86277e-06	7.95769e-05	-0.105713	0.681305	0.805514	0.647518	0.0115184	0.1573	1	20481648	20484799	+	3
AT1G55200	1	1	0	1.17756	0.000338401	0.00287841	1.26845	0.000148807	0.000884834	-0.395053	0.264061	0.704727	1	20589129	20593000	-	3
AT1G55230	1	1	1	1.19012	0.00312858	0.0189875	1.23494	0.00451566	0.0173807	1.80255	4.11196e-05	0.00247806	1	20602819	20604033	+	3
AT1G55260	0	1	0	0.793992	0.000266036	0.00234322	1.01015	1.38894e-06	1.31743e-05	-0.263549	0.231774	0.673184	1	20614573	20616466	+	3
AT1G55670	0	1	0	0.0474642	0.91282	0.961884	1.27081	0.00617019	0.0227265	-0.809888	0.0745016	0.423098	1	20802670	20803449	-	3
AT1G55775	0	1	1	0.952237	0.00653071	0.0345294	1.1707	0.000772261	0.00378386	1.39387	9.83962e-05	0.00495366	1	20852491	20853395	-	3
AT1G56600	1	1	0	1.14896	0.00557264	0.030333	2.3949	1.24842e-08	1.69245e-07	1.10589	0.0135104	0.172085	1	21207537	21209635	+	3
AT1G57630	1	1	0	1.65032	6.84385e-05	0.000718427	2.33478	3.66396e-08	4.61155e-07	0.185305	0.666479	0.915643	1	21345445	21346157	+	3
AT1G57650	0	1	0	2.1299	0.024154	0.0971555	3.55508	0.00153361	0.0068526	0.735472	0.457219	1	1	21351166	21354311	+	3
AT1G58270	1	0	0	1.00192	1.9839e-34	5.40202e-32	0.895806	6.29354e-28	5.87959e-26	0.133606	0.104035	0.495737	1	21611803	21614169	-	3
AT1G58280	1	0	1	1.16189	9.44234e-24	1.18443e-21	0.99847	9.53796e-18	3.83028e-16	1.00981	3.23998e-18	1.27668e-15	1	21620278	21622611	-	3
AT1G58420	0	1	0	0.89889	0.0263535	0.103778	1.0681	0.00638803	0.0234053	0.749785	0.0870118	0.458675	1	21707175	21708125	+	3
AT1G58936	0	1	0	2.87493	0.0720192	0.214232	2.94136	0.008371	0.0293603	-2.6811	0.0940909	1	1	21803600	21805714	+	3
AT1G59725	1	0	0	1.31196	0.00233079	0.0149331	0.479277	0.277899	0.447719	0.61121	0.161209	0.591975	1	21950503	21952491	+	3
AT1G59850	1	0	0	1.72728	3.27473e-05	0.000372293	0.47012	0.262782	0.430729	-0.423368	0.345855	0.762661	1	22028509	22030261	-	3
AT1G59940	1	1	0	1.41506	3.64035e-18	2.88233e-16	1.28209	1.17812e-15	4.00383e-14	-0.0602994	0.7213	0.933165	1	22065617	22067233	-	3
AT1G60050	1	1	0	3.44359	7.36643e-16	4.68597e-14	2.35939	5.93272e-08	7.21098e-07	-1.01604	0.0686461	0.409598	1	22121375	22123881	-	3
AT1G60470	1	1	0	1.05547	1.25791e-06	2.02063e-05	1.50448	3.81232e-12	8.41954e-11	0.0249016	0.909861	0.981699	1	22278975	22280593	-	3
AT1G61080	1	1	0	2.0791	6.39473e-19	5.34762e-17	1.98853	4.99166e-18	2.06015e-16	0.51991	0.0301397	0.271193	1	22492878	22497267	-	3
AT1G61224	1	0	0	4.73026	0.00229379	0.0147377	-0.578117	0.688652	0.809743	2.37514	0.0673143	1	1	22577067	22577265	+	3
AT1G61255	0	1	0	0.486461	0.282197	0.521036	1.59914	0.000388007	0.00206282	0.136871	0.764314	0.944851	1	22589098	22589789	-	3
AT1G61340	0	1	0	0.909234	3.46733e-05	0.00039137	1.18703	1.94658e-07	2.16235e-06	0.242056	0.323882	0.748772	1	22628264	22630020	+	3
AT1G61440	0	1	0	0.22728	0.528594	0.738801	1.05662	0.00330976	0.0133587	0.368083	0.336589	0.756608	1	22669134	22673111	-	3
AT1G61550	1	0	0	1.63649	2.92844e-06	4.27361e-05	0.819714	0.0255737	0.0738025	0.46635	0.194804	0.635999	1	22704198	22707829	-	3
AT1G61950	1	0	0	1.21799	0.000514964	0.00416297	-0.75305	0.0448082	0.115262	0.511393	0.143942	0.564325	1	22899389	22902118	+	3
AT1G62262	1	1	0	1.92293	0.000388094	0.00325032	1.33536	0.00974287	0.0333802	0.0583151	0.909533	0.981699	1	23000157	23002096	-	3
AT1G62290	0	1	0	1.49477	0.0131292	0.0605805	1.48169	0.00970802	0.0333017	-0.989132	0.110948	0.508445	1	23009885	23013601	-	3
AT1G62420	0	1	0	-0.00738935	0.992889	0.996369	3.95534	7.34276e-06	5.99448e-05	-0.293382	0.780522	0.949133	1	23102777	23104756	-	3
AT1G62540	1	1	0	1.07625	1.57605e-09	4.31251e-08	1.01514	4.02473e-09	5.90823e-08	-0.213986	0.23199	0.673184	1	23151634	23155728	+	3
AT1G62560	1	1	0	1.60468	3.76168e-09	9.67636e-08	1.94721	2.28306e-13	5.98313e-12	0.126372	0.646581	0.908797	1	23159734	23162881	+	3
AT1G62980	1	0	0	1.17427	6.46855e-21	6.19871e-19	-0.0628861	0.623213	0.763182	0.470796	0.000203407	0.00908019	1	23331563	23333246	+	3
AT1G63055	0	1	0	0.880855	0.375461	0.612314	3.92796	0.00405222	0.0158539	-1.06633	0.480643	1	1	23379665	23380669	+	3
AT1G63600	1	1	0	3.3588	4.71948e-17	3.34529e-15	1.93787	2.56485e-07	2.80039e-06	-0.223986	0.604642	0.891636	1	23581677	23583019	+	3
AT1G63750	1	1	0	1.16203	2.92515e-16	1.94383e-14	1.25789	3.53813e-18	1.47939e-16	0.860179	3.53825e-09	5.45104e-07	1	23650840	23655453	+	3
AT1G63820	0	1	0	0.55419	0.00217984	0.0141118	1.26	7.93129e-13	1.91448e-11	-0.315506	0.0975463	0.483075	1	23682278	23684373	-	3
AT1G64110	0	1	0	-0.0311914	0.9231	0.966563	1.37536	2.02804e-05	0.000149891	-0.216899	0.521236	0.861028	1	23796698	23801799	-	3
AT1G64480	1	0	0	1.88055	0.00018549	0.00171709	0.202501	0.672995	0.79997	-0.251533	0.586134	0.88481	1	23947794	23950361	-	3
AT1G64670	0	1	0	0.9142	3.63789e-05	0.000409044	1.1017	2.64034e-07	2.88e-06	-0.222864	0.320559	0.746899	1	24030743	24033674	-	3
AT1G65481	0	1	0	0.762376	0.006276	0.0334281	1.33494	6.22923e-07	6.3365e-06	0.530736	0.0354048	0.294896	1	24340736	24341919	-	3
AT1G65483	1	0	0	2.25943	0.00571269	0.0309444	-0.090076	0.887745	0.938654	1.48212	0.0344594	1	1	24342483	24344158	+	3
AT1G65484	1	0	1	1.39508	1.85656e-06	2.85884e-05	0.622763	0.0290656	0.0817865	1.33852	2.50822e-06	0.000228415	1	24347750	24348619	+	3
AT1G65860	1	1	0	1.78055	4.3088e-05	0.000474393	1.90111	8.73386e-07	8.59451e-06	0.744741	0.0839925	0.450285	1	24498954	24502776	-	3
AT1G66020	0	1	0	0.940465	0.00036483	0.00307509	1.44125	2.25833e-08	2.94018e-07	0.231869	0.390461	0.789742	1	24577544	24580185	+	3
AT1G66090	1	1	0	1.32778	0.000333278	0.00284459	1.06625	0.00373682	0.0148093	1.09566	0.00321359	0.0704995	1	24602033	24604763	+	3
AT1G66465	1	1	0	3.56748	1.70409e-07	3.26378e-06	2.01584	0.000665906	0.00332031	0.680628	0.381223	0.783791	1	24788868	24790516	+	3
AT1G66830	0	1	0	0.986878	0.0266665	0.10466	1.94121	1.29684e-05	0.000100228	-0.574772	0.194137	0.634503	1	24929898	24932937	-	3
AT1G66950	1	1	0	1.19166	4.23571e-12	1.67389e-10	1.01528	1.18781e-09	1.89303e-08	-0.176863	0.305184	0.735818	1	24978121	24984619	+	3
AT1G66960	1	1	0	1.0391	5.07791e-05	0.000551458	1.10656	7.77864e-06	6.31339e-05	0.634557	0.0169287	0.196861	1	24984878	24992043	-	3
AT1G66980	1	0	0	1.99663	0.00433131	0.0248292	1.07503	0.127883	0.257103	0.600612	0.366668	0.775948	1	24997223	25002239	-	3
AT1G67000	1	1	0	1.37194	2.72677e-06	4.0134e-05	1.79948	8.73314e-10	1.41197e-08	0.869305	0.00613909	0.106152	1	25003818	25007647	-	3
AT1G67760	0	1	0	0.732556	0.000322362	0.00276303	1.23212	9.63733e-10	1.55366e-08	0.410301	0.0551294	0.367828	1	25405316	25406418	-	3
AT1G68120	0	1	0	0.82827	0.00722198	0.0376259	1.60527	1.00466e-06	9.76576e-06	0.232069	0.462283	0.83166	1	25526296	25527105	-	3
AT1G68530	1	1	0	1.54439	7.96648e-15	4.51461e-13	2.25552	3.86092e-30	4.04726e-28	-0.123622	0.573137	0.880526	1	25712414	25715024	-	3
AT1G68570	0	1	0	0.669745	0.00297322	0.0182229	1.4993	1.12303e-11	2.31105e-10	0.484171	0.0410294	0.318469	1	25746697	25750291	+	3
AT1G68740	1	0	0	1.00925	1.72113e-05	0.000207951	0.607838	0.00971344	0.0333101	0.806513	0.000591177	0.0205657	1	25812449	25816983	-	3
AT1G69230	1	1	0	1.26692	2.64399e-06	3.90443e-05	1.26567	9.50614e-07	9.2768e-06	-0.0194866	0.941863	0.988063	1	26026253	26027771	-	3
AT1G69240	1	0	0	1.316	1.8917e-11	6.92423e-10	0.728169	0.000262118	0.00146497	0.809627	4.20857e-05	0.00252406	1	26027882	26030312	-	3
AT1G69480	0	1	0	0.647964	0.000729734	0.00561458	1.01756	7.05177e-08	8.45606e-07	-0.0544386	0.786084	0.95069	1	26113990	26117955	-	3
AT1G69490	1	1	0	1.23479	0.000730563	0.00561902	3.08645	3.92011e-17	1.49621e-15	-0.668618	0.113552	0.51441	1	26122080	26123514	+	3
AT1G69870	0	1	0	0.573299	0.0150362	0.0672262	1.3611	6.07398e-09	8.62721e-08	0.100289	0.672987	0.917258	1	26315787	26320233	+	3
AT1G69880	1	1	0	1.49548	2.40344e-05	0.000281553	3.23403	3.25799e-19	1.54447e-17	0.320974	0.391976	0.790929	1	26321398	26323002	+	3
AT1G69920	1	1	0	3.59688	9.13463e-28	1.56891e-25	1.91791	1.02641e-08	1.41292e-07	-0.180457	0.617864	0.896637	1	26334250	26335630	-	3
AT1G70260	1	0	0	1.37855	1.46171e-07	2.83801e-06	0.96914	0.000141303	0.000845845	-0.583626	0.0324706	0.2809	1	26456774	26459570	-	3
AT1G71130	1	0	0	1.27256	6.01367e-21	5.81269e-19	0.919147	1.46099e-11	2.97366e-10	0.916486	6.72824e-11	1.39254e-08	1	26822517	26823671	+	3
AT1G71140	0	1	0	0.808974	2.12141e-06	3.22223e-05	1.62769	1.13458e-21	6.64906e-20	0.181558	0.297754	0.731623	1	26824564	26826914	+	3
AT1G71200	1	1	0	1.79724	1.1891e-20	1.11555e-18	1.78213	5.14846e-22	3.09851e-20	-0.844759	0.000908629	0.0282516	1	26835200	26837991	-	3
AT1G71280	1	0	0	1.57439	0.00606658	0.0324909	0.663309	0.253512	0.419255	-0.454402	0.441344	0.820388	1	26870093	26872152	-	3
AT1G72520	1	1	0	1.88584	1.0024e-06	1.64088e-05	1.6388	2.28986e-05	0.000167249	0.371298	0.374677	0.781079	1	27308513	27312756	+	3
AT1G72890	0	0	1	0.881295	3.00834e-06	4.3759e-05	0.106285	0.577885	0.730098	1.05803	1.55748e-08	2.20089e-06	1	27429916	27432003	+	3
AT1G72920	1	0	0	1.04117	0.00161177	0.0109219	0.91851	0.00508097	0.0191732	0.520827	0.138133	0.555683	1	27437899	27439209	+	3
AT1G72930	1	0	0	1.05791	0.000119696	0.00117786	0.769808	0.0061253	0.0225798	-0.190582	0.497253	0.851922	1	27439240	27440464	+	3
AT1G72970	0	1	0	0.842124	6.85659e-15	3.94572e-13	1.10181	1.49317e-25	1.15362e-23	-0.132156	0.234273	0.675697	1	27452748	27455964	+	3
AT1G73000	1	0	1	2.1659	1.35904e-05	0.000169239	0.876932	0.0543378	0.133958	1.55131	0.000677015	0.0223742	1	27462983	27463968	+	3
AT1G73040	0	1	0	0.622755	0.183039	0.398919	1.55802	0.000477201	0.00247847	-0.287022	0.580014	0.882893	1	27475060	27475962	-	3
AT1G73805	1	1	0	1.81343	2.87363e-06	4.19911e-05	2.61448	1.81296e-11	3.65012e-10	-0.255066	0.580999	0.883125	1	27744790	27749248	-	3
AT1G73810	1	1	1	2.31688	5.78555e-40	2.05047e-37	2.55695	1.3487e-50	3.91089e-48	1.22526	5.61997e-11	1.19951e-08	1	27752342	27755297	-	3
AT1G74010	0	1	0	0.875477	2.76825e-10	8.59658e-09	1.297	2.06052e-21	1.17968e-19	0.401891	0.00415028	0.0836178	1	27832095	27834207	-	3
AT1G74080	1	0	0	1.34016	1.06056e-08	2.54079e-07	0.708859	0.0016799	0.00741374	0.340885	0.13877	0.556576	1	27855578	27857598	+	3
AT1G74110	0	1	0	1.14644	0.192348	0.411414	2.2391	0.010183	0.0346693	0.328192	0.74805	1	1	27866667	27868368	-	3
AT1G74140	0	1	0	-1.08088	0.500105	0.717447	3.61997	0.0146938	0.0468556	3.15779	0.0634228	1	1	27876905	27879780	+	3
AT1G74670	0	1	0	1.07191	0.0432791	0.149527	1.24442	0.0122314	0.0404239	-0.785272	0.0831628	0.448209	1	28053030	28054149	+	3
AT1G74810	1	1	0	1.17815	0.000383997	0.0032203	1.07205	0.00116311	0.00538797	0.311674	0.351353	0.765467	1	28107822	28111940	+	3
AT1G74880	1	1	0	1.14827	0.00433599	0.0248432	1.10014	0.00519562	0.0195623	0.304757	0.502125	0.853564	1	28129828	28131077	-	3
AT1G74890	1	1	0	2.20347	1.77531e-08	4.10767e-07	1.2499	0.000237433	0.00133773	0.346841	0.384912	0.785911	1	28131447	28133025	-	3
AT1G75160	1	1	0	1.64259	0.00533978	0.0293589	1.81732	0.00259727	0.0108376	1.45216	0.0250573	0.244842	1	28209407	28211826	+	3
AT1G75450	0	1	0	0.728238	2.94953e-07	5.40254e-06	1.22804	3.52925e-18	1.47844e-16	0.203783	0.170723	0.60487	1	28314458	28318375	-	3
AT1G75520	0	1	0	0.16784	0.326149	0.56584	1.10577	3.44873e-11	6.73106e-10	0.0622146	0.726523	0.934984	1	28351522	28353549	-	3
AT1G75600	0	1	0	-0.509362	0.450076	0.67572	1.74059	0.00926492	0.0319782	0.0599686	0.933734	0.986423	1	28390665	28391585	+	3
AT1G75880	0	1	0	0.317998	0.483579	0.705663	1.35384	0.00263623	0.0109837	0.10519	0.830516	0.963262	1	28490443	28492578	+	3
AT1G75900	1	1	0	1.26867	2.24847e-07	4.21526e-06	2.017	9.69595e-17	3.57837e-15	0.102239	0.692444	0.923403	1	28498821	28501254	+	3
AT1G76210	1	0	0	2.46222	0.00442049	0.0252238	0.557485	0.553245	0.709853	-0.741932	0.417881	1	1	28594950	28595996	-	3
AT1G76430	1	1	1	2.02941	1.81171e-24	2.42226e-22	1.48489	1.53979e-13	4.13226e-12	1.81126	3.94087e-20	1.92258e-17	1	28678935	28682062	-	3
AT1G76640	1	0	0	1.6322	0.000993843	0.00727797	0.45019	0.382787	0.55808	0.124824	0.814915	0.959663	1	28765254	28765866	-	3
AT1G77525	0	1	0	0.520478	0.223323	0.451908	1.36272	0.00270659	0.0112329	0.9418	0.032747	0.282401	1	29133936	29134531	-	3
AT1G77640	1	0	0	1.08775	0.00199772	0.0130961	0.937356	0.00891838	0.0309688	0.444487	0.244715	0.68658	1	29178705	29179877	+	3
AT1G78370	1	1	0	1.47252	1.04003e-11	3.94929e-10	1.68832	4.49389e-15	1.42934e-13	0.682734	0.00163047	0.0435571	1	29484120	29485389	-	3
AT1G78390	1	1	0	1.12091	0.00804975	0.0410072	1.03071	0.0127429	0.0417312	0.166457	0.700532	0.926996	1	29490705	29492875	-	3
AT1G78410	1	1	0	1.52663	0.000927995	0.0068861	1.19059	0.00861152	0.0300905	0.926074	0.0823099	0.446864	1	29502506	29503938	+	3
AT1G79250	1	1	0	1.76554	0.00015732	0.0014922	1.18213	0.0107803	0.0362721	-0.0704225	0.874706	0.973521	1	29810134	29812683	-	3
AT1G79860	1	0	0	2.14004	1.30772e-06	2.0931e-05	1.01645	0.0211535	0.0631859	-0.0999538	0.833444	0.963977	1	30041989	30044297	-	3
AT1G80100	0	1	0	0.374098	0.140455	0.334159	1.05027	2.46711e-05	0.000178966	0.438556	0.0951663	0.477463	1	30133718	30134937	+	3
AT1G80840	1	0	0	1.66685	1.81163e-11	6.64206e-10	0.699278	0.00732207	0.0263392	-0.110016	0.687659	0.921707	1	30383561	30385499	+	3
AT2G01340	1	1	0	1.08641	7.12236e-07	1.19301e-05	1.15675	6.18432e-08	7.49232e-07	-0.0852799	0.705171	0.928315	2	163954	165290	+	3
AT2G01880	1	1	0	1.26333	3.11049e-42	1.26275e-39	1.15736	7.59011e-36	1.06586e-33	0.892055	4.76991e-22	2.71488e-19	2	391421	394184	-	3
AT2G02000	0	0	1	0.496551	0.0898441	0.248521	0.824266	0.0027688	0.011457	1.01797	0.000860401	0.0270808	2	469370	472070	-	3
AT2G02250	1	0	0	1.15384	0.00228931	0.0147246	0.0954971	0.802267	0.886254	0.988567	0.00839147	0.129445	2	594484	595869	-	3
AT2G02580	1	0	0	2.10276	0.00621027	0.0331571	1.28662	0.0449071	0.11549	1.78311	0.0123371	0.163722	2	701932	703798	+	3
AT2G02990	1	1	0	1.50694	2.9817e-08	6.63102e-07	2.14446	1.90255e-15	6.34032e-14	0.158551	0.576627	0.881459	2	873506	874886	+	3
AT2G03850	0	1	0	0.215678	0.739126	0.875065	1.57376	0.0129409	0.0422685	1.11548	0.0802073	0.441075	2	1175581	1176802	+	3
AT2G03980	1	1	0	1.02772	6.31924e-05	0.000669335	1.32134	2.24525e-07	2.46712e-06	-0.630854	0.0185547	0.205951	2	1259058	1262740	+	3
AT2G04050	1	1	0	2.93103	9.5646e-08	1.91361e-06	2.72533	2.9512e-07	3.19101e-06	0.0552003	0.926279	0.984436	2	1337180	1339468	-	3
AT2G04070	1	1	0	2.54869	5.64146e-14	2.88244e-12	3.05168	4.65316e-19	2.17355e-17	0.975413	0.00298056	0.0668203	2	1353755	1355883	-	3
AT2G04080	1	1	0	2.11369	0.00133542	0.00935593	3.6013	0.000198974	0.00114238	0.162582	0.792211	0.952327	2	1357156	1359403	-	3
AT2G04480	0	1	0	0.93536	0.00344585	0.02055	1.04363	0.000927534	0.00444802	-0.0643517	0.844326	0.966656	2	1554083	1555514	-	3
AT2G06995	0	1	0	-0.258459	0.718469	0.863964	3.58237	0.0119872	0.0397106	-0.018305	0.979009	0.996419	2	7633214	7634069	+	3
AT2G07739	0	1	0	-1.51784	0.0492341	0.163298	2.04709	0.0113962	0.0380409	0.810178	0.281932	1	2	3495511	3496398	-	3
AT2G11810	1	1	1	3.05766	5.38498e-30	1.07353e-27	1.92117	9.75832e-13	2.32285e-11	1.92089	7.88819e-13	1.99542e-10	2	4743162	4746813	+	3
AT2G14210	0	1	0	0.766616	0.232117	0.463072	1.73046	0.00765074	0.0272972	-1.26141	0.0890694	0.463069	2	6018558	6023863	+	3
AT2G15090	0	1	0	0.296429	0.301064	0.539885	1.26998	5.0313e-06	4.24882e-05	0.0480345	0.866529	0.972474	2	6542166	6544118	+	3
AT2G16005	0	1	0	0.27143	0.494275	0.713531	1.35595	0.000636782	0.00319507	-0.617918	0.121014	0.527567	2	6959092	6960216	-	3
AT2G16630	1	1	0	1.21636	1.41603e-07	2.7541e-06	1.97558	1.17176e-18	5.18578e-17	-0.042931	0.854922	0.968827	2	7209108	7211134	+	3
AT2G16660	0	1	0	0.857566	4.07785e-07	7.25499e-06	1.00972	2.89005e-09	4.34246e-08	0.82587	1.27987e-06	0.000126856	2	7218654	7221890	-	3
AT2G18150	1	1	0	1.24784	4.02862e-05	0.000448633	2.03097	2.27508e-11	4.54066e-10	-0.321682	0.290186	0.725692	2	7892034	7893709	-	3
AT2G18360	0	1	0	0.544852	5.83546e-06	7.93025e-05	1.10876	1.80085e-20	9.55091e-19	-0.0775163	0.525069	0.861028	2	7976700	7979430	-	3
AT2G18370	0	1	0	0.574886	6.22898e-08	1.29137e-06	1.05174	4.11427e-23	2.67045e-21	0.233735	0.0286647	0.263145	2	7980532	7981868	+	3
AT2G18480	0	1	0	0.717791	0.153992	0.355895	1.35752	0.00657787	0.0240181	0.176976	0.722418	0.933534	2	8009101	8011277	-	3
AT2G18600	0	1	0	0.0360709	0.869406	0.94348	1.08829	5.32965e-07	5.48642e-06	0.352463	0.118706	0.523972	2	8073167	8075009	-	3
AT2G18680	0	0	1	0.558871	0.129413	0.316617	0.717962	0.0542083	0.133727	1.39254	0.000393543	0.0148275	2	8094614	8095779	+	3
AT2G18690	1	0	0	1.07058	2.24289e-18	1.81447e-16	0.837792	8.66972e-12	1.81592e-10	0.425362	0.00054913	0.0195342	2	8097420	8099393	+	3
AT2G20142	1	1	0	1.91489	4.04472e-18	3.17995e-16	2.15537	1.16845e-20	6.28656e-19	0.0896508	0.692082	0.923286	2	8695374	8696643	+	3
AT2G21130	0	1	0	0.549179	0.00548804	0.0299675	1.13662	6.82625e-09	9.59802e-08	0.345313	0.0897153	0.464796	2	9055398	9056481	-	3
AT2G21140	1	1	0	2.58899	3.51465e-12	1.41397e-10	2.44711	2.82174e-12	6.30037e-11	-0.231745	0.53629	0.864127	2	9060561	9062093	-	3
AT2G21510	1	0	0	1.09591	0.0038518	0.0225139	0.412655	0.293972	0.465898	0.22528	0.575353	0.881031	2	9210623	9213102	-	3
AT2G22290	1	0	0	1.30658	0.000464871	0.00380346	-0.36624	0.344577	0.519908	0.317218	0.403903	0.798592	2	9466389	9467948	+	3
AT2G22860	1	1	0	1.19358	0.000214835	0.00194519	1.06754	0.00111486	0.00520929	-0.325319	0.372894	0.780623	2	9737583	9738384	+	3
AT2G23010	1	1	0	2.22744	0.00551599	0.0300906	2.06511	0.0115917	0.0385893	-1.44821	0.20479	1	2	9798757	9802676	+	3
AT2G23270	0	0	1	0.800674	0.0209001	0.0871116	-0.442879	0.205915	0.363624	1.24539	0.00021495	0.00945133	2	9903215	9903845	+	3
AT2G24010	1	1	0	3.11943	3.455e-08	7.58537e-07	1.89164	4.78583e-05	0.000324107	1.17706	0.0149356	0.182649	2	10214574	10217739	+	3
AT2G24195	0	1	0	1.72041	0.0379461	0.135734	2.52159	0.00107898	0.00506335	-1.18014	0.257264	1	2	10285903	10286865	+	3
AT2G24600	1	1	0	3.07439	6.37312e-29	1.18583e-26	1.61689	2.39982e-09	3.64511e-08	0.0318731	0.912869	0.982505	2	10452034	10454593	-	3
AT2G24700	0	1	0	0.395683	0.141769	0.336173	1.17005	1.80366e-05	0.000135187	0.218436	0.423224	0.810681	2	10512884	10515411	-	3
AT2G24980	1	1	0	2.6443	5.54991e-28	9.75735e-26	1.58558	4.68526e-11	8.96422e-10	0.956518	7.55161e-05	0.00405059	2	10622396	10624309	+	3
AT2G25130	0	1	0	0.919761	0.00163037	0.011029	1.20622	2.31148e-05	0.000168552	0.241574	0.443292	0.821645	2	10695071	10697175	-	3
AT2G25150	1	1	0	2.79917	7.76099e-42	3.04013e-39	2.70288	5.52659e-43	1.10176e-40	0.0309102	0.89258	0.979067	2	10702341	10704825	-	3
AT2G25160	1	1	0	1.19755	3.0916e-23	3.77209e-21	1.24916	1.38013e-25	1.06999e-23	0.120207	0.327974	0.750944	2	10708993	10711281	-	3
AT2G25240	1	0	0	1.78281	2.26321e-11	8.12425e-10	0.449549	0.0910598	0.199117	0.46234	0.0774446	0.432381	2	10751656	10753380	-	3
AT2G25297	0	0	1	0.729329	0.157005	0.360515	-0.416674	0.429861	0.601639	1.69436	0.000794386	0.0255927	2	10770676	10771335	-	3
AT2G25510	0	1	0	0.987809	0.0140459	0.0638615	1.01635	0.00495739	0.0187703	0.228068	0.519086	0.85955	2	10856271	10857217	+	3
AT2G25625	1	1	0	1.64949	6.01284e-07	1.03103e-05	2.02194	8.91957e-11	1.64185e-09	-0.641071	0.0907199	0.467282	2	10906215	10907350	+	3
AT2G26400	1	1	0	1.40038	4.8451e-07	8.47816e-06	2.79909	5.03863e-23	3.25152e-21	0.557333	0.0623902	0.391255	2	11231770	11233388	-	3
AT2G26660	1	1	1	1.20104	8.56283e-22	9.19187e-20	1.12472	6.864e-19	3.12137e-17	1.19076	1.86968e-21	1.0354e-18	2	11338752	11340950	+	3
AT2G27190	1	0	1	1.06153	2.07254e-34	5.57539e-32	0.975783	5.72712e-29	5.63326e-27	1.05182	1.89576e-33	1.94221e-30	2	11621222	11623618	-	3
AT2G27550	0	1	0	0.209135	0.543455	0.751069	1.37571	6.63946e-05	0.000435505	-0.402063	0.250984	0.692406	2	11773187	11774746	+	3
AT2G27690	1	0	0	1.00795	0.00023384	0.00209686	0.858258	0.00142306	0.006432	0.06914	0.801912	0.95602	2	11809279	11811280	+	3
AT2G28500	0	1	0	0.834265	0.0202951	0.0850985	1.31505	0.000186106	0.00107597	0.500026	0.150971	0.576159	2	12186274	12188293	-	3
AT2G28630	0	1	0	0.223294	0.501515	0.718494	1.17144	0.000331044	0.00179581	0.158433	0.624455	0.898922	2	12274468	12277417	-	3
AT2G29000	1	0	0	1.93053	0.00229214	0.014732	1.04923	0.131134	0.262198	-0.195654	0.777669	0.947981	2	12460781	12465050	+	3
AT2G29100	0	1	0	1.10202	0.0582698	0.184441	1.73169	0.00467378	0.0178723	1.84262	0.00456236	0.0880252	2	12501092	12504944	-	3
AT2G29350	1	1	1	1.58395	7.85509e-25	1.08265e-22	1.10337	1.57775e-12	3.62802e-11	1.43506	5.38896e-20	2.50954e-17	2	12600914	12602556	+	3
AT2G29460	1	1	0	1.49346	1.53857e-21	1.59782e-19	1.38006	3.17395e-18	1.33461e-16	0.0407363	0.813281	0.959284	2	12626478	12627891	-	3
AT2G30300	0	1	0	1.96961	0.03802	0.135933	2.19637	0.00900905	0.0312497	-0.319056	0.740404	1	2	12919401	12921431	+	3
AT2G30540	0	0	1	0.806571	0.277711	0.515567	0.496496	0.596932	0.744265	3.7488	1.86976e-06	0.000178193	2	13011105	13012043	-	3
AT2G30660	0	1	0	0.511189	0.124786	0.309237	2.36921	4.33637e-14	1.24932e-12	0.0144581	0.963799	0.992723	2	13058250	13061675	-	3
AT2G30750	0	0	1	0.843525	3.68255e-06	5.26066e-05	0.648951	0.000366724	0.00196266	1.14395	3.44739e-10	6.42155e-08	2	13099486	13101371	-	3
AT2G31790	1	1	0	1.12562	2.19594e-17	1.61286e-15	1.01662	5.2437e-15	1.65136e-13	0.472234	0.000337971	0.0132157	2	13518199	13520364	+	3
AT2G31865	1	1	0	1.00323	2.9116e-10	8.99174e-09	1.31049	1.09736e-16	4.04322e-15	0.660389	3.59246e-05	0.00223059	2	13546544	13549571	-	3
AT2G32140	1	1	1	1.72216	2.07874e-08	4.75067e-07	1.51811	2.36789e-07	2.59932e-06	1.68668	5.47639e-08	6.96964e-06	2	13655627	13657369	-	3
AT2G32190	0	1	0	0.687051	1.50249e-05	0.000185141	1.37563	4.40943e-18	1.82999e-16	0.778374	2.76822e-06	0.000248776	2	13674255	13675356	+	3
AT2G32210	0	1	0	0.942705	1.44199e-05	0.000178474	1.17457	9.15012e-08	1.07472e-06	0.791934	0.000822559	0.0262937	2	13677986	13678906	+	3
AT2G32487	1	1	0	1.40216	0.00017617	0.00164308	1.70047	2.00922e-06	1.83484e-05	-1.13151	0.0101852	0.145826	2	13791857	13793320	+	3
AT2G32690	0	1	0	0.778579	0.0196059	0.0829251	1.54982	6.57995e-07	6.66291e-06	0.975636	0.00243104	0.057759	2	13863635	13864710	-	3
AT2G32860	1	1	0	1.0648	0.00121949	0.00866329	1.42968	1.4726e-05	0.000112373	-0.110596	0.737203	0.936713	2	13940187	13943883	+	3
AT2G32960	1	1	1	1.4905	7.62374e-32	1.68537e-29	1.23364	1.1066e-22	6.96005e-21	1.17563	9.05348e-21	4.63765e-18	2	13987669	13990994	+	3
AT2G33460	1	0	0	1.41454	7.82062e-06	0.000103203	0.414913	0.180858	0.331299	0.768533	0.0132477	0.170936	2	14174144	14175965	-	3
AT2G34010	1	1	0	3.59877	2.85595e-12	1.17653e-10	2.04065	2.4584e-06	2.2089e-05	-0.357343	0.46406	0.833222	2	14368536	14370438	+	3
AT2G34650	0	1	0	0.936663	2.31705e-05	0.000272003	1.46586	3.52484e-11	6.86161e-10	0.0727475	0.757337	0.941902	2	14589736	14592140	-	3
AT2G34655	1	1	0	3.06747	5.16461e-08	1.09097e-06	2.39233	1.12009e-06	1.07921e-05	-1.56986	0.0199554	0.215151	2	14596565	14597543	+	3
AT2G34850	1	0	0	1.01694	2.74317e-05	0.000317519	0.974862	6.10616e-05	0.000403487	-0.145362	0.564838	0.877682	2	14704507	14707425	-	3
AT2G34930	1	0	0	1.22591	7.59567e-21	7.18628e-19	0.56166	2.77428e-05	0.000198921	0.0263329	0.848833	0.967398	2	14737066	14740146	-	3
AT2G35738	1	0	0	1.33606	0.0039637	0.0230353	-0.531575	0.254568	0.420671	-0.268706	0.545016	0.868516	2	15023487	15026812	+	3
AT2G35990	1	1	0	2.85496	1.85434e-06	2.8574e-05	1.7383	0.00494529	0.0187309	0.0984304	0.870337	0.972989	2	15112084	15116776	+	3
AT2G36255	0	1	0	1.47083	0.173279	0.384094	2.40198	0.0122054	0.0403499	-1.50501	0.184198	1	2	15201242	15201824	-	3
AT2G36640	0	1	0	0.327473	0.725497	0.86769	3.44801	0.00222672	0.00947013	0.698953	0.53	1	2	15356830	15358619	-	3
AT2G36660	0	1	0	0.622147	0.207093	0.43118	1.38035	0.00746253	0.0267421	0.411474	0.423045	0.810537	2	15361321	15364398	-	3
AT2G36970	1	1	0	1.04879	0.00267246	0.0166911	1.86656	2.35482e-06	2.12096e-05	0.243179	0.536477	0.864252	2	15528877	15530779	+	3
AT2G37370	1	0	0	2.11833	6.1847e-09	1.53606e-07	0.643876	0.0569961	0.13922	0.132845	0.690015	0.922334	2	15679107	15684718	+	3
AT2G37640	1	1	0	1.65049	6.77564e-08	1.38922e-06	1.57107	2.10983e-07	2.32864e-06	0.315236	0.337916	0.756608	2	15787523	15790139	-	3
AT2G37870	0	1	0	0.742975	0.106738	0.279133	2.22664	1.45531e-06	1.37338e-05	-0.285026	0.546883	0.869193	2	15859204	15859942	+	3
AT2G37900	1	1	0	1.42981	5.92555e-06	8.03313e-05	1.191	8.22058e-05	0.000525627	0.11728	0.712368	0.930927	2	15864186	15866769	-	3
AT2G38340	0	1	0	0.167532	0.691601	0.850991	1.50483	0.00131964	0.00601734	0.146495	0.764957	0.944851	2	16067396	16068615	-	3
AT2G38530	0	1	0	-0.107854	0.673298	0.839573	1.27467	6.24418e-07	6.34571e-06	0.0594782	0.816987	0.960796	2	16128176	16129399	+	3
AT2G38540	0	1	0	0.780481	0.000390101	0.00325852	1.32504	1.34112e-09	2.12223e-08	0.417628	0.0690519	0.41094	2	16130290	16131240	+	3
AT2G38750	1	1	0	1.06944	4.49751e-22	4.97131e-20	1.05312	1.25433e-21	7.33159e-20	0.164805	0.141534	0.561045	2	16196265	16198832	-	3
AT2G38940	1	1	1	1.9536	5.65125e-63	7.42242e-60	1.56297	1.00419e-40	1.75168e-38	1.95616	7.34426e-63	3.7621e-59	2	16257157	16260253	+	3
AT2G39980	1	1	0	2.15788	5.22371e-14	2.69186e-12	1.93769	1.77656e-12	4.06424e-11	0.343539	0.239377	0.682141	2	16687673	16690182	-	3
AT2G40450	0	1	0	-0.25077	0.630233	0.812617	1.40994	0.00778359	0.0276739	-0.0889148	0.868353	0.972989	2	16892024	16892974	-	3
AT2G40610	1	1	0	1.15916	3.49477e-15	2.08083e-13	1.31089	1.48073e-19	7.2345e-18	-0.325726	0.035499	0.295284	2	16948791	16950705	-	3
AT2G41090	1	1	1	1.94491	1.62852e-09	4.45061e-08	1.65859	1.50009e-07	1.70626e-06	1.07148	0.00123664	0.0356383	2	17135347	17136999	+	3
AT2G41990	1	0	0	1.76973	0.00219769	0.0142108	0.245217	0.677436	0.802599	0.25984	0.650427	0.910494	2	17527167	17528937	+	3
AT2G42340	0	1	0	-0.279318	0.6566	0.828924	2.11328	0.00385385	0.0151949	-0.257029	0.688105	0.921776	2	17636204	17637800	-	3
AT2G42690	1	1	1	1.63576	4.12225e-13	1.92555e-11	1.07162	2.73163e-06	2.42802e-05	1.35891	2.33074e-09	3.73101e-07	2	17776241	17777717	-	3
AT2G42840	0	1	0	0.940795	4.12526e-07	7.31603e-06	1.5762	1.86009e-17	7.27358e-16	-0.00836013	0.96424	0.99282	2	17826071	17827648	-	3
AT2G43000	1	0	0	1.01107	1.32166e-09	3.66584e-08	0.801772	1.80693e-06	1.67199e-05	0.851119	6.55361e-07	6.92183e-05	2	17880457	17882636	-	3
AT2G43100	1	1	0	1.10617	1.5373e-19	1.35671e-17	1.10705	3.81323e-20	1.95728e-18	0.497841	4.66531e-05	0.00276278	2	17920647	17921844	+	3
AT2G43470	1	1	0	1.77531	3.36131e-07	6.08617e-06	1.3814	3.40379e-05	0.000238543	-0.121247	0.74448	0.93854	2	18049799	18051589	-	3
AT2G43530	1	1	0	1.11981	0.006042	0.0323748	2.01366	2.58351e-06	2.31015e-05	-0.244916	0.568462	0.879145	2	18070110	18070523	+	3
AT2G43535	1	1	1	1.75132	4.2722e-21	4.20218e-19	1.73476	9.81906e-21	5.37353e-19	1.22408	4.72525e-11	1.03e-08	2	18070960	18071826	+	3
AT2G43620	1	1	0	3.14877	3.3167e-31	7.12069e-29	1.68335	6.91453e-10	1.13105e-08	0.376192	0.20317	0.642839	2	18093694	18095093	-	3
AT2G44290	1	1	0	1.03961	1.36664e-08	3.21882e-07	1.19928	5.41202e-11	1.0232e-09	0.451264	0.0165702	0.194204	2	18305080	18306395	-	3
AT2G44578	1	1	0	2.45311	3.71819e-12	1.49316e-10	1.98945	2.16255e-08	2.82867e-07	0.40377	0.250205	0.691862	2	18400646	18401339	-	3
AT2G44910	1	0	0	1.41382	9.95574e-06	0.000128641	0.403825	0.198699	0.354272	-0.159184	0.625525	0.899249	2	18517656	18519731	-	3
AT2G45450	0	1	0	0.77568	1.09511e-05	0.000139644	1.11965	4.38224e-10	7.32415e-09	-0.0488328	0.801911	0.95602	2	18733275	18734341	-	3
AT2G45550	1	1	1	2.98079	1.95614e-17	1.45589e-15	2.41603	4.2298e-13	1.06836e-11	1.90967	3.06529e-09	4.83137e-07	2	18773517	18775797	-	3
AT2G45760	0	1	0	0.508503	0.210967	0.43664	1.93638	5.82784e-06	4.85719e-05	0.778473	0.0743778	0.423063	2	18846944	18847835	-	3
AT2G46400	1	1	0	2.0193	4.28607e-09	1.09747e-07	2.39112	9.6894e-11	1.77378e-09	0.0656394	0.86439	0.971882	2	19043411	19044955	-	3
AT2G46494	1	0	0	4.35742	0.00521456	0.0288624	0.0659998	0.958564	0.977528	-0.373258	0.724925	1	2	19082344	19083811	-	3
AT2G46510	0	1	0	0.916033	1.82771e-06	2.82026e-05	1.10496	2.4439e-08	3.16516e-07	0.117742	0.559765	0.875153	2	19090953	19093373	-	3
AT2G46530	1	1	0	1.01056	5.46075e-09	1.36884e-07	1.06619	1.37617e-09	2.17306e-08	0.393331	0.0237893	0.238009	2	19104632	19108486	+	3
AT2G46650	1	1	0	1.59241	2.01828e-49	1.1859e-46	1.44834	2.35851e-42	4.38841e-40	0.540137	5.87778e-07	6.24019e-05	2	19151481	19152739	+	3
AT2G46860	1	1	0	2.30887	9.87383e-18	7.44807e-16	1.81671	3.70169e-11	7.18708e-10	0.771072	0.00400176	0.0817508	2	19253670	19255328	+	3
AT2G47010	1	1	0	1.21776	5.42954e-14	2.78691e-12	1.27605	5.58471e-16	1.95754e-14	-0.438341	0.00948208	0.139977	2	19317126	19319397	+	3
AT2G47190	0	1	0	0.674331	0.246897	0.48187	1.89956	0.000182024	0.00105564	-1.25847	0.0467882	0.338879	2	19375985	19377543	+	3
AT2G47950	0	1	0	-0.0616042	0.921441	0.965685	2.33076	0.000427594	0.0022496	0.0774331	0.904903	0.981254	2	19624022	19624922	+	3
AT2G48090	0	1	0	0.813011	0.000202186	0.00184638	1.33071	9.77159e-10	1.57417e-08	0.121904	0.593684	0.887063	2	19668932	19670197	-	3
AT3G01395	0	1	0	0.0144585	0.988907	0.994967	3.89594	0.00705861	0.0255313	-0.768177	0.443684	1	3	1076492	1076805	-	3
AT3G01700	0	1	0	-0.278152	0.822744	0.922432	3.89563	0.0105876	0.0357967	2.65732	0.0933887	1	3	258879	259631	+	3
AT3G01730	1	1	0	2.59741	5.89702e-10	1.74859e-08	1.78013	6.45892e-05	0.000424786	1.00333	0.0147428	0.181539	3	266557	267100	+	3
AT3G01840	1	0	0	1.06404	1.35315e-05	0.000168695	0.722406	0.00254358	0.0106454	0.13613	0.597469	0.88899	3	296582	298648	-	3
AT3G01900	1	0	0	1.1096	3.9292e-08	8.53416e-07	0.789342	0.000123396	0.000749709	0.330237	0.118883	0.523979	3	312241	314120	-	3
AT3G02020	1	1	0	1.69412	4.93934e-33	1.21193e-30	1.49392	1.45895e-26	1.2155e-24	0.596153	2.53428e-05	0.00166969	3	337712	343912	-	3
AT3G02705	1	0	0	2.92762	0.00665228	0.0350725	1.57016	0.19425	0.348661	0.752926	0.460069	1	3	4372837	4373081	-	3
AT3G02840	1	1	0	1.78632	0.0093166	0.0461449	1.97068	0.00483457	0.0183743	0.756782	0.474772	0.839932	3	618398	619686	+	3
AT3G02870	1	1	1	1.38952	6.65997e-27	1.07756e-24	1.23024	1.77364e-21	1.02331e-19	1.22495	5.77197e-21	3.11231e-18	3	627512	629925	-	3
AT3G03265	1	0	0	1.29276	0.00514479	0.0285753	0.696508	0.117576	0.241646	-0.213331	0.663617	0.915472	3	5505992	5506436	-	3
AT3G03530	1	1	1	2.65099	1.27268e-41	4.81633e-39	1.79858	4.94123e-20	2.4961e-18	1.9403	5.74851e-23	3.46432e-20	3	842499	845096	-	3
AT3G03640	0	1	0	0.809098	6.93337e-15	3.97965e-13	1.36942	6.34562e-40	1.08157e-37	0.12747	0.224306	0.664646	3	880988	884157	+	3
AT3G03660	1	1	0	1.729	3.60236e-06	5.1593e-05	1.91024	1.87642e-07	2.09379e-06	-0.212451	0.642907	0.907043	3	889166	892229	-	3
AT3G03910	1	1	1	1.02848	0.00122831	0.00871487	1.32196	4.07711e-05	0.000281402	1.09582	0.000674351	0.022368	3	1006780	1009018	+	3
AT3G04220	0	1	0	0.818277	1.00485e-05	0.000129615	1.18309	1.38034e-10	2.46758e-09	-0.113322	0.5459	0.86871	3	1108725	1112437	-	3
AT3G04360	1	0	1	1.20266	2.68911e-06	3.96319e-05	0.457494	0.0839408	0.187236	1.40947	2.10358e-07	2.38134e-05	3	1156908	1158470	-	3
AT3G05400	0	1	0	0.837989	6.72856e-08	1.38084e-06	1.48372	5.21649e-23	3.33736e-21	0.333181	0.0453049	0.333201	3	1549446	1554219	+	3
AT3G05630	1	1	1	2.09813	5.28583e-38	1.68603e-35	2.00567	3.8942e-33	4.96855e-31	1.77162	3.79162e-27	2.87742e-24	3	1635194	1640357	+	3
AT3G05858	1	1	0	1.94791	1.46264e-06	2.31125e-05	2.51828	7.17976e-10	1.17185e-08	-0.534627	0.166831	0.599508	3	1749342	1749970	+	3
AT3G05950	0	1	0	1.64785	0.0312472	0.117753	2.19447	0.00104242	0.00491244	-1.541	0.0487106	0.346748	3	1780938	1782007	-	3
AT3G06020	1	1	0	2.02455	7.03018e-28	1.21726e-25	2.08097	7.66182e-35	1.04953e-32	0.53418	0.0046366	0.0888718	3	1813164	1814363	+	3
AT3G06490	0	1	0	0.725047	0.171579	0.381684	2.34579	1.26188e-05	9.76274e-05	-0.925179	0.0781095	0.434554	3	2003393	2006727	+	3
AT3G06962	1	1	0	2.18289	1.76881e-06	2.74264e-05	1.72476	6.19543e-05	0.000408902	1.59423	0.00505872	0.0944879	3	2197123	2197332	+	3
AT3G07070	1	0	0	1.12666	1.32557e-09	3.67213e-08	0.397867	0.0334884	0.0917025	0.436734	0.0192651	0.211046	3	2237897	2240266	+	3
AT3G07255	0	1	0	-0.0622591	0.916605	0.963115	1.45914	0.00873707	0.0304482	-1.03767	0.158054	0.587435	3	2307082	2308456	-	3
AT3G07350	1	1	0	1.30716	1.11277e-13	5.62123e-12	1.04931	3.08494e-09	4.60431e-08	0.756948	2.64223e-05	0.00172969	3	2347186	2348791	+	3
AT3G07490	1	1	0	3.26465	3.93893e-08	8.53869e-07	1.2528	0.0139605	0.0449908	1.65092	0.00541778	0.098821	3	2391122	2391908	+	3
AT3G07635	0	1	0	-0.497853	0.619328	0.804864	3.75571	0.0103084	0.0350381	-0.72379	0.463123	1	3	17344712	17345113	-	3
AT3G08770	1	1	0	1.27288	6.79886e-11	2.30706e-09	2.33797	3.55351e-33	4.55993e-31	0.171221	0.398331	0.795358	3	2664069	2664888	-	3
AT3G08860	1	1	0	1.1505	7.69448e-08	1.56326e-06	2.41609	3.57112e-32	4.31005e-30	-0.37278	0.106328	0.499807	3	2696199	2699420	-	3
AT3G08900	1	0	0	2.29217	0.00866893	0.0434712	0.973219	0.244406	0.408925	-1.59693	0.163552	1	3	2708086	2709949	-	3
AT3G08970	1	1	0	1.4404	1.00972e-10	3.33505e-09	1.56981	1.89997e-12	4.33769e-11	0.194669	0.39514	0.793676	3	2737297	2740549	+	3
AT3G09110	1	1	0	2.48406	0.00644419	0.0341528	2.75398	0.00461365	0.0176817	0.902551	0.322013	1	3	2794165	2795991	-	3
AT3G09330	1	0	0	1.33655	3.32132e-09	8.59954e-08	0.641816	0.00433693	0.0168207	0.0166773	0.939239	0.987371	3	2864682	2867357	-	3
AT3G09400	1	1	1	2.19537	4.58809e-32	1.02443e-29	1.50716	1.05522e-15	3.5971e-14	2.04464	3.52586e-28	2.77865e-25	3	2891040	2893629	-	3
AT3G09520	0	1	0	0.891501	0.0432015	0.149343	2.05212	1.92457e-05	0.000143335	-0.078399	0.871335	0.972989	3	2923518	2925889	+	3
AT3G09950	0	1	0	0.716574	0.20395	0.426945	1.66135	0.00317129	0.012879	-0.252578	0.659402	0.913965	3	3060090	3060720	-	3
AT3G10986	1	1	0	1.49706	0.00102103	0.00744535	1.19583	0.00527286	0.0198036	1.06452	0.0204458	0.218537	3	3444077	3445772	-	3
AT3G11580	1	0	0	1.02838	1.46768e-13	7.36412e-12	0.694624	4.67359e-07	4.86489e-06	-0.167447	0.237727	0.679836	3	3648902	3651726	-	3
AT3G12230	0	1	0	1.25129	0.0444167	0.15206	3.35058	5.1385e-07	5.30677e-06	-0.211664	0.727519	0.935291	3	3899364	3901879	-	3
AT3G12500	1	1	1	1.469	1.88874e-47	9.58448e-45	1.34189	5.46194e-40	9.3811e-38	1.15953	2.85357e-30	2.43623e-27	3	3962136	3963984	-	3
AT3G12750	1	1	0	1.04027	9.21357e-08	1.84668e-06	1.45273	1.14953e-13	3.11869e-12	0.198692	0.33304	0.75474	3	4051651	4053201	-	3
AT3G13090	0	1	0	0.794875	8.88757e-07	1.47212e-05	1.10224	2.73761e-12	6.1248e-11	0.27777	0.0827709	0.447791	3	4202811	4208261	-	3
AT3G13100	1	0	0	1.08338	1.84497e-18	1.49798e-16	0.903229	1.78268e-13	4.72168e-12	0.613805	6.73105e-07	7.07278e-05	3	4208729	4214530	-	3
AT3G13433	1	1	1	1.7454	0.000361572	0.00305109	1.52453	0.002189	0.00932749	1.84296	0.000684227	0.0225762	3	4374214	4374784	+	3
AT3G13784	1	1	0	2.72046	3.03397e-05	0.000347933	3.71306	8.2132e-09	1.14472e-07	-0.444646	0.507724	0.855568	3	4528362	4530713	-	3
AT3G13840	1	0	0	1.10043	0.00817131	0.0414562	0.253466	0.505163	0.668877	0.708783	0.0583634	0.37751	3	4555234	4556982	-	3
AT3G14490	1	0	0	1.7807	0.0017278	0.0116025	0.337271	0.53334	0.693397	-0.0487267	0.937458	0.986874	3	4863613	4865949	-	3
AT3G15170	0	1	0	1.39096	0.0326931	0.121439	1.77534	0.00938976	0.0323391	0.0213119	0.975181	0.995539	3	5109782	5111608	+	3
AT3G15534	1	1	0	1.37504	0.000931123	0.00690538	1.28153	0.00191665	0.00831616	0.917852	0.0461146	0.335694	3	5258715	5259354	+	3
AT3G15670	0	1	0	-3.79212	0.081087	0.23134	5.5891	0.0121746	0.0402658	0.105383	0.962838	0.992423	3	5309886	5310988	-	3
AT3G15700	1	0	0	1.36181	1.47159e-06	2.3221e-05	-0.794107	0.005866	0.021746	0.385517	0.179645	0.615952	3	5320644	5322432	-	3
AT3G16330	0	1	0	0.469653	0.0206204	0.0861551	1.1095	5.52972e-08	6.75425e-07	0.218832	0.301999	0.732998	3	5535124	5536237	+	3
AT3G16370	1	1	0	1.23458	4.45799e-18	3.48035e-16	1.49687	1.19619e-26	1.00241e-24	-0.10212	0.479012	0.841817	3	5556710	5558982	+	3
AT3G16390	1	1	0	2.07429	1.53118e-22	1.76228e-20	1.57725	7.5751e-14	2.09587e-12	0.725945	0.000629305	0.0213345	3	5562400	5564574	+	3
AT3G17600	1	1	0	1.83883	3.15772e-06	4.57532e-05	1.00696	0.0111283	0.0372691	0.972995	0.0196137	0.212906	3	6019973	6021147	-	3
AT3G17690	1	1	1	2.64355	2.73197e-29	5.35082e-27	2.02971	8.19259e-16	2.8229e-14	1.36809	0.00022135	0.00964203	3	6045002	6048529	+	3
AT3G19710	1	1	0	1.64669	8.47379e-36	2.45718e-33	1.51044	6.07309e-31	6.64705e-29	0.727589	3.24675e-08	4.3767e-06	3	6846969	6849582	-	3
AT3G19970	1	1	1	1.15875	1.72079e-14	9.39408e-13	1.23774	1.44815e-15	4.87696e-14	1.01679	4.67048e-11	1.02901e-08	3	6958509	6961684	+	3
AT3G20460	1	0	0	1.04341	4.86133e-11	1.68024e-09	0.266577	0.0966279	0.208287	0.314784	0.0500703	0.35015	3	7134885	7139644	+	3
AT3G20470	1	1	0	1.10871	1.10588e-05	0.000140695	1.7253	7.20754e-12	1.5283e-10	0.428789	0.0893964	0.464082	3	7140294	7141353	-	3
AT3G20557	1	0	0	1.84344	0.000302735	0.00261488	0.474164	0.379895	0.555051	0.52656	0.338989	0.757184	3	7180037	7181079	+	3
AT3G21520	0	1	0	0.662003	0.148363	0.347203	1.34438	0.00394412	0.0154879	-0.428464	0.363918	0.774303	3	7581959	7582793	+	3
AT3G21720	0	1	0	-0.253739	0.611005	0.799267	1.63424	0.00114894	0.00533114	-0.759326	0.139471	0.558703	3	7652487	7656053	-	3
AT3G22060	1	1	0	1.06727	1.90475e-11	6.96061e-10	1.01266	4.13085e-10	6.92965e-09	0.266857	0.106591	0.500585	3	7770899	7772357	+	3
AT3G22235	1	1	1	1.9426	2.52962e-09	6.68727e-08	2.32894	5.84985e-13	1.44967e-11	1.27258	0.000211182	0.00932567	3	7854419	7855814	-	3
AT3G22275	0	1	0	1.39615	0.251877	0.486581	3.12928	0.0152986	0.0484315	0.536611	0.687458	1	3	7878807	7879810	-	3
AT3G22550	1	1	0	1.22178	6.64825e-12	2.57265e-10	1.83516	1.27489e-25	9.95304e-24	0.0752694	0.678579	0.919225	3	7991403	7993588	-	3
AT3G22830	0	1	0	-1.02458	0.176362	0.388766	2.29863	0.00339892	0.013679	0.966175	0.259724	0.700222	3	8078789	8081059	+	3
AT3G22910	1	1	1	1.72133	1.12636e-17	8.46778e-16	2.40617	1.96744e-31	2.27612e-29	1.15867	1.90217e-07	2.202e-05	3	8116292	8119490	-	3
AT3G23123	0	1	0	2.50548	0.0727496	0.215517	4.02577	0.0143924	0.0460855	-0.792294	0.59728	1	3	8234314	8234559	-	3
AT3G23250	1	1	0	2.24857	6.40071e-22	6.97147e-20	2.32198	1.14331e-20	6.16613e-19	-0.408138	0.121562	0.528607	3	8309209	8310910	+	3
AT3G23450	1	1	0	1.13121	9.11472e-13	4.03797e-11	1.3846	1.04984e-19	5.18604e-18	0.287342	0.081502	0.444524	3	8410048	8412213	+	3
AT3G24640	0	1	0	0.0382832	0.976839	0.991222	4.61435	0.00421528	0.0164027	-0.0483238	0.972193	1	3	8992265	8992948	+	3
AT3G25260	0	1	0	1.07984	0.227597	0.457324	3.14428	0.00230841	0.00977473	-0.480351	0.645735	1	3	9199438	9202000	+	3
AT3G25620	1	0	0	1.27087	0.00101626	0.00741783	0.996575	0.00518356	0.019524	-0.281545	0.515747	0.85833	3	9316074	9319660	-	3
AT3G25770	1	0	0	1.86302	2.19052e-07	4.11353e-06	0.958631	0.00317296	0.0128834	0.0203877	0.955543	0.991528	3	9406669	9408071	+	3
AT3G25795	1	1	1	1.61342	6.9292e-07	1.16773e-05	1.24799	0.000125766	0.000761625	1.28099	0.00017358	0.00801858	3	9417551	9418705	-	3
AT3G26820	0	1	0	0.73316	0.000623089	0.00490561	1.78396	2.33794e-16	8.36562e-15	-0.236706	0.319407	0.746715	3	9881128	9885202	+	3
AT3G26830	1	1	0	1.55892	1.43172e-25	2.11705e-23	1.03846	1.05508e-12	2.49818e-11	0.204216	0.185504	0.622395	3	9887917	9889791	+	3
AT3G27250	0	1	0	-0.176392	0.73538	0.872592	1.40656	0.00479015	0.0182355	0.117367	0.84362	0.966281	3	10061009	10062870	+	3
AT3G28510	1	1	0	1.79621	3.95455e-15	2.3421e-13	2.00553	1.0605e-18	4.73579e-17	0.413846	0.0705303	0.415053	3	10685470	10687429	+	3
AT3G28540	1	1	0	1.45577	0.000194184	0.00178352	1.6862	9.7396e-06	7.739e-05	0.601362	0.226391	0.666966	3	10694175	10696249	+	3
AT3G28600	1	1	0	2.78276	0.000620586	0.00488936	2.90956	0.000519727	0.00267631	-2.33815	0.0331666	0.28494	3	10722394	10723995	+	3
AT3G29000	1	1	0	1.23112	5.64815e-07	9.73086e-06	1.12169	1.65321e-05	0.000124959	0.425356	0.124936	0.534546	3	11005638	11006514	+	3
AT3G29670	1	1	0	1.87221	2.44849e-13	1.19107e-11	2.44897	1.01703e-20	5.53862e-19	0.293732	0.322229	0.747707	3	11527756	11529420	+	3
AT3G30842	0	1	0	0.285446	0.49324	0.712757	1.42313	0.000444791	0.00233129	0.485554	0.241276	0.683688	3	12593810	12600432	-	3
AT3G42725	0	1	0	0.912834	0.0553615	0.178011	1.49538	0.00100368	0.00475195	-0.521227	0.246513	0.688416	3	14842849	14843718	-	3
AT3G43190	0	1	0	0.759942	8.51236e-07	1.41417e-05	1.09118	1.29225e-12	3.00869e-11	0.906237	2.98015e-09	4.73359e-07	3	15179010	15184105	-	3
AT3G43720	0	1	0	0.592018	2.45492e-08	5.53672e-07	1.07096	8.93098e-25	6.49547e-23	0.10803	0.320103	0.746885	3	15615386	15617309	-	3
AT3G43930	1	0	0	1.40177	0.000291178	0.00252876	0.415032	0.310812	0.484928	0.63123	0.114855	0.516036	3	15760817	15763406	-	3
AT3G44290	0	1	0	0.738785	0.0114608	0.0543983	2.15033	6.55904e-12	1.39476e-10	-0.464094	0.170587	0.60487	3	15972673	15975250	-	3
AT3G44510	1	0	1	1.09425	1.35209e-17	1.01307e-15	0.359133	0.00569394	0.0211803	1.03896	1.73146e-16	5.91292e-14	3	16108100	16111316	-	3
AT3G44703	0	1	0	0.541487	0.458799	0.683708	2.13369	0.00287442	0.0118239	0.617146	0.402772	0.798374	3	16239471	16244674	+	3
AT3G45070	1	1	0	1.49705	1.06044e-39	3.69961e-37	1.39924	7.5047e-36	1.06054e-33	-0.127047	0.278123	0.714844	3	16486274	16487484	-	3
AT3G45080	1	1	0	1.79312	5.2323e-14	2.69186e-12	1.69429	6.83883e-13	1.67314e-11	-0.0870473	0.740976	0.937423	3	16488578	16489782	-	3
AT3G45860	1	0	0	2.20103	0.00705736	0.0369031	1.55164	0.0530923	0.131497	-0.468954	0.542131	0.866752	3	16863088	16866261	-	3
AT3G45960	1	0	0	1.00455	1.99166e-05	0.000237172	0.567227	0.0105877	0.0357967	-0.00162299	0.994266	0.998702	3	16892702	16894153	+	3
AT3G46080	1	1	0	1.26621	2.11716e-08	4.8286e-07	1.88658	1.94762e-17	7.5999e-16	0.562832	0.0176063	0.200084	3	16922514	16923299	-	3
AT3G46110	1	0	0	1.369	5.98343e-07	1.02689e-05	0.985844	0.000205307	0.0011748	-0.619166	0.0356855	0.295866	3	16931991	16933909	+	3
AT3G46370	1	0	0	4.88144	0.00140399	0.00975062	0.733396	0.685638	0.807773	0.2177	0.848386	1	3	17051520	17055514	+	3
AT3G46490	1	0	0	1.15708	1.80417e-06	2.78779e-05	0.993079	3.75915e-05	0.000261152	0.224065	0.388021	0.788531	3	17115483	17119790	+	3
AT3G46680	1	1	0	1.68733	0.00836386	0.0422412	2.05514	0.00191048	0.00829261	0.0851326	0.892459	0.979067	3	17195318	17196743	-	3
AT3G46900	0	0	-1	0.0132919	0.941933	0.975403	0.571137	0.00179314	0.00784123	-1.754	1.23661e-18	5.17105e-16	3	17268700	17269510	+	3
AT3G47340	1	1	0	2.05175	1.56835e-10	5.0531e-09	2.47212	7.74345e-15	2.40467e-13	-0.711333	0.0275405	0.25712	3	17437840	17441431	-	3
AT3G47420	1	1	1	1.91038	1.6252e-36	5.03992e-34	1.70824	2.35305e-29	2.38813e-27	2.26931	1.50856e-50	3.86381e-47	3	17472297	17475274	-	3
AT3G47740	1	0	0	1.19613	2.84185e-05	0.000327752	-0.451819	0.121592	0.247778	0.526878	0.0618777	0.389875	3	17600521	17605128	+	3
AT3G47770	1	0	0	1.54299	3.72805e-10	1.13252e-08	0.585443	0.0143168	0.0459423	0.441624	0.0874199	0.459526	3	17617972	17622915	+	3
AT3G48280	0	1	0	0.258583	0.620214	0.805452	1.32142	0.0113765	0.0379863	0.709072	0.204726	0.642839	3	17879542	17881388	+	3
AT3G48420	0	1	0	-0.0367686	0.921548	0.965707	1.05386	0.0116885	0.0388942	-0.431241	0.281972	0.718966	3	17929581	17931713	+	3
AT3G48460	0	1	0	0.587819	0.0261838	0.103354	1.40378	1.16974e-07	1.35186e-06	-0.0152953	0.955129	0.991528	3	17949416	17951250	+	3
AT3G48510	1	1	0	1.12285	0.00899394	0.0448652	2.1834	3.67131e-07	3.90161e-06	0.0644441	0.896617	0.979699	3	17967354	17968590	-	3
AT3G48610	0	1	0	0.73285	9.09191e-05	0.000926959	1.01146	4.75727e-08	5.86528e-07	-0.00648944	0.972541	0.994876	3	18011475	18014204	-	3
AT3G48850	1	0	0	1.07667	1.13294e-16	7.856e-15	0.946341	4.31178e-13	1.08784e-11	0.97257	9.07987e-14	2.48062e-11	3	18114526	18116569	-	3
AT3G49380	0	1	0	0.950436	0.000176503	0.00164481	1.21119	1.12642e-06	1.08408e-05	0.0345846	0.896184	0.979699	3	18311760	18313621	-	3
AT3G49960	1	1	1	2.46209	9.5064e-54	8.49036e-51	1.42072	6.04434e-19	2.79416e-17	1.04056	9.2681e-11	1.88023e-08	3	18524084	18525792	-	3
AT3G50030	1	1	0	1.5905	1.23996e-08	2.9408e-07	1.51365	1.46027e-09	2.29936e-08	-0.417028	0.1152	0.516848	3	18546444	18548240	-	3
AT3G50170	1	1	0	1.787	0.000646131	0.00505714	2.37099	2.63745e-06	2.3518e-05	0.446531	0.374383	0.781047	3	18601755	18603840	-	3
AT3G50180	1	1	0	1.36991	0.00523581	0.0289512	1.90375	0.000263224	0.00146912	1.26072	0.0221895	0.228359	3	18604941	18607162	-	3
AT3G50200	0	1	0	0.72863	0.0107468	0.0516698	1.4737	4.36545e-07	4.5697e-06	-0.269321	0.366843	0.775948	3	18612266	18613435	-	3
AT3G50290	1	0	0	1.03306	0.0072614	0.0377843	0.492216	0.171562	0.318835	-0.197881	0.605183	0.892165	3	18639672	18641256	+	3
AT3G50610	1	1	0	1.55414	0.000154677	0.00147088	3.68541	7.79492e-18	3.15299e-16	0.60337	0.25732	0.697413	3	18779551	18780514	-	3
AT3G50770	1	1	0	1.31713	4.33084e-07	7.65023e-06	1.89792	7.6628e-13	1.85771e-11	0.545311	0.0529568	0.359904	3	18873911	18874836	+	3
AT3G50930	1	1	0	2.18697	3.00667e-59	3.35664e-56	1.7775	1.69856e-39	2.8093e-37	0.341705	0.0157789	0.188114	3	18929526	18932181	+	3
AT3G51060	0	1	0	0.278219	0.277103	0.514852	1.36767	1.53116e-07	1.73983e-06	-0.793827	0.00427563	0.0849735	3	18964129	18966405	+	3
AT3G51450	1	1	0	1.18304	6.45223e-20	5.8326e-18	1.25437	1.60854e-21	9.30455e-20	0.2231	0.108018	0.502906	3	19090947	19092511	+	3
AT3G51570	1	1	0	1.75984	0.00308088	0.0187694	2.62254	0.0087998	0.0306142	0.685682	0.268375	0.707316	3	19126329	19130705	+	3
AT3G51750	0	1	0	0.17007	0.613837	0.80155	1.27701	0.000144004	0.000860399	0.282062	0.418794	0.80824	3	19196362	19197356	-	3
AT3G51860	1	1	0	1.45332	8.72249e-46	3.81874e-43	1.25399	2.35969e-34	3.21263e-32	0.609058	5.99067e-09	9.02566e-07	3	19239305	19242913	+	3
AT3G51895	0	1	0	0.100566	0.910894	0.961416	2.75792	0.00358169	0.0142884	2.25729	0.104865	0.496806	3	19251287	19255922	-	3
AT3G52190	1	0	1	1.11296	3.24986e-28	5.85185e-26	0.952786	6.75919e-21	3.7264e-19	1.27829	1.31369e-36	1.58338e-33	3	19353867	19357261	-	3
AT3G52748	1	1	0	1.06239	1.05393e-15	6.61017e-14	1.18455	3.7926e-19	1.78276e-17	0.755799	1.61301e-08	2.26373e-06	3	19548972	19549589	+	3
AT3G52770	1	0	0	1.38439	0.00161653	0.0109475	0.859334	0.0552435	0.135636	0.181006	0.70687	0.928651	3	19557516	19559323	-	3
AT3G52780	1	1	0	2.13112	1.51268e-05	0.000185987	3.87442	2.52395e-13	6.56816e-12	0.43523	0.436264	0.817304	3	19561260	19564350	-	3
AT3G52820	1	1	1	2.17224	1.02703e-43	4.24657e-41	2.0679	1.01682e-37	1.54446e-35	1.27968	3.12935e-16	1.01778e-13	3	19573916	19577141	-	3
AT3G53600	1	1	0	1.51181	0.000214935	0.0019453	1.02149	0.0145717	0.0465394	0.19135	0.666117	0.915643	3	19875375	19876177	+	3
AT3G54150	1	1	0	1.66637	9.86978e-23	1.15378e-20	1.64664	1.03184e-21	6.09495e-20	0.334092	0.0684307	0.408789	3	20050564	20052931	-	3
AT3G54450	1	1	0	1.03967	0.000199232	0.00182291	1.52211	5.51047e-08	6.7381e-07	0.53161	0.0708442	0.415129	3	20158440	20162005	+	3
AT3G54590	1	0	0	1.4222	3.37235e-14	1.76756e-12	0.320988	0.0872509	0.192694	0.364293	0.0520059	0.357758	3	20206128	20208783	+	3
AT3G54820	1	1	0	1.58444	3.25189e-12	1.32255e-10	2.19482	2.86468e-22	1.74761e-20	0.288435	0.229844	0.670964	3	20301759	20304309	+	3
AT3G55700	1	1	0	1.84349	1.19549e-05	0.000150637	1.28626	0.000986079	0.00467654	0.717597	0.0668246	0.405219	3	20671115	20673430	+	3
AT3G55720	0	1	0	0.90357	4.1814e-06	5.89036e-05	1.22272	4.63586e-10	7.70161e-09	0.348777	0.0869752	0.458606	3	20679664	20681447	+	3
AT3G56040	1	0	1	1.04419	3.90569e-16	2.54989e-14	0.579779	9.24484e-06	7.38529e-05	1.05861	2.60784e-16	8.61849e-14	3	20792477	20797670	-	3
AT3G56620	0	1	0	0.537829	0.00950829	0.0468966	1.28416	5.2229e-11	9.92484e-10	0.249543	0.212761	0.652726	3	20972488	20974625	-	3
AT3G56700	1	0	0	2.58177	0.00518218	0.028733	1.70296	0.0315664	0.0874982	-0.122694	0.885902	1	3	20999409	21002155	-	3
AT3G56710	1	1	0	1.72893	1.26001e-06	2.02254e-05	1.54889	2.94607e-06	2.60618e-05	0.405388	0.20801	0.646607	3	21006638	21008068	-	3
AT3G57157	1	1	1	1.66168	3.75119e-31	7.97682e-29	1.18427	1.52219e-16	5.52641e-15	1.28578	4.66226e-19	2.12288e-16	3	21157011	21157247	+	3
AT3G58550	0	1	0	0.649363	2.7291e-08	6.11186e-07	1.02685	1.42101e-18	6.19696e-17	0.330056	0.00492345	0.092467	3	21649364	21650347	-	3
AT3G58860	1	1	0	2.0228	0.000684037	0.00530568	1.92579	0.00138789	0.00628704	-0.236501	0.678218	0.919225	3	21763720	21765306	-	3
AT3G58980	0	1	0	0.221672	0.332904	0.572878	1.22065	3.70022e-07	3.9286e-06	-0.168682	0.45195	0.825647	3	21794445	21797006	-	3
AT3G59740	1	1	0	2.15819	1.17359e-05	0.000148276	2.1658	4.7789e-06	4.05264e-05	0.725951	0.160822	0.591975	3	22066987	22069058	-	3
AT3G60140	0	1	0	-1.03539	0.0203507	0.0852995	1.25781	0.00485809	0.0184444	-0.0227778	0.959606	0.992013	3	22216540	22220824	+	3
AT3G60160	1	1	0	1.48195	3.99458e-11	1.39143e-09	1.67649	1.21864e-14	3.70481e-13	-0.640693	0.00970491	0.142378	3	22223264	22229487	-	3
AT3G60280	1	1	0	2.87801	2.15449e-32	4.95932e-30	1.8672	7.59509e-15	2.36518e-13	0.37599	0.11971	0.525714	3	22279485	22280691	-	3
AT3G60330	1	0	0	1.35209	4.82187e-13	2.23366e-11	0.755256	5.58487e-05	0.000372458	0.84482	6.83571e-06	0.000551432	3	22298373	22303718	+	3
AT3G60415	1	1	1	1.93013	2.80689e-15	1.69385e-13	2.53113	6.62491e-24	4.55141e-22	1.11913	1.77641e-06	0.000170087	3	22334424	22335858	+	3
AT3G60470	1	1	0	1.37639	5.60503e-06	7.66375e-05	2.1128	1.11733e-11	2.30146e-10	0.327667	0.296595	0.73114	3	22344758	22347121	+	3
AT3G60540	1	1	0	1.2074	1.22472e-07	2.41355e-06	1.16389	1.41903e-07	1.6207e-06	0.00380963	0.987733	0.997469	3	22374864	22375916	-	3
AT3G61280	1	1	0	2.12344	1.27634e-18	1.04772e-16	1.86817	4.31148e-16	1.5184e-14	0.239592	0.367714	0.776623	3	22680960	22683769	+	3
AT3G61310	0	1	0	0.390453	0.219786	0.447182	1.02701	0.00108707	0.00509492	-0.413479	0.198068	0.639502	3	22687610	22693150	-	3
AT3G61890	0	1	0	0.573765	0.000711399	0.00548674	1.08913	2.3651e-11	4.69822e-10	-0.19301	0.279223	0.715945	3	22914154	22915393	-	3
AT3G62680	1	0	0	1.92952	1.38933e-24	1.88006e-22	0.925786	9.39822e-07	9.19157e-06	0.355676	0.0606107	0.38497	3	23182722	23184042	+	3
AT3G62730	0	1	0	0.845597	0.0039314	0.0228833	1.46201	8.15442e-07	8.07772e-06	0.22222	0.457319	0.828625	3	23207854	23209533	-	3
AT3G62820	0	1	0	1.26261	0.0403096	0.141894	1.53898	0.00572127	0.0212624	-0.714252	0.284958	0.722187	3	23229381	23230575	+	3
AT3G63050	1	0	0	1.11009	0.00970503	0.0477053	0.018811	0.962828	0.979924	0.537632	0.202942	0.642839	3	23297744	23298534	-	3
AT4G01010	1	1	0	1.09127	5.10081e-09	1.29128e-07	1.08442	6.98629e-09	9.80452e-08	0.197604	0.302595	0.733662	4	434217	437605	-	3
AT4G01060	1	0	1	1.27341	0.000941378	0.00696919	0.663746	0.0998028	0.213449	1.98804	1.04988e-07	1.25802e-05	4	460395	461246	+	3
AT4G01080	0	1	0	0.203794	0.685484	0.847494	1.38375	0.0125423	0.0412071	-0.4731	0.368163	0.776895	4	466298	468294	-	3
AT4G02270	1	0	0	1.69053	4.97543e-12	1.95584e-10	0.588913	0.0162996	0.0510215	0.522672	0.0327023	0.282135	4	992111	993039	-	3
AT4G03270	0	1	0	0.722803	0.0148786	0.0666284	1.00156	0.000808646	0.00394052	0.000145303	0.999612	0.999904	4	1431844	1433861	-	3
AT4G03960	1	1	1	2.27514	3.70604e-50	2.29857e-47	2.46821	3.16413e-54	1.05446e-51	2.30334	8.71235e-48	1.98351e-44	4	1887462	1889255	+	3
AT4G04570	1	1	0	1.01457	0.000158321	0.00149978	1.31213	5.06214e-07	5.23627e-06	0.467463	0.0721365	0.417772	4	2288616	2292965	+	3
AT4G04610	0	1	0	0.916532	3.4826e-22	3.88798e-20	1.018	3.89017e-27	3.40626e-25	0.32801	0.000561403	0.019833	4	2324878	2327064	+	3
AT4G04710	1	0	0	1.48752	0.000425989	0.00352799	0.582259	0.161435	0.305364	0.640389	0.111904	0.510331	4	2390307	2392989	-	3
AT4G04890	0	1	0	0.796176	3.91593e-08	8.51362e-07	1.54271	1.6143e-27	1.45339e-25	-0.0295535	0.841236	0.966006	4	2476390	2482447	-	3
AT4G04995	0	1	0	-0.0527934	0.942041	0.975403	2.31462	0.00469218	0.0179303	0.998491	0.172516	0.606662	4	2448002	2448230	-	3
AT4G05030	0	1	0	-0.0267914	0.969814	0.988242	2.77972	0.00202736	0.00873523	0.0341345	0.964514	0.99283	4	2576677	2577974	-	3
AT4G07960	1	1	0	1.61037	8.20906e-09	2.00538e-07	1.32518	5.57149e-06	4.66267e-05	0.49069	0.0928832	0.472018	4	4802253	4805647	-	3
AT4G08040	1	1	0	1.47349	0.00023431	0.00209939	1.79476	9.58031e-06	7.61835e-05	-0.141449	0.729984	0.935649	4	4886962	4889224	+	3
AT4G08400	1	0	0	1.62428	3.02499e-23	3.7111e-21	0.652081	8.09251e-05	0.000518775	0.165628	0.319674	0.746716	4	5323606	5325374	-	3
AT4G08410	1	0	0	1.71383	7.34167e-21	6.97553e-19	0.750784	4.47135e-05	0.000304937	0.344108	0.0644159	0.397196	4	5338819	5341209	-	3
AT4G08620	1	1	0	1.92612	2.53079e-09	6.68727e-08	1.18891	0.000138739	0.000832061	0.195738	0.554186	0.872903	4	5500313	5506313	+	3
AT4G08770	1	1	0	1.53123	7.71048e-51	5.37999e-48	1.1202	1.29446e-27	1.18454e-25	-0.0168167	0.872072	0.973032	4	5598037	5600398	-	3
AT4G08780	1	1	0	1.92615	8.66533e-35	2.38864e-32	2.86827	7.95522e-75	4.22915e-72	0.238327	0.142891	0.563892	4	5604105	5608290	+	3
AT4G09030	0	1	0	0.819794	0.0609909	0.190514	1.1232	0.00683705	0.0248103	-0.396991	0.380238	0.783445	4	5792137	5792966	+	3
AT4G09500	0	1	0	0.855415	0.0026601	0.0166419	1.1374	4.54283e-05	0.000309433	0.272667	0.376733	0.782476	4	6018021	6019759	+	3
AT4G09780	1	1	0	1.53471	0.00408576	0.0236645	1.26829	0.0115466	0.0384623	0.297025	0.559305	0.875014	4	6159538	6161378	-	3
AT4G10120	1	1	1	1.48767	3.32969e-15	1.98785e-13	1.1119	7.62835e-09	1.06587e-07	1.01362	3.41927e-07	3.78707e-05	4	6313914	6320094	+	3
AT4G10310	1	1	0	1.44549	0.00015526	0.00147454	2.20949	7.35951e-09	1.02895e-07	0.374106	0.369123	0.77748	4	6391854	6395922	+	3
AT4G10860	1	1	0	1.95115	1.11341e-07	2.20783e-06	2.808	1.0217e-15	3.49348e-14	-0.267217	0.466369	0.834439	4	6678666	6679508	-	3
AT4G11170	0	0	1	0.772188	0.000147476	0.00141263	0.557749	0.00540504	0.0202523	1.15414	1.24561e-08	1.7724e-06	4	6811103	6817339	+	3
AT4G11190	1	1	0	1.43208	4.7138e-14	2.44199e-12	1.57557	9.60183e-17	3.55538e-15	-0.12792	0.503265	0.853615	4	6826587	6827389	+	3
AT4G11210	1	1	0	1.75915	1.92315e-51	1.43134e-48	2.02158	3.42827e-68	1.62865e-65	0.23886	0.0547577	0.366423	4	6832650	6833498	+	3
AT4G11480	0	1	0	1.1733	0.0106244	0.0512308	1.7844	4.32495e-05	0.00029622	-0.270956	0.522133	0.861028	4	6971401	6973962	+	3
AT4G11655	1	1	0	1.24593	2.97041e-09	7.74804e-08	1.15577	2.06763e-08	2.71884e-07	0.872426	3.46406e-05	0.00217513	4	7038437	7039923	+	3
AT4G11910	1	0	0	1.17718	0.000172171	0.00160981	0.855703	0.00363436	0.0144623	0.554905	0.0780011	0.434305	4	7156150	7158047	+	3
AT4G12090	0	0	1	0.641796	7.25236e-06	9.633e-05	-0.0297612	0.842489	0.911508	1.34826	4.1095e-22	2.40582e-19	4	7241906	7243228	-	3
AT4G12170	0	1	-1	0.737447	0.0901562	0.249166	1.40064	0.0011463	0.00532002	-1.87757	5.24787e-05	0.00304992	4	7273857	7274907	-	3
AT4G12290	0	1	0	0.602471	0.0202185	0.0849365	1.23311	1.24651e-06	1.19246e-05	0.213901	0.434864	0.817241	4	7303985	7307237	+	3
AT4G12320	0	1	0	2.32416	0.0996714	0.266077	3.10101	0.00666403	0.024289	0.359208	0.749863	1	4	7313779	7316871	-	3
AT4G12470	0	0	-1	0.867836	0.0204277	0.0855902	0.748719	0.0516022	0.128792	-1.2862	0.000632873	0.0213986	4	7401087	7401951	-	3
AT4G12480	0	1	-1	-0.0246494	0.942446	0.97552	1.63086	8.06635e-07	8.00114e-06	-2.14789	5.8381e-11	1.23322e-08	4	7406065	7406994	-	3
AT4G12490	0	1	0	0.51046	0.358161	0.596201	1.40259	0.00887967	0.0308536	-0.0576416	0.908785	0.981699	4	7409621	7410406	-	3
AT4G12530	1	0	0	2.53302	0.000428	0.0035394	1.28556	0.0495131	0.124735	-1.24945	0.165551	0.59826	4	7427834	7428563	-	3
AT4G12870	1	1	0	1.01146	0.000416536	0.00345998	2.45429	1.68276e-18	7.25343e-17	0.217608	0.475659	0.840557	4	7542233	7543549	+	3
AT4G13000	1	1	0	1.61279	0.000280538	0.00244778	1.28478	0.00325524	0.0131672	0.478805	0.276642	0.713317	4	7598004	7599447	-	3
AT4G13250	0	1	0	0.824903	4.95034e-06	6.83557e-05	1.25211	2.64545e-12	5.93644e-11	-0.0813085	0.661458	0.914864	4	7684156	7687006	-	3
AT4G13390	1	1	0	2.35479	5.33333e-28	9.451e-26	2.32153	2.56893e-26	2.10107e-24	-0.449739	0.0713632	0.416875	4	7783791	7785366	+	3
AT4G13395	0	0	1	1.29885	0.0325089	0.121037	1.24471	0.0358069	0.0966159	2.96704	2.18677e-05	0.00148503	4	7785428	7786161	-	3
AT4G13420	1	1	1	2.66931	7.815e-10	2.27271e-08	1.39512	9.90752e-05	0.00062018	3.39006	1.26498e-15	3.92719e-13	4	7796782	7802251	-	3
AT4G13495	1	0	0	1.23928	5.02582e-10	1.49878e-08	0.36695	0.047133	0.119983	-0.408686	0.0425168	0.323375	4	7842967	7846774	+	3
AT4G13770	1	1	0	1.34393	2.02178e-16	1.37211e-14	1.22381	4.84349e-14	1.37941e-12	0.505771	0.00194142	0.0489997	4	7990429	7992429	-	3
AT4G13820	1	1	0	1.45143	0.00211888	0.0137811	1.16123	0.0132581	0.0431401	0.142113	0.761398	0.943916	4	8007950	8010858	-	3
AT4G14060	1	1	0	1.19314	1.07018e-21	1.13785e-19	1.47647	6.61571e-33	8.39292e-31	0.355306	0.00455844	0.0880252	4	8107254	8108379	+	3
AT4G14365	1	1	0	1.97757	5.81292e-16	3.73698e-14	1.89623	5.65849e-15	1.77199e-13	0.93827	0.000263716	0.0108071	4	8271270	8273903	-	3
AT4G14630	0	0	1	0.690685	0.000258831	0.00228788	0.362201	0.0551559	0.135467	1.92688	1.11756e-24	7.38674e-22	4	8392825	8393860	+	3
AT4G14860	1	0	0	2.4149	8.32745e-06	0.000109374	1.0363	0.0406412	0.10677	-0.0613811	0.906719	0.981424	4	8516372	8517130	+	3
AT4G15150	1	1	0	1.8076	1.05675e-20	9.95574e-19	1.38187	2.16811e-12	4.88986e-11	0.0241552	0.920051	0.983277	4	8641499	8642278	-	3
AT4G15540	1	1	1	1.48059	1.0291e-40	3.76683e-38	1.08538	5.32744e-22	3.18903e-20	1.61541	1.05966e-47	2.17124e-44	4	8872698	8875378	+	3
AT4G15975	1	0	0	1.81829	8.43067e-05	0.000869451	0.223209	0.629094	0.767899	0.838697	0.0827038	0.447597	4	9051871	9053241	+	3
AT4G16230	0	1	0	0.899053	1.80882e-05	0.00021737	1.11897	2.30664e-08	2.99783e-07	-0.274027	0.198945	0.64028	4	9185298	9187170	+	3
AT4G16233	0	1	0	0.812178	0.0301228	0.114607	1.22605	0.000397285	0.00210603	0.323257	0.379164	0.783401	4	9188005	9188737	+	3
AT4G17030	1	1	0	1.11789	2.75023e-13	1.32629e-11	2.41768	1.12934e-57	4.06709e-55	0.180449	0.268887	0.707328	4	9581562	9583290	-	3
AT4G17470	1	0	0	1.80253	0.00151697	0.0104031	0.925214	0.0538079	0.13294	-0.0646971	0.904298	0.981146	4	9742350	9744867	-	3
AT4G17660	0	1	0	1.54402	0.0267817	0.104964	2.44547	0.000580245	0.0029532	0.491768	0.511159	0.856599	4	9831077	9833138	+	3
AT4G17980	0	1	0	1.25852	0.0333432	0.123198	1.88488	0.000652798	0.00326443	-0.812765	0.245804	0.687769	4	9978703	9980555	-	3
AT4G18170	1	1	0	1.99676	5.46443e-08	1.14779e-06	2.27387	5.15142e-12	1.11239e-10	-0.902921	0.0236795	0.237502	4	10061214	10062893	+	3
AT4G18510	0	1	0	0.583463	4.78935e-06	6.62968e-05	1.08823	2.16216e-18	9.23073e-17	-0.594663	3.26739e-05	0.00206632	4	10211577	10212452	+	3
AT4G18990	1	1	0	1.43283	0.000670341	0.00521875	1.21989	0.00298443	0.0122157	0.14537	0.729487	0.935649	4	10401777	10404393	-	3
AT4G19390	0	1	0	0.365593	0.159332	0.363795	1.24823	4.99213e-06	4.21734e-05	0.258623	0.363649	0.774303	4	10574726	10577404	-	3
AT4G19680	1	1	-1	1.89469	3.00747e-10	9.24942e-09	1.76333	6.0719e-09	8.62721e-08	-1.22142	0.0006653	0.022202	4	10703348	10704838	+	3
AT4G19810	1	1	1	1.52341	9.63069e-18	7.28929e-16	1.5833	4.29443e-19	2.01138e-17	1.03407	5.76836e-09	8.75508e-07	4	10763206	10765795	-	3
AT4G19925	1	1	0	2.18659	0.00290912	0.0179235	1.97535	0.00831005	0.029197	-0.0176058	0.980726	0.996892	4	10799732	10800792	-	3
AT4G19970	1	1	1	1.7313	3.34149e-14	1.75964e-12	1.10957	1.11642e-06	1.07677e-05	1.16079	1.86259e-07	2.16843e-05	4	10818128	10820704	+	3
AT4G19975	1	0	0	1.29306	7.70007e-13	3.45235e-11	0.953872	9.3835e-08	1.10039e-06	0.306519	0.0861699	0.456233	4	10823579	10825395	+	3
AT4G19980	0	1	0	0.810861	0.000526225	0.00424172	1.05272	4.98285e-06	4.21109e-05	0.244489	0.317965	0.745924	4	10827907	10828618	-	3
AT4G20160	1	0	0	1.63639	0.00361502	0.0213761	1.15641	0.0537071	0.132755	0.742694	0.255873	0.696551	4	10890634	10895252	+	3
AT4G20190	1	0	0	1.61303	0.00039024	0.00325852	0.278885	0.535673	0.6955	-0.0246277	0.959438	0.992013	4	10906366	10907722	-	3
AT4G21380	0	0	1	0.918792	3.69307e-05	0.000414783	0.42536	0.0602503	0.145293	1.02594	3.69312e-06	0.000321465	4	11388827	11393226	-	3
AT4G21470	1	0	0	1.11485	1.13352e-27	1.91736e-25	0.7717	4.58601e-14	1.31437e-12	0.902561	1.26393e-18	5.17958e-16	4	11431104	11433322	+	3
AT4G21620	1	1	0	1.05644	2.41401e-07	4.49167e-06	1.87322	2.21364e-20	1.16571e-18	0.456225	0.0274032	0.256389	4	11491264	11492216	+	3
AT4G21680	0	1	0	0.21322	0.549532	0.755306	1.24609	0.000501883	0.00259099	0.0342466	0.927356	0.984892	4	11517353	11519805	-	3
AT4G21745	1	0	0	1.72798	0.00259738	0.016318	1.29019	0.0322288	0.088917	0.0698639	0.900921	0.979976	4	11548606	11550622	+	3
AT4G21840	1	0	0	1.92012	9.76071e-14	4.95312e-12	0.749436	0.0027967	0.0115638	-0.0654339	0.804841	0.956495	4	11586980	11588373	-	3
AT4G22080	1	0	0	1.49462	1.11869e-10	3.67324e-09	0.944449	6.36718e-05	0.000419123	0.34062	0.143363	0.563892	4	11700555	11702785	-	3
AT4G22105	0	1	0	1.13506	0.0426617	0.147889	1.77475	0.00210016	0.00899871	0.220285	0.705117	0.928315	4	11710054	11710651	-	3
AT4G22214	1	1	0	2.50913	4.00997e-148	8.95346e-144	2.10977	2.02653e-114	3.48064e-111	0.523878	4.97715e-07	5.42456e-05	4	11754912	11756270	+	3
AT4G22217	1	0	0	1.26675	1.02498e-10	3.38045e-09	0.746499	0.000158119	0.000934729	0.452849	0.0256202	0.247003	4	11758578	11759098	+	3
AT4G22690	1	1	0	2.75609	1.02131e-38	3.35351e-36	1.11962	4.89858e-08	6.0262e-07	0.0477111	0.823127	0.962447	4	11929359	11931750	+	3
AT4G23000	1	1	1	2.57275	4.28982e-46	1.95946e-43	2.27115	1.3983e-33	1.83655e-31	2.18239	6.9376e-31	6.1805e-28	4	12054364	12060170	+	3
AT4G23260	0	1	0	0.652716	0.0636846	0.196375	1.03685	0.0025916	0.010822	-0.91641	0.0105777	0.149063	4	12167416	12170080	-	3
AT4G24120	1	1	0	1.69899	0.00814803	0.0413629	1.99502	0.00173562	0.00762103	0.215506	0.768871	0.945241	4	12524186	12527347	+	3
AT4G24204	0	1	0	2.00736	0.0500771	0.165599	2.66078	0.00445029	0.0171676	1.55041	0.26239	1	4	12561780	12562974	-	3
AT4G24340	1	1	0	1.57935	2.37974e-25	3.42806e-23	1.35303	9.75621e-19	4.39187e-17	-0.151298	0.350239	0.764896	4	12607371	12609252	+	3
AT4G24510	1	1	0	1.23498	0.00724422	0.0377125	2.09446	6.1058e-07	6.21661e-06	-0.123966	0.780256	0.949025	4	12660687	12662656	+	3
AT4G24890	1	1	0	2.41434	4.59437e-06	6.38749e-05	2.51796	1.97339e-07	2.18887e-06	1.34568	0.00934125	0.138455	4	12811354	12814456	-	3
AT4G25020	1	0	0	1.42852	0.00535158	0.0294093	0.58142	0.293652	0.465639	-0.169785	0.731815	0.9357	4	12860332	12861975	-	3
AT4G25100	1	1	0	1.55279	8.17537e-64	1.14087e-60	2.15486	8.49967e-121	1.72528e-117	-0.396973	2.61702e-05	0.00171868	4	12884300	12887011	-	3
AT4G25160	0	0	1	0.886576	1.6234e-05	0.000197104	-0.0871703	0.681628	0.805551	1.11993	3.01481e-08	4.14392e-06	4	12903180	12907596	-	3
AT4G25220	1	1	0	2.20887	1.90788e-15	1.1671e-13	1.39716	9.19823e-07	9.01177e-06	0.945733	0.000935128	0.0287699	4	12920742	12922885	+	3
AT4G25410	1	1	0	1.23226	1.999e-12	8.42143e-11	1.45229	9.86391e-18	3.95406e-16	0.0103962	0.956502	0.991528	4	12985661	12987521	+	3
AT4G25760	1	1	1	1.34945	4.4526e-13	2.0712e-11	1.79014	2.13903e-22	1.31934e-20	1.11321	7.56015e-09	1.10648e-06	4	13116028	13116955	+	3
AT4G25790	1	1	0	2.25376	1.26215e-25	1.89136e-23	1.1548	8.81048e-08	1.04058e-06	0.726148	0.000812127	0.0260008	4	13122047	13123354	-	3
AT4G25810	0	1	0	0.720355	6.56761e-06	8.82851e-05	1.11615	6.36912e-12	1.35696e-10	0.123713	0.462696	0.831853	4	13128394	13129927	+	3
AT4G25820	1	0	0	1.75472	5.90767e-33	1.43377e-30	0.552142	0.000168027	0.000983154	0.611324	3.2789e-05	0.00206722	4	13130291	13131860	+	3
AT4G25850	0	1	0	0.456126	0.0578229	0.183562	1.27935	4.65191e-08	5.75127e-07	0.0513664	0.836233	0.964667	4	13142164	13146966	+	3
AT4G25860	1	1	0	1.09824	2.87126e-05	0.000330974	1.43609	2.07699e-08	2.72795e-07	-0.428965	0.127327	0.537147	4	13147289	13149606	+	3
AT4G25960	0	1	0	0.448256	0.0620148	0.19277	1.35976	5.70355e-09	8.14771e-08	0.127785	0.612295	0.895434	4	13177356	13183692	+	3
AT4G26200	0	1	0	0.946169	1.92072e-06	2.94546e-05	1.81453	3.42239e-19	1.61897e-17	0.413121	0.045631	0.334098	4	13275200	13277188	+	3
AT4G26260	0	1	0	0.966066	0.0273618	0.106565	2.40752	2.87847e-08	3.6726e-07	-0.735241	0.31463	0.743615	4	13297695	13300444	+	3
AT4G26330	0	1	0	0.634651	0.217173	0.443874	1.85637	0.0018884	0.00820313	0.377121	0.488768	0.847718	4	13320408	13323673	+	3
AT4G26770	1	0	0	1.12935	1.11739e-06	1.80659e-05	0.472135	0.0459753	0.117561	0.570525	0.0157818	0.188114	4	13482064	13484943	+	3
AT4G26830	1	0	0	2.01703	0.00098022	0.00719472	0.752812	0.13965	0.274719	0.225954	0.673508	0.917415	4	13494572	13496738	-	3
AT4G27590	0	1	0	0.768483	0.0323476	0.120557	1.7829	5.28536e-07	5.45087e-06	0.113131	0.773296	0.947093	4	13771089	13772594	+	3
AT4G27654	0	1	0	0.753401	0.27639	0.514088	2.0461	0.00396459	0.0155622	-1.44277	0.0484321	0.345896	4	13811612	13812126	+	3
AT4G27845	1	1	0	2.38933	0.00770876	0.0396132	2.89278	0.00162377	0.00719499	0.0844549	0.923919	1	4	13866983	13868702	+	3
AT4G27850	1	0	0	1.02891	0.000716862	0.00552125	0.815101	0.00656679	0.0239972	0.122488	0.681705	0.919687	4	13870376	13873509	+	3
AT4G28140	0	1	0	0.861087	0.200704	0.422999	1.55004	0.0145089	0.0463852	-0.136384	0.84646	0.966923	4	13974493	13975919	-	3
AT4G28170	0	1	0	0.523643	0.304857	0.543991	1.28338	0.00851045	0.0297886	0.0549752	0.917484	0.983018	4	13981635	13982837	+	3
AT4G28530	1	0	0	1.04143	0.00080324	0.00608834	0.513352	0.0796468	0.179977	-0.328877	0.279177	0.715945	4	14090489	14094902	-	3
AT4G29020	0	1	0	0.813753	1.29919e-09	3.61248e-08	1.25374	4.82272e-21	2.69204e-19	0.0396845	0.76924	0.945435	4	14304921	14305841	+	3
AT4G29030	1	0	0	1.56268	0.00308171	0.0187694	1.07275	0.0276306	0.0785606	0.113144	0.833525	0.963977	4	14307195	14308022	+	3
AT4G29610	1	0	0	1.39352	0.00121263	0.0086228	0.0723002	0.868367	0.927384	0.251281	0.587925	0.885748	4	14517393	14518519	+	3
AT4G29690	1	1	0	1.06524	4.55609e-82	1.69547e-78	1.02599	9.1159e-77	5.65388e-74	0.193686	0.000865524	0.0271768	4	14540878	14542565	-	3
AT4G30110	1	1	1	1.03713	4.22501e-12	1.67263e-10	1.07516	6.47175e-13	1.58967e-11	1.22437	1.1793e-16	4.09558e-14	4	14720062	14725311	-	3
AT4G30320	1	0	0	1.19669	3.77644e-06	5.37072e-05	-0.248826	0.349166	0.524689	0.489537	0.0597386	0.38156	4	14835792	14836531	+	3
AT4G30370	1	0	0	1.1081	0.000395601	0.00330204	0.313577	0.309152	0.483283	0.637878	0.0414689	0.319435	4	14858444	14859503	-	3
AT4G30430	1	0	0	2.44131	0.00538455	0.0295541	2.02717	0.0570148	0.13925	-0.0132043	0.990835	1	4	14878783	14880331	-	3
AT4G30650	0	1	0	0.669929	4.13855e-07	7.33378e-06	1.01265	1.79137e-14	5.3804e-13	0.163757	0.217396	0.657358	4	14954204	14955114	+	3
AT4G31240	1	1	1	1.55284	1.57933e-49	9.53062e-47	1.39943	4.346e-39	7.08303e-37	1.45703	7.28157e-42	1.06571e-38	4	15176455	15178849	-	3
AT4G31330	0	1	0	0.660986	0.0059313	0.0318734	1.6528	1.36718e-11	2.78779e-10	-0.805776	0.00366832	0.0773291	4	15202288	15203562	+	3
AT4G32810	0	1	0	-0.0234815	0.912996	0.961983	1.12744	4.20998e-08	5.23971e-07	0.169574	0.403612	0.798592	4	15828228	15831492	+	3
AT4G32950	0	1	0	0.250417	0.318676	0.558269	1.01479	3.20694e-05	0.000226525	-0.236251	0.349808	0.764861	4	15904082	15906099	-	3
AT4G33030	1	1	1	1.81941	3.64453e-39	1.21455e-36	1.4587	3.59789e-25	2.67779e-23	1.75619	4.40404e-36	5.01327e-33	4	15935373	15937833	+	3
AT4G33220	0	1	0	0.873669	1.42222e-11	5.3014e-10	1.13394	2.01101e-19	9.69804e-18	0.0136189	0.918928	0.983277	4	16022269	16026428	+	3
AT4G33550	0	1	0	0.712681	0.030824	0.116493	1.47125	8.56494e-06	6.89892e-05	-0.0281892	0.932757	0.986423	4	16134366	16135134	+	3
AT4G33560	0	1	0	0.828957	0.0200003	0.0842259	1.51444	2.58449e-05	0.000186266	0.440025	0.2807	0.717321	4	16135157	16135921	+	3
AT4G33730	1	1	0	1.88286	2.75399e-17	1.97087e-15	1.1468	1.53595e-07	1.7435e-06	0.377646	0.0862245	0.456286	4	16185044	16185654	+	3
AT4G33905	0	1	0	0.763296	0.0531539	0.172981	1.10868	0.00498322	0.0188521	0.43328	0.287975	0.723926	4	16253752	16255760	-	3
AT4G34250	1	1	0	1.12173	1.16135e-10	3.80215e-09	1.26976	1.52807e-13	4.10573e-12	-0.519927	0.00394641	0.0809429	4	16394600	16396703	+	3
AT4G34380	1	0	0	2.21551	1.61874e-06	2.52927e-05	0.890779	0.0339452	0.0927243	1.32294	0.00630606	0.108399	4	16438469	16440641	+	3
AT4G34650	1	0	0	1.06369	0.00192159	0.0126901	0.988836	0.00381589	0.0150798	0.50431	0.140104	0.559581	4	16542242	16545194	+	3
AT4G34710	0	1	0	0.780905	2.37228e-18	1.91221e-16	1.05712	2.4511e-32	3.00704e-30	0.425722	1.92719e-06	0.000181139	4	16560030	16563044	-	3
AT4G34900	0	1	0	0.92163	0.0586366	0.185418	1.56327	0.00147809	0.00664842	-0.0957404	0.840528	0.965962	4	16625517	16631370	-	3
AT4G35190	0	1	0	1.02635	0.0484515	0.16136	1.44841	0.00421357	0.0163989	-0.425649	0.438145	0.817733	4	16746189	16748455	+	3
AT4G35210	0	1	0	0.895737	0.125787	0.311145	2.65701	0.000238574	0.00134277	-0.0126885	0.983421	0.996892	4	16751224	16752239	+	3
AT4G35783	0	1	0	1.62705	0.0134946	0.0618066	1.63486	0.00923639	0.0318995	-0.947635	0.241663	0.683957	4	16952406	16952947	+	3
AT4G36110	1	0	0	1.72971	0.00766682	0.0394888	-0.0700027	0.908499	0.950605	0.556349	0.378003	0.782906	4	17089934	17090873	+	3
AT4G36430	1	1	0	2.29694	9.98209e-67	1.85733e-63	2.23774	5.50136e-64	2.3622e-61	-0.113139	0.401674	0.797314	4	17204385	17206033	-	3
AT4G36620	1	0	0	1.38702	1.63796e-10	5.23961e-09	0.590092	0.00422333	0.0164283	0.106754	0.63024	0.901785	4	17268689	17269999	-	3
AT4G36850	1	1	0	2.32997	1.19074e-09	3.34425e-08	1.8254	6.35395e-06	5.25643e-05	0.729475	0.0688231	0.410227	4	17353291	17356037	-	3
AT4G36870	1	1	0	1.32064	9.55036e-07	1.57373e-05	1.6374	1.61067e-10	2.84743e-09	0.104168	0.689148	0.922195	4	17368915	17374011	+	3
AT4G37220	1	1	1	2.22052	3.38979e-14	1.77253e-12	2.47596	6.09968e-12	1.30955e-10	1.89018	5.82825e-06	0.000479602	4	17515042	17516162	+	3
AT4G37290	1	0	1	1.04888	3.40342e-05	0.000384963	-0.250722	0.339813	0.514991	1.07181	1.33198e-05	0.000988847	4	17549607	17550257	-	3
AT4G37370	1	0	0	1.29576	1.83867e-22	2.10532e-20	0.852412	1.60306e-10	2.83847e-09	0.426058	0.00175786	0.0458228	4	17569740	17571743	-	3
AT4G37770	1	1	0	2.36343	0.000431341	0.00356176	2.12357	0.000731734	0.00360666	0.688153	0.299192	0.731623	4	17752079	17754157	+	3
AT4G38410	1	1	0	1.38965	6.97734e-06	9.31758e-05	1.72244	9.16931e-08	1.07641e-06	0.0451683	0.893597	0.979254	4	17980678	17981766	+	3
AT4G39330	0	1	0	0.643363	4.14128e-05	0.000458436	1.56303	7.39337e-24	5.0329e-22	0.144632	0.372372	0.780455	4	18291218	18293018	+	3
AT4G39404	1	0	0	1.58526	0.00260466	0.01635	0.625618	0.160817	0.304583	-0.166469	0.734143	0.936359	4	18329734	18330012	-	3
AT4G39830	1	1	0	1.5891	5.62356e-18	4.34474e-16	1.37825	2.93256e-14	8.61556e-13	0.186183	0.33134	0.754026	4	18478890	18481343	+	3
AT4G40090	1	0	0	1.45792	1.09079e-25	1.65681e-23	0.341083	0.0145901	0.0465848	0.50868	0.000273257	0.0111092	4	18580827	18581696	-	3
AT5G01220	1	1	1	2.16139	1.96069e-37	6.16597e-35	1.2949	2.09859e-14	6.23932e-13	1.88074	1.04768e-28	8.58681e-26	5	86543	90117	-	3
AT5G01380	0	1	0	0.631345	0.0789015	0.227376	1.12418	0.00170828	0.00751875	0.313062	0.436245	0.817304	5	155610	157601	-	3
AT5G01600	1	1	0	1.29086	1.94792e-32	4.57823e-30	1.27583	7.98601e-32	9.33569e-30	0.306074	0.00554269	0.100238	5	227953	230051	-	3
AT5G01640	0	1	0	0.890712	6.43103e-08	1.32587e-06	1.21865	2.87503e-14	8.46881e-13	0.782331	3.60979e-06	0.000316088	5	241212	242322	-	3
AT5G01870	0	1	0	0.784058	2.96379e-23	3.65611e-21	1.06629	2.06912e-42	3.9152e-40	0.103099	0.188996	0.627637	5	337128	337914	+	3
AT5G01900	0	1	0	0.211887	0.628696	0.811473	1.27863	0.00379375	0.0150056	-1.28636	0.00801431	0.125878	5	350925	352095	-	3
AT5G02180	1	0	0	1.37907	1.71816e-08	3.99199e-07	0.630768	0.0080517	0.028428	-0.0474641	0.853138	0.968528	5	430858	433821	+	3
AT5G02200	1	1	0	1.21672	7.0786e-10	2.07958e-08	1.2381	3.05636e-09	4.57082e-08	0.671318	0.00108019	0.0325009	5	437365	439019	+	3
AT5G02390	1	0	0	2.38165	5.64139e-06	7.70403e-05	0.576346	0.248001	0.41302	-0.489303	0.332497	0.754496	5	508577	512270	-	3
AT5G02540	0	1	0	0.248869	0.381904	0.617624	1.56518	2.71158e-08	3.48555e-07	0.18907	0.523536	0.861028	5	568425	570973	+	3
AT5G03210	1	0	0	1.51818	0.00235881	0.0150737	0.561487	0.235593	0.398941	0.481794	0.337057	0.756608	5	762604	763480	-	3
AT5G03885	0	1	0	0.768611	0.131633	0.320368	1.9546	0.000298708	0.00164315	0.270668	0.582931	0.884029	5	1041881	1043519	+	3
AT5G04230	1	0	0	1.82891	0.00120413	0.0085651	1.03442	0.0952857	0.206017	-1.58766	0.0118106	0.159852	5	1160569	1163957	+	3
AT5G04960	1	0	0	1.49577	2.49527e-22	2.82814e-20	0.20513	0.182513	0.333455	0.649553	2.27863e-05	0.00153079	5	1461786	1464066	+	3
AT5G05350	1	0	0	1.31656	0.000137111	0.00132529	0.459943	0.194388	0.348814	-0.276504	0.430046	0.813964	5	1585249	1587517	+	3
AT5G05365	1	1	0	1.11535	0.00471943	0.0265697	2.28364	3.34881e-08	4.22919e-07	-0.67525	0.155417	0.583019	5	1590036	1590861	+	3
AT5G05390	1	1	0	1.03242	0.000335265	0.00285608	1.1082	4.80197e-05	0.000324904	0.535204	0.0962077	0.479868	5	1594685	1597042	+	3
AT5G05770	1	1	0	2.3643	0.00363397	0.0214598	2.01194	0.010517	0.0356093	0.325247	0.719697	1	5	1734427	1734855	+	3
AT5G05840	1	1	0	1.46561	4.97247e-05	0.000541323	1.06668	0.00273491	0.0113377	0.705717	0.0592948	0.380504	5	1757065	1760666	-	3
AT5G06080	0	1	0	1.34028	0.0448115	0.15313	2.09752	0.00357124	0.0142492	-0.615915	0.348132	0.764861	5	1830671	1831467	-	3
AT5G06250	1	0	0	1.79674	0.00164615	0.0111177	1.15206	0.0346459	0.0942692	0.466409	0.387896	0.788531	5	1891880	1894353	-	3
AT5G06320	1	1	0	1.08855	9.85685e-25	1.35021e-22	1.59876	3.2675e-51	9.72755e-49	0.516898	1.40903e-06	0.000137481	5	1930793	1931782	-	3
AT5G06510	1	1	0	1.17651	4.58245e-10	1.37708e-08	1.02119	6.02313e-08	7.30894e-07	0.419456	0.0349407	0.293056	5	1984823	1987064	+	3
AT5G06585	1	1	0	1.23761	6.00668e-09	1.50019e-07	1.04238	2.03074e-06	1.85298e-05	0.325465	0.177274	0.611682	5	17958451	17958650	+	3
AT5G06630	1	1	0	2.28413	1.93859e-16	1.31966e-14	1.26869	5.30183e-06	4.46546e-05	0.692489	0.0128972	0.168185	5	2036312	2037855	-	3
AT5G06640	1	1	0	2.48353	2.29172e-36	6.9148e-34	1.40386	1.18112e-12	2.77309e-11	0.679116	0.000626031	0.0213345	5	2039598	2041928	-	3
AT5G06720	1	1	0	2.25358	3.40077e-08	7.4884e-07	3.71186	6.62743e-19	3.02612e-17	0.0199901	0.963131	0.992423	5	2077382	2079005	-	3
AT5G06730	1	1	0	2.21619	1.27407e-53	1.05361e-50	2.5463	1.04851e-69	5.08936e-67	0.0257001	0.869094	0.972989	5	2079925	2081685	-	3
AT5G06755	0	1	0	-1.50715	0.188048	0.405871	3.39687	0.0134288	0.0436129	0.415594	0.707273	1	5	2088847	2089287	-	3
AT5G06760	0	1	0	-0.370863	0.705929	0.857795	4.46711	8.75474e-06	7.0351e-05	-0.299791	0.768986	0.945316	5	2089445	2090430	-	3
AT5G06990	1	0	0	1.30164	4.57663e-08	9.75999e-07	0.151141	0.531165	0.691658	0.907022	0.000181843	0.00829836	5	2169425	2170606	+	3
AT5G07010	0	1	0	0.853778	7.7471e-15	4.42397e-13	1.11819	2.63419e-25	1.98703e-23	-0.0667359	0.56128	0.876177	5	2174668	2176446	-	3
AT5G07050	0	1	0	1.14705	0.188305	0.406151	3.06525	0.00166821	0.00736704	-1.99103	0.135721	1	5	2191385	2193416	-	3
AT5G07450	1	0	0	1.42456	0.000489251	0.00398337	0.603017	0.137867	0.272343	0.365757	0.36806	0.776839	5	2358291	2359311	-	3
AT5G07560	1	1	1	2.61498	2.62375e-05	0.000304803	1.73675	0.00267169	0.0111193	2.16412	6.91645e-05	0.00379941	5	2390207	2391439	-	3
AT5G07760	0	1	0	0.880315	0.359037	0.596961	4.30232	0.00219455	0.0093458	0.0713573	0.937667	1	5	2468040	2473843	+	3
AT5G08380	0	1	0	0.985597	1.27241e-12	5.51658e-11	1.01953	1.49168e-13	4.01764e-12	0.4671	0.00092412	0.0285416	5	2694669	2697781	-	3
AT5G09210	0	1	0	0.731904	0.139848	0.333069	1.44402	0.00590955	0.0218892	1.65448	0.0144	0.179257	5	2862383	2865359	-	3
AT5G09570	1	0	0	2.68891	0.00800062	0.0408128	1.34969	0.117658	0.241746	1.95406	0.100744	1	5	2970498	2972222	+	3
AT5G09735	1	1	0	2.59226	9.52443e-15	5.34325e-13	3.18287	2.65663e-18	1.12209e-16	-1.18619	0.00717393	0.117269	5	26683450	26683766	+	3
AT5G10180	1	1	0	1.4713	9.52757e-31	1.98815e-28	2.11657	4.63896e-62	1.84962e-59	-0.119072	0.361933	0.773503	5	3193017	3197136	+	3
AT5G11110	0	1	0	0.958195	1.61634e-08	3.77903e-07	1.11878	4.30287e-11	8.26092e-10	0.532445	0.00176001	0.0458228	5	3536189	3541149	+	3
AT5G11160	0	1	0	0.875729	0.00070568	0.00544452	1.01653	7.19186e-05	0.000466685	-0.0605023	0.821146	0.962105	5	3550300	3552255	+	3
AT5G11420	1	1	0	1.51129	9.03201e-19	7.4969e-17	1.51314	1.56331e-19	7.60471e-18	0.233116	0.180531	0.61704	5	3644547	3647411	+	3
AT5G11440	1	0	0	1.37048	1.85825e-06	2.85947e-05	0.352251	0.219954	0.379991	0.438546	0.136318	0.552553	5	3652714	3654202	-	3
AT5G11930	0	1	0	1.09818	0.0105659	0.0509893	1.39425	0.00149274	0.00669946	-0.426274	0.339147	0.757184	5	3844940	3845711	-	3
AT5G13220	1	1	0	2.96298	6.93424e-18	5.33888e-16	2.92445	5.29926e-16	1.86041e-14	0.0762322	0.843124	0.966162	5	4218786	4221077	+	3
AT5G13320	1	1	0	2.05317	1.55801e-06	2.44121e-05	3.21972	2.06851e-14	6.16632e-13	0.470763	0.262524	0.704061	5	4267456	4271064	+	3
AT5G13400	0	1	0	0.723098	0.00192262	0.0126932	1.71604	2.3002e-14	6.81151e-13	0.487284	0.0368497	0.301658	5	4296688	4299264	-	3
AT5G13880	0	1	0	0.493372	0.090555	0.249958	1.02869	0.000284103	0.00157092	0.0282132	0.923047	0.983517	5	4477242	4478306	-	3
AT5G14200	1	1	0	1.15736	3.13816e-22	3.52105e-20	1.09462	3.26397e-20	1.6909e-18	0.450398	0.000157505	0.00738506	5	4576123	4578402	+	3
AT5G14360	1	0	0	1.28978	0.00106068	0.00768424	0.604058	0.115627	0.238584	-0.787249	0.0750164	0.424307	5	4630892	4631851	+	3
AT5G14570	1	1	0	1.46594	1.66142e-21	1.70166e-19	2.35536	1.45388e-52	4.70468e-50	-0.361098	0.048146	0.344752	5	4695084	4697078	-	3
AT5G14920	0	1	0	0.557108	0.000898235	0.00668972	1.22886	2.4485e-13	6.3867e-12	0.0335533	0.841934	0.966097	5	4826141	4828384	+	3
AT5G15960	0	1	0	1.00163	0.16948	0.378263	2.36047	0.00121148	0.00558193	-0.0281979	0.969261	0.994314	5	5209717	5210826	+	3
AT5G15970	1	1	0	1.50664	7.6517e-09	1.88365e-07	1.54372	3.15776e-09	4.70357e-08	-0.0347551	0.894341	0.979267	5	5211719	5212743	+	3
AT5G16960	0	1	0	0.395214	0.351573	0.590397	1.665	0.000109144	0.000674685	-0.150868	0.735709	0.936548	5	5573700	5575910	-	3
AT5G16980	0	1	0	0.351616	0.0400794	0.141396	1.18068	4.22633e-11	8.14198e-10	-0.248481	0.17732	0.611682	5	5578846	5581311	-	3
AT5G17760	0	1	0	0.943183	6.04836e-15	3.52304e-13	1.21086	6.98913e-24	4.77227e-22	0.122353	0.330106	0.752828	5	5860350	5862475	-	3
AT5G17860	1	1	0	2.25523	1.85882e-21	1.89515e-19	1.95221	1.44914e-19	7.11129e-18	0.823522	0.000673125	0.022368	5	5902394	5904532	-	3
AT5G17980	0	1	0	0.500664	0.00105634	0.00765547	1.00599	2.43619e-11	4.83084e-10	-0.140301	0.378898	0.783217	5	5953170	5956855	+	3
AT5G18470	1	0	0	1.15872	0.000745026	0.00571193	0.75008	0.0365738	0.0983286	0.0373533	0.927524	0.984968	5	6127773	6129285	+	3
AT5G18910	1	0	0	1.74779	8.73434e-05	0.00089541	0.90647	0.0457416	0.117164	0.723478	0.104592	0.496109	5	6306599	6309578	-	3
AT5G19110	1	1	0	1.36964	3.04646e-18	2.43804e-16	1.23305	8.68703e-15	2.68277e-13	0.0623256	0.704888	0.928315	5	6411443	6413311	-	3
AT5G19260	0	1	0	0.600661	0.00324361	0.0195633	1.09217	3.69885e-08	4.64275e-07	0.35877	0.0807792	0.442477	5	6479398	6480729	-	3
AT5G19560	1	0	0	1.01181	0.00184648	0.0122852	0.393594	0.23843	0.402333	-0.139623	0.672362	0.917212	5	6602910	6606506	+	3
AT5G19800	1	0	0	1.71838	7.81808e-15	4.45311e-13	0.662713	0.00326606	0.0132038	0.553107	0.015268	0.184725	5	6690520	6691176	+	3
AT5G20230	1	1	0	2.79132	2.35213e-27	3.89025e-25	2.2724	6.46622e-17	2.41839e-15	-0.00467192	0.987336	0.99741	5	6826365	6827748	+	3
AT5G20410	1	1	1	2.05303	4.002e-23	4.77843e-21	1.35081	4.02364e-10	6.77014e-09	1.43902	2.82078e-12	6.8807e-10	5	6896463	6898783	+	3
AT5G21080	1	1	0	1.76068	6.40467e-08	1.32166e-06	1.02444	0.00219676	0.00935163	0.36211	0.260869	0.70162	5	7157803	7163188	-	3
AT5G21130	1	0	0	2.00599	0.00180855	0.0120794	1.36629	0.0474888	0.120725	0.3525	0.566295	0.878094	5	7185897	7186919	+	3
AT5G22410	1	1	0	2.36602	1.46746e-25	2.15562e-23	1.58956	2.04906e-12	4.66394e-11	-0.00718136	0.975581	0.995589	5	7426310	7427964	+	3
AT5G22500	0	1	0	0.631324	1.09749e-05	0.000139806	1.31914	2.01702e-20	1.06468e-18	0.128417	0.373128	0.780623	5	7470328	7474133	+	3
AT5G22530	1	1	0	3.54367	4.50069e-07	7.9252e-06	2.33492	0.00113361	0.00527756	-0.773579	0.508661	0.855959	5	7480413	7481206	+	3
AT5G22540	1	1	0	2.29572	3.43346e-07	6.18245e-06	1.88303	1.46163e-05	0.000111726	1.04822	0.0239353	0.23877	5	7481397	7482953	-	3
AT5G22555	1	0	1	1.06849	0.00083064	0.0062636	0.852443	0.0065954	0.0240664	1.16976	0.000194671	0.00878592	5	7489370	7490523	+	3
AT5G23010	1	0	0	1.24591	6.26285e-25	8.68553e-23	0.848973	7.1176e-13	1.73875e-11	0.48084	5.66503e-05	0.00323333	5	7703041	7706973	+	3
AT5G23480	1	0	0	2.6706	0.000389001	0.00325337	1.06076	0.113467	0.235302	0.601784	0.363063	0.774211	5	7915955	7919328	+	3
AT5G23980	1	1	0	1.30463	1.12201e-06	1.81275e-05	1.04688	0.000103352	0.000643696	-0.424509	0.129217	0.539511	5	8097978	8101330	-	3
AT5G23990	0	1	-1	-0.250008	0.353016	0.591577	1.19794	1.35415e-05	0.000104296	-2.09684	1.18228e-07	1.40029e-05	5	8105461	8108642	-	3
AT5G24110	1	0	0	1.59683	0.00970911	0.0477078	-0.221091	0.69853	0.817313	1.59383	0.00728883	0.118436	5	8153115	8154710	-	3
AT5G24140	1	1	0	2.40586	2.98881e-13	1.43514e-11	2.00456	1.19162e-09	1.8964e-08	-0.251822	0.455978	0.827053	5	8164319	8167776	-	3
AT5G24200	0	1	0	-0.153125	0.887286	0.951556	2.51332	0.0133342	0.0433372	0.237052	0.805066	1	5	8202919	8205824	+	3
AT5G24210	1	1	0	1.67182	0.000401715	0.00335183	2.02831	4.68989e-07	4.87958e-06	0.923064	0.0204397	0.218537	5	8217191	8219720	+	3
AT5G24313	1	0	0	1.2399	5.29586e-07	9.18059e-06	0.452146	0.0758327	0.173323	0.4762	0.0601889	0.38336	5	8276785	8277406	-	3
AT5G24600	1	1	0	1.52095	5.07774e-08	1.07465e-06	1.60677	4.40336e-08	5.45909e-07	0.525936	0.0767039	0.430191	5	8421558	8423525	-	3
AT5G24655	1	1	1	1.68301	1.25656e-09	3.50267e-08	1.45684	1.34958e-07	1.5461e-06	1.01625	0.000350931	0.0135035	5	8440601	8441364	-	3
AT5G24660	1	1	0	1.15754	1.95976e-09	5.31038e-08	1.67477	4.30327e-18	1.7926e-16	0.768515	8.07212e-05	0.00425187	5	8443279	8444101	-	3
AT5G24770	0	1	0	0.445227	0.50148	0.718494	2.07442	0.00176524	0.00773133	-0.513223	0.441666	0.820751	5	8500468	8502224	-	3
AT5G24860	0	1	0	1.48571	0.0812698	0.23163	2.16638	0.00523956	0.0197017	0.371443	0.724278	0.934267	5	8541558	8542473	+	3
AT5G24880	1	0	0	1.18616	1.0132e-06	1.65613e-05	-0.321246	0.195413	0.350066	0.50364	0.0372038	0.303245	5	8552647	8554275	+	3
AT5G25260	0	0	1	-0.0114845	0.969802	0.988242	0.499205	0.0977412	0.210054	1.17687	5.76357e-05	0.00326231	5	8752684	8754522	+	3
AT5G25610	0	1	0	0.68816	1.51718e-05	0.000186335	1.68883	6.55699e-27	5.60936e-25	0.147253	0.364672	0.774475	5	8914122	8916856	-	3
AT5G26070	1	0	0	2.63003	0.000601351	0.00476133	-0.0132076	0.985394	0.992416	-0.275704	0.707299	0.928725	5	9106341	9106787	+	3
AT5G26080	1	1	0	2.22713	1.51392e-06	2.37881e-05	2.40808	2.93808e-05	0.000209388	1.29259	0.0171151	0.198017	5	9107944	9108617	+	3
AT5G26220	1	1	0	1.49279	4.46736e-10	1.3443e-08	2.08087	1.17521e-18	5.18578e-17	-0.45866	0.0853582	0.453626	5	9162969	9164884	-	3
AT5G26260	1	1	0	1.19832	8.86269e-61	1.09937e-57	1.18181	3.52799e-59	1.31288e-56	0.00340093	0.962936	0.992423	5	9200271	9202461	+	3
AT5G26320	1	0	0	1.22675	0.0090459	0.045064	-0.553664	0.248528	0.413621	0.60206	0.188813	0.627334	5	9238227	9241333	+	3
AT5G26340	1	1	0	1.01544	1.27638e-06	2.04734e-05	1.1434	4.56377e-08	5.65482e-07	-0.0346197	0.869406	0.972989	5	9243398	9247540	-	3
AT5G26690	0	1	0	0.946444	0.000964373	0.00711114	1.47916	2.46369e-08	3.18709e-07	0.584729	0.0298136	0.269769	5	9310797	9311572	+	3
AT5G26920	1	0	1	1.02635	9.99605e-07	1.6375e-05	0.924824	1.02739e-05	8.12879e-05	1.32324	2.39656e-10	4.5468e-08	5	9475679	9478777	+	3
AT5G28490	0	1	0	-0.22214	0.528149	0.73833	1.06035	0.0017112	0.00752859	-0.742398	0.0489703	0.347198	5	10454388	10455681	-	3
AT5G28510	0	1	0	-0.506182	0.567233	0.768192	3.48002	0.000108862	0.000673504	-0.758459	0.406563	0.799421	5	10480757	10484073	-	3
AT5G28650	0	1	0	0.441766	0.0873282	0.243763	1.15789	1.23903e-06	1.18632e-05	-0.399745	0.129209	0.539511	5	10677599	10679204	-	3
AT5G35190	1	0	0	2.04009	2.82569e-33	7.089e-31	0.916836	6.3779e-08	7.71011e-07	0.340266	0.0462031	0.335829	5	13434151	13435424	+	3
AT5G35770	1	1	0	1.07019	3.10427e-05	0.000354356	1.0418	4.21564e-05	0.000289799	-0.553252	0.0553809	0.368187	5	13936086	13940867	-	3
AT5G36130	1	1	0	1.92554	1.19915e-27	2.01314e-25	1.63905	1.59313e-23	1.06501e-21	0.166318	0.353192	0.76645	5	14209088	14209922	-	3
AT5G36140	1	1	0	1.52634	6.01681e-07	1.03103e-05	1.56623	2.22918e-07	2.45086e-06	0.293819	0.341071	0.75854	5	14212174	14213293	-	3
AT5G36150	1	1	0	2.60142	4.48032e-29	8.62385e-27	1.7117	3.2255e-17	1.23744e-15	0.169962	0.448016	0.823454	5	14220634	14226211	-	3
AT5G36907	0	1	0	0.691818	0.119512	0.300876	1.32373	0.00229178	0.00971537	-0.287191	0.519724	0.860119	5	14550119	14550859	-	3
AT5G36925	1	1	0	3.24866	1.27477e-09	3.549e-08	1.36725	0.00515109	0.0194214	0.378917	0.445081	0.821645	5	14565476	14566439	-	3
AT5G37980	1	1	0	1.27029	2.86383e-09	7.48755e-08	1.66382	7.66734e-15	2.38435e-13	-0.0990184	0.665535	0.915643	5	15131289	15133085	+	3
AT5G38000	0	1	0	0.942366	2.65101e-09	6.98016e-08	1.40269	2.24601e-19	1.07847e-17	-0.290833	0.0768718	0.430474	5	15141650	15143542	+	3
AT5G38910	1	1	1	2.32353	5.10948e-24	6.6716e-22	2.70804	5.00327e-32	5.97395e-30	1.9799	1.03999e-17	3.9462e-15	5	15578749	15579733	+	3
AT5G39110	0	1	0	0.0274411	0.97445	0.990284	2.21273	0.00975827	0.0334125	-0.832447	0.456907	1	5	15657697	15658632	-	3
AT5G39120	1	1	0	1.41954	0.00576895	0.0311962	3.18622	1.39587e-09	2.20261e-08	-0.0291438	0.960564	0.992144	5	15662582	15663527	-	3
AT5G39150	0	1	0	2.88554	0.0223897	0.0918965	1.838	0.0155465	0.0490494	0.287702	0.755867	1	5	15669898	15670904	-	3
AT5G39520	1	1	0	1.90323	7.04566e-05	0.000737596	2.44692	1.70538e-07	1.91827e-06	0.300667	0.548649	0.86973	5	15823735	15825566	-	3
AT5G39580	1	1	0	1.64993	9.3535e-24	1.1813e-21	1.14485	3.47697e-12	7.68651e-11	0.181597	0.272085	0.709385	5	15847065	15849141	-	3
AT5G39610	0	1	0	0.029503	0.824128	0.923152	1.14017	6.57407e-19	3.00791e-17	-0.408347	0.00266333	0.0613855	5	15858398	15859911	-	3
AT5G39670	1	1	0	2.06054	2.48384e-17	1.80649e-15	2.01855	6.72504e-18	2.74509e-16	0.713139	0.00182718	0.0469748	5	15883179	15884067	+	3
AT5G40000	1	1	0	2.43921	2.97083e-10	9.14933e-09	3.07045	3.45376e-14	1.00411e-12	-0.219154	0.625581	0.899249	5	16010869	16012559	-	3
AT5G40010	1	1	0	1.68502	1.15553e-21	1.22278e-19	2.29716	7.48554e-40	1.26619e-37	0.602562	0.000907052	0.0282454	5	16020058	16021916	-	3
AT5G40800	0	1	0	0.544585	0.233461	0.464784	1.98201	2.26611e-05	0.00016584	0.0970701	0.856312	0.969329	5	16334581	16336017	-	3
AT5G40860	1	0	0	1.46941	1.21113e-07	2.38889e-06	0.92271	0.000849201	0.0041139	0.274429	0.328086	0.751114	5	16370368	16372294	+	3
AT5G41540	1	0	0	3.38193	0.00132763	0.00931305	0.380769	0.610454	0.753842	-0.301712	0.720139	1	5	16612659	16616063	-	3
AT5G41730	1	0	0	1.33979	0.000205916	0.00187355	0.707029	0.0616147	0.14796	0.377844	0.305383	0.735963	5	16684606	16687706	-	3
AT5G41740	1	0	0	1.42402	1.33441e-09	3.69204e-08	0.931232	3.91591e-05	0.00027103	0.30663	0.191356	0.631079	5	16688626	16693119	+	3
AT5G41750	1	0	0	1.03581	3.14927e-13	1.49801e-11	0.866895	1.08137e-09	1.73081e-08	0.854559	2.19331e-09	3.59528e-07	5	16693832	16699028	+	3
AT5G41900	0	1	0	1.24586	0.214414	0.440889	4.67782	0.000189472	0.00109401	0.221053	0.81888	1	5	16768935	16771899	+	3
AT5G42040	1	0	0	1.84548	0.00143152	0.00989874	0.198307	0.688379	0.809551	0.452929	0.394473	0.793274	5	16813565	16814749	-	3
AT5G42510	1	0	0	1.99888	1.50028e-20	1.4016e-18	0.838751	7.06843e-05	0.000460015	0.390356	0.0670866	0.405894	5	16997979	16998925	-	3
AT5G42900	0	1	0	-0.952878	0.107337	0.280078	1.59236	0.00901191	0.0312547	0.6233	0.306149	0.736736	5	17197641	17199910	-	3
AT5G43230	1	0	0	1.10073	3.03959e-05	0.000348219	-0.474931	0.0771277	0.175589	0.206717	0.424974	0.81104	5	17348876	17352933	+	3
AT5G43870	0	1	0	0.522302	0.0285413	0.109855	1.34962	2.14765e-08	2.81412e-07	0.127426	0.619142	0.897187	5	17631426	17635945	-	3
AT5G44565	1	0	1	1.28566	0.00770986	0.0396132	1.05333	0.0256552	0.0739899	1.90106	7.10343e-05	0.00388613	5	17951442	17953180	+	3
AT5G44567	1	1	1	1.75977	2.11151e-08	4.82063e-07	1.36422	9.32871e-06	7.43898e-05	1.10698	0.000347782	0.0134708	5	17953282	17954554	+	3
AT5G44568	1	0	0	1.65356	0.00229033	0.0147246	0.364239	0.480451	0.648149	-0.00425942	0.993461	0.998436	5	17961019	17962276	-	3
AT5G44578	0	1	0	0.912255	0.0111868	0.0533373	1.2889	0.000166623	0.000976726	-0.185536	0.601057	0.890233	5	17977172	17978643	+	3
AT5G44820	1	0	0	1.20935	5.13615e-12	2.0084e-10	0.642049	0.000190241	0.00109712	-0.239446	0.188565	0.627334	5	18095614	18097611	-	3
AT5G44990	0	1	0	0.790578	0.00598555	0.0321186	1.33321	7.69886e-06	6.25546e-05	0.409855	0.17918	0.615163	5	18163128	18164813	+	3
AT5G45630	1	1	0	2.14801	0.00434209	0.0248654	1.53489	0.0137171	0.0443364	0.274479	0.707642	0.928746	5	18505536	18506382	-	3
AT5G45670	1	1	0	1.08424	6.04141e-10	1.78666e-08	1.74234	5.15848e-24	3.58811e-22	0.0955598	0.594352	0.887306	5	18528267	18530501	+	3
AT5G46140	0	1	0	0.908251	0.125177	0.309999	2.04237	0.000580711	0.00295356	1.11985	0.117192	0.520654	5	18704997	18706708	-	3
AT5G46590	0	1	0	0.46927	0.0201096	0.0845748	1.14624	1.7015e-08	2.26407e-07	-0.244564	0.342093	0.759333	5	18905258	18907052	+	3
AT5G46870	1	0	0	1.39015	5.019e-10	1.49878e-08	0.789004	0.000508832	0.00262383	0.251706	0.267104	0.705898	5	19015233	19017247	+	3
AT5G47220	1	1	0	1.57682	1.77071e-05	0.000213249	2.00944	1.2876e-07	1.47812e-06	0.302741	0.473494	0.839259	5	19171643	19172956	-	3
AT5G47440	1	0	0	1.02573	0.00929964	0.0460711	0.44077	0.247982	0.41302	-0.350073	0.411331	0.802607	5	19243531	19245648	-	3
AT5G47590	1	0	0	1.56062	0.00509788	0.0283642	1.18515	0.0235216	0.069004	-1.09806	0.112597	0.511895	5	19297614	19299174	-	3
AT5G47740	1	0	1	1.03412	1.59983e-10	5.13234e-09	0.88167	7.14499e-08	8.55406e-07	1.29515	1.43295e-15	4.38225e-13	5	19338511	19339775	+	3
AT5G47920	0	1	0	0.602885	0.00688159	0.0361392	1.39585	2.95691e-10	5.04368e-09	0.317385	0.193894	0.63424	5	19403171	19404147	-	3
AT5G47980	1	1	0	1.19697	5.40756e-13	2.47418e-11	1.38032	5.25306e-17	1.98125e-15	-0.786688	4.3238e-06	0.000369144	5	19428888	19430517	+	3
AT5G48850	1	1	0	1.45793	1.8092e-07	3.43251e-06	2.08843	8.74719e-14	2.4112e-12	-0.203652	0.487404	0.846707	5	19805437	19807853	-	3
AT5G49620	1	0	0	1.29531	0.00588727	0.0316756	0.77286	0.0823264	0.18439	0.376315	0.44554	0.821645	5	20137214	20139609	-	3
AT5G49630	1	1	0	1.67106	6.55315e-27	1.06802e-24	2.27678	3.28048e-52	1.03164e-49	-0.0641879	0.686911	0.921313	5	20142430	20146690	-	3
AT5G50160	1	1	0	1.26332	0.000291403	0.00252972	2.48598	5.53871e-13	1.37869e-11	0.167797	0.689877	0.922334	5	20415764	20418847	+	3
AT5G50260	1	1	0	1.75439	9.6122e-13	4.24153e-11	2.50959	2.13668e-26	1.75396e-24	0.412324	0.0905323	0.466827	5	20455317	20457068	+	3
AT5G50270	0	1	0	1.89462	0.0554209	0.178177	3.89684	0.000306425	0.00167898	0.200645	0.822727	1	5	20457487	20458996	+	3
AT5G50570	1	0	0	2.37353	0.00729825	0.0379319	1.41073	0.129645	0.259778	-0.180871	0.830187	0.963033	5	20582083	20584721	-	3
AT5G50800	1	1	0	1.82586	6.61426e-12	2.56394e-10	2.43649	1.56084e-19	7.60471e-18	0.231573	0.407943	0.800187	5	20665068	20667312	-	3
AT5G51050	1	0	1	1.25981	3.14959e-29	6.11514e-27	0.934155	1.38273e-16	5.06126e-15	1.12082	4.54348e-23	2.82109e-20	5	20753040	20756137	+	3
AT5G51750	1	1	0	1.17758	9.96892e-15	5.56465e-13	1.56784	7.32181e-26	5.81784e-24	0.00764626	0.961611	0.992156	5	21020014	21022903	+	3
AT5G51800	0	1	0	0.382569	0.72373	0.866792	4.42529	0.00247977	0.0104115	-0.5512	0.639645	1	5	21048191	21052069	+	3
AT5G52050	1	1	0	1.42339	0.00170379	0.0114619	1.75473	0.000111475	0.000687005	-0.0833358	0.864999	0.971967	5	21138703	21140876	+	3
AT5G52310	0	1	0	-0.035726	0.957537	0.981539	1.68187	0.0122483	0.0404556	-0.0245	0.970935	0.994822	5	21240717	21243644	+	3
AT5G52390	0	1	0	0.287006	0.406916	0.64022	1.47245	6.07105e-06	5.03733e-05	0.140606	0.681379	0.919687	5	21263897	21265460	-	3
AT5G52680	1	1	0	3.63618	1.79768e-05	0.000216147	3.30509	0.000477382	0.00247883	-2.2494	0.123498	1	5	21365651	21366953	+	3
AT5G52750	1	1	0	1.92135	8.63956e-10	2.4923e-08	1.01755	0.000809966	0.00394437	0.242945	0.465908	0.833934	5	21383979	21385015	+	3
AT5G53820	1	1	0	2.01098	3.64734e-07	6.53594e-06	2.30065	7.53847e-10	1.22681e-08	0.680024	0.123243	0.532412	5	21853348	21854117	+	3
AT5G53830	0	1	0	0.835144	1.6472e-05	0.000199559	1.12127	2.72117e-09	4.09976e-08	-0.0793341	0.685196	0.920694	5	21856948	21858102	+	3
AT5G53870	1	1	0	1.8578	9.33826e-05	0.000947748	2.28732	4.47463e-07	4.67741e-06	0.0419003	0.93522	0.986423	5	21869774	21871391	-	3
AT5G54400	0	1	0	0.198368	0.448955	0.675217	1.10334	9.0791e-06	7.26849e-05	-0.27301	0.290312	0.725692	5	22090417	22092165	+	3
AT5G54490	1	1	0	1.16039	3.34228e-08	7.37415e-07	1.24775	5.58077e-09	7.98254e-08	0.0564161	0.801305	0.95602	5	22121102	22122122	+	3
AT5G54700	1	0	1	1.39445	7.54581e-06	9.99899e-05	0.140093	0.668413	0.796899	1.17829	8.379e-05	0.00439094	5	22222886	22225616	-	3
AT5G55340	0	1	0	0.606409	0.220687	0.448404	1.84719	0.000203652	0.00116596	0.157745	0.740884	0.937423	5	22439714	22441115	-	3
AT5G55770	1	0	0	1.80406	0.00904117	0.0450505	-0.223571	0.745943	0.849727	-0.466324	0.45569	0.827053	5	22571645	22573732	+	3
AT5G56510	1	1	0	3.02325	0.00423617	0.0243965	2.9135	0.0106257	0.0358764	-0.773848	0.546971	1	5	22880687	22884087	+	3
AT5G56960	1	0	0	2.06953	0.00783972	0.0401298	1.2423	0.108985	0.228082	-2.34364	0.0181181	1	5	23038389	23041617	-	3
AT5G56970	1	0	0	1.02043	0.000150848	0.00144122	0.462337	0.0751441	0.172172	0.054946	0.848034	0.967214	5	23044839	23048292	-	3
AT5G57123	1	1	0	1.61007	0.00300159	0.0183615	1.63742	0.00180218	0.0078715	-1.00373	0.158051	0.587435	5	23126874	23127724	-	3
AT5G57200	1	0	0	1.41946	0.00437822	0.0250351	0.214216	0.664535	0.794071	0.789531	0.115334	0.516882	5	23177525	23180853	+	3
AT5G57510	1	1	0	1.36993	5.31583e-06	7.29514e-05	1.06866	0.000404222	0.0021357	0.941871	0.00176895	0.0459973	5	23288885	23289635	-	3
AT5G57530	1	1	0	2.46529	3.16409e-23	3.83956e-21	1.70124	1.04287e-11	2.16405e-10	0.0540184	0.834621	0.964273	5	23300321	23301689	-	3
AT5G57540	1	1	0	2.24341	2.66705e-16	1.78293e-14	2.27339	8.84156e-15	2.72296e-13	0.208277	0.505131	0.853956	5	23302787	23304095	-	3
AT5G57560	1	1	0	1.63414	2.89668e-05	0.000333559	1.73049	1.41372e-05	0.000108323	-0.14534	0.71828	0.932284	5	23307006	23308680	-	3
AT5G58610	0	1	0	0.040564	0.921764	0.965842	1.16241	0.0086522	0.0302137	-0.487245	0.236317	0.678424	5	23686079	23691394	-	3
AT5G58630	0	1	0	0.00675131	0.99222	0.996056	2.09726	0.00447541	0.0172496	1.29275	0.0822798	1	5	23696108	23697452	-	3
AT5G58840	0	1	0	0.509514	0.129182	0.316374	1.12172	0.000741086	0.00364792	0.413266	0.23609	0.678222	5	23759003	23762438	+	3
AT5G59000	0	1	0	-0.18974	0.527501	0.73788	1.1791	0.000148337	0.000882276	0.433693	0.161675	0.59251	5	23818184	23820315	+	3
AT5G59220	0	1	0	0.636596	0.055543	0.178518	1.69177	3.76011e-07	3.98363e-06	-0.0402782	0.906388	0.981357	5	23894404	23896939	-	3
AT5G59320	1	1	0	1.20611	3.77164e-07	6.73705e-06	2.63917	1.61896e-28	1.56486e-26	0.202351	0.406302	0.799421	5	23928954	23929816	+	3
AT5G59760	0	1	0	0.436756	0.237806	0.470118	1.10426	0.00414228	0.0161496	0.197781	0.601266	0.890233	5	24075489	24076550	-	3
AT5G59990	1	1	0	1.13385	0.00825681	0.0417856	2.66813	3.0776e-09	4.59643e-08	0.0969522	0.849228	0.967471	5	24150934	24153201	-	3
AT5G60142	1	1	0	1.13186	0.00472305	0.0265834	1.83764	1.14633e-05	8.95879e-05	0.318042	0.428544	0.812968	5	24215947	24217749	-	3
AT5G60810	1	0	0	1.25175	0.00162799	0.0110184	-0.0568961	0.883228	0.936154	-0.168269	0.675888	0.918773	5	24466509	24467215	-	3
AT5G60900	1	0	0	1.41423	0.00446543	0.0254282	0.852815	0.0574252	0.140026	0.0956198	0.837188	0.965001	5	24498369	24501770	-	3
AT5G61550	0	0	1	0.882254	6.5112e-11	2.21957e-09	-0.602259	1.46632e-05	0.000112008	1.06819	4.67444e-16	1.49655e-13	5	24748023	24751871	+	3
AT5G61650	0	1	0	0.970402	0.00340974	0.0203945	1.50375	1.81578e-05	0.000135958	-0.553125	0.112911	0.513096	5	24778191	24779989	+	3
AT5G61740	1	0	0	4.2021	0.00946482	0.0467339	1.70384	0.184586	0.336004	-0.771859	0.567557	1	5	24808406	24812739	+	3
AT5G62940	0	1	0	0.563842	0.00369113	0.0217341	1.40965	8.75859e-14	2.41137e-12	0.270087	0.167212	0.600242	5	25256852	25258704	-	3
AT5G63130	1	1	1	1.64692	6.59711e-24	8.46553e-22	1.54372	3.19223e-20	1.65759e-18	1.43444	7.83201e-18	3.02788e-15	5	25322975	25324739	+	3
AT5G63140	0	1	0	0.570203	0.00594401	0.0319264	1.03894	6.87209e-07	6.91483e-06	0.169217	0.420745	0.809124	5	25328119	25329882	+	3
AT5G63270	1	0	0	1.70946	2.00797e-07	3.78346e-06	0.434244	0.183121	0.334265	0.845947	0.0126284	0.166403	5	25365230	25366012	-	3
AT5G63580	0	1	0	0.668111	0.0108707	0.0521421	1.07659	1.23202e-05	9.56816e-05	0.158028	0.538448	0.865251	5	25454578	25456476	+	3
AT5G64060	0	1	0	1.23758	0.0131863	0.060756	2.2948	3.91233e-06	3.37798e-05	-0.105676	0.835863	0.964651	5	25633455	25635789	-	3
AT5G64510	1	1	0	1.35144	3.19762e-09	8.3019e-08	1.49817	6.78847e-11	1.27052e-09	0.541939	0.0237117	0.237502	5	25784404	25786385	+	3
AT5G64550	0	1	0	0.994892	3.04523e-08	6.75213e-07	1.90533	5.81738e-28	5.45759e-26	-0.0425463	0.81952	0.961563	5	25801528	25804980	-	3
AT5G64870	1	0	0	1.93727	0.000112289	0.00111629	0.869807	0.0711303	0.165076	-0.61956	0.289152	0.725318	5	25929432	25931384	-	3
AT5G65140	0	1	0	0.574682	0.00345824	0.0206128	1.09387	2.0362e-08	2.68067e-07	-0.233591	0.254576	0.695492	5	26019457	26022380	-	3
AT5G65158	1	1	1	2.66323	8.67109e-09	2.10672e-07	1.97556	4.62651e-05	0.000314557	2.61776	3.27809e-08	4.39007e-06	5	26030075	26031003	+	3
AT5G65300	0	1	0	0.120387	0.485396	0.707112	1.10067	1.21309e-10	2.18435e-09	0.19379	0.269856	0.708188	5	26095143	26096114	-	3
AT5G65500	1	0	1	1.70042	2.21042e-06	3.34833e-05	0.865986	0.0153305	0.0485048	1.60486	6.72232e-06	0.000544428	5	26181093	26184110	-	3
AT5G65590	0	1	0	0.182721	0.687948	0.848842	1.3866	0.00107756	0.00505778	-0.282465	0.525857	0.861028	5	26211746	26213233	-	3
AT5G65980	1	0	0	1.89314	1.91243e-14	1.03643e-12	0.847547	0.000407231	0.00215109	-0.298045	0.224557	0.664646	5	26392336	26394768	+	3
AT5G65990	0	1	0	0.856386	3.00211e-06	4.3697e-05	1.22831	2.27562e-11	4.54066e-10	0.366673	0.052066	0.357758	5	26394823	26396513	+	3
AT5G66640	1	1	0	1.52708	3.44315e-06	4.95033e-05	1.24231	0.000159777	0.000943784	-0.192939	0.585111	0.884355	5	26599351	26602034	+	3
AT5G66670	0	1	0	0.673792	0.0460505	0.155984	1.48477	1.37019e-05	0.000105323	-0.205977	0.552986	0.872283	5	26611258	26613348	-	3
AT5G66980	0	1	0	-2.97182	0.0742485	0.218278	3.92975	0.0121895	0.0403033	-2.36834	0.111687	1	5	26741543	26742826	+	3
AT5G67180	1	1	0	1.58508	6.59977e-05	0.000695421	1.10302	0.00350587	0.0140537	0.219073	0.567334	0.878329	5	26801949	26804271	-	3
AT5G67400	1	0	0	1.63384	2.5636e-17	1.85243e-15	0.255306	0.186779	0.338741	0.478737	0.0129923	0.168809	5	26894778	26896488	+	3
ATMG01330	1	0	0	2.33475	0.00369241	0.0217342	0.0321543	0.961356	0.979145	-0.383244	0.571592	0.880012	Mt	329082	329465	-	3
novel.125	1	0	0	1.21779	0.00447886	0.0254852	0.278077	0.51832	0.680407	0.858253	0.0529135	0.359904	2	11735569	11737367	+	3
novel.142	1	0	0	1.13567	0.00504087	0.028082	-0.0582224	0.875819	0.932088	0.471018	0.181626	0.617925	2	4419507	4421467	-	3
novel.144	1	0	0	2.35371	0.00841661	0.0424788	1.47217	0.0935343	0.203333	-0.723686	0.338076	1	2	5046602	5047235	-	3
novel.154	0	1	0	0.960924	6.5145e-06	8.76768e-05	1.08684	6.05029e-07	6.16291e-06	0.37272	0.0890883	0.463069	2	7537135	7539922	-	3
novel.173	0	1	0	0.462284	0.370213	0.607452	1.56155	0.000396507	0.0021024	1.20077	0.0234349	0.235614	3	5814564	5816617	+	3
novel.219	0	1	0	1.5647	0.130262	0.318145	3.82019	0.000192343	0.00110724	0	1	1	3	3120768	3122499	-	3
novel.286	1	0	0	2.84586	0.00130662	0.00919165	0.90666	0.244197	0.408751	-0.84514	0.317472	1	4	7440206	7441210	+	3
novel.289	1	1	0	1.51833	2.44198e-05	0.000285319	1.33311	8.31761e-05	0.000530616	0.490436	0.301737	0.732682	4	11544915	11545582	+	3
novel.300	1	1	0	1.19326	0.00832203	0.0420585	1.74778	8.26761e-05	0.000528332	0.132265	0.779522	0.948495	4	1351712	1354067	-	3
novel.321	1	1	0	1.46073	0.000173666	0.00162243	1.44593	0.000263895	0.00147196	0.0976343	0.799352	0.955306	4	14916958	14917746	-	3
novel.344	1	0	1	2.25554	4.22736e-10	1.27552e-08	0.997451	0.0114355	0.0381433	1.12103	0.00126391	0.0361193	5	14292920	14299082	+	3
novel.351	0	1	0	0.423918	0.10531	0.276599	1.09645	1.23337e-05	9.57532e-05	-0.0512825	0.853264	0.968528	5	17045072	17047229	+	3
AT1G01180	0	-1	0	-0.88192	8.71577e-08	1.75163e-06	-1.17151	1.26181e-12	2.94395e-11	-0.080217	0.608597	0.894162	1	75390	76845	+	2
AT1G02360	0	-1	0	-0.934249	1.66429e-08	3.8749e-07	-1.26304	2.25472e-14	6.68572e-13	-0.128959	0.432701	0.816168	1	471883	473336	-	2
AT1G02440	0	-1	0	-0.956599	0.0136707	0.0624208	-1.63545	0.00010639	0.000660039	0.317143	0.36565	0.775538	1	496372	497555	-	2
AT1G02460	0	-1	0	-0.460713	0.0332569	0.122981	-1.42513	2.65459e-10	4.55235e-09	-0.520461	0.0151214	0.183697	1	504463	507268	-	2
AT1G02575	0	-1	0	-0.257398	0.53584	0.745064	-1.74508	0.000310635	0.00169788	0.0754151	0.850859	0.967492	1	543011	544057	+	2
AT1G02610	0	-1	0	-0.740395	0.000154362	0.00146976	-1.19538	4.71626e-09	6.83797e-08	-0.488612	0.00835535	0.129208	1	553019	556152	-	2
AT1G02860	-1	0	0	-1.08124	2.94748e-15	1.77389e-13	-0.817858	1.70551e-09	2.66112e-08	-0.365902	0.00605672	0.10535	1	635144	637262	+	2
AT1G03106	-1	0	0	-2.03804	0.0015255	0.0104483	-0.445043	0.427176	0.599082	-0.651665	0.256533	0.697038	1	748101	749034	-	2
AT1G03660	0	-1	0	-0.596021	0.005437	0.0297761	-1.3012	1.5613e-09	2.44465e-08	0.121425	0.53506	0.864127	1	911310	913808	-	2
AT1G03700	0	-1	0	-0.987912	1.08037e-09	3.04963e-08	-1.33748	4.26994e-16	1.50615e-14	-0.00320797	0.983129	0.996892	1	920950	922098	+	2
AT1G03850	0	-1	0	-0.898889	8.67743e-05	0.000889985	-1.05328	4.00918e-06	3.45492e-05	-0.0556397	0.806735	0.956819	1	975871	977911	-	2
AT1G04147	-1	0	0	-3.13907	0.00599087	0.0321394	-1.16432	0.206865	0.364696	-0.106075	0.911113	1	1	636337	636614	-	2
AT1G04187	0	-1	0	0.105374	0.811442	0.915229	-1.29546	0.00393609	0.0154591	-0.473804	0.278164	0.714855	1	875056	875189	-	2
AT1G04610	0	-1	0	-0.639142	1.90213e-06	2.92298e-05	-1.28057	3.54285e-20	1.8269e-18	0.0795513	0.535825	0.864127	1	1279351	1281618	+	2
AT1G05230	-1	-1	0	-1.46168	0.00058445	0.00465061	-1.10886	0.00409778	0.0159985	0.1006	0.785703	0.95069	1	1512896	1518900	-	2
AT1G05397	0	-1	0	-0.750836	0.129725	0.317078	-1.66082	0.0124016	0.0408472	0.213512	0.676075	0.918773	1	6271817	6272422	-	2
AT1G05530	0	-1	0	-0.365855	0.0125089	0.0583085	-1.40629	1.65878e-19	8.05158e-18	0.0436199	0.758067	0.942124	1	1636249	1637914	-	2
AT1G05650	-1	-1	0	-1.69336	1.71525e-18	1.39774e-16	-3.77498	1.45063e-39	2.43532e-37	0.0957847	0.569861	0.879185	1	1690002	1692179	-	2
AT1G05660	0	-1	0	-0.882696	4.11848e-12	1.63335e-10	-2.38115	1.62626e-66	7.5648e-64	0.335346	0.00670714	0.112925	1	1694070	1696191	-	2
AT1G05700	-1	0	0	-1.15941	1.76881e-09	4.81635e-08	-0.952995	3.80789e-07	4.02951e-06	-0.332143	0.0724882	0.41876	1	1709673	1713474	+	2
AT1G05783	-1	0	0	-1.69795	0.00228875	0.0147246	0.21596	0.668918	0.797373	0.0343676	0.946122	0.988746	1	1728658	1729789	-	2
AT1G06090	0	-1	0	-0.304439	0.000591437	0.00469616	-1.10345	3.73103e-34	5.04888e-32	-0.0340233	0.698988	0.926773	1	1846701	1849693	+	2
AT1G06120	-1	-1	0	-1.10485	1.83807e-10	5.87131e-09	-3.34056	2.2974e-54	7.77217e-52	-0.0757039	0.641385	0.905531	1	1855910	1857718	+	2
AT1G06330	-1	-1	0	-1.47093	0.00166897	0.0112514	-1.81405	0.000321971	0.0017534	-0.321083	0.445562	0.821645	1	1931229	1932429	-	2
AT1G06753	0	-1	0	-0.167733	0.672125	0.838625	-1.06283	0.00814434	0.0287142	0.240557	0.542791	0.866962	1	12550564	12550980	-	2
AT1G07407	-1	-1	0	-1.76058	0.000910142	0.00676711	-1.50061	0.00641164	0.0234879	-1.09132	0.0249409	0.244596	1	17499023	17499296	-	2
AT1G07460	1	0	0	1.76468	0.00620727	0.033149	-1.64384	0.0214922	0.0640263	0.179152	0.736682	0.936713	1	2289959	2291101	+	2
AT1G07550	-1	-1	0	-1.09211	5.65975e-06	7.71966e-05	-1.34041	7.29629e-09	1.02075e-07	-0.331163	0.126964	0.536723	1	2322543	2326570	-	2
AT1G07560	-1	-1	0	-1.17277	8.27681e-12	3.18629e-10	-1.62875	1.94157e-21	1.11443e-19	-0.186036	0.262032	0.703029	1	2327315	2331148	+	2
AT1G07607	0	-1	0	-0.442765	0.393669	0.628474	-1.55604	0.00383831	0.0151524	0.589323	0.266793	0.705896	1	18520004	18520624	+	2
AT1G07795	0	-1	0	0.81854	0.0163241	0.0716644	-1.28354	0.000122474	0.000745125	0.277426	0.395553	0.793818	1	2414143	2414967	+	2
AT1G07913	0	-1	0	-1.26158	0.0128423	0.0595209	-3.15591	1.90726e-07	2.1229e-06	0.507947	0.204006	0.642839	1	20007960	20008159	+	2
AT1G08213	-1	-1	0	-2.52494	1.45568e-06	2.30188e-05	-1.44626	0.00482601	0.0183476	-0.786082	0.100646	0.489379	1	21616454	21616960	+	2
AT1G08217	0	-1	0	-0.347349	0.71502	0.862059	-4.54466	0.00143535	0.00648359	-0.508666	0.593151	1	1	21616594	21617073	-	2
AT1G08380	0	-1	0	-0.656161	0.00153858	0.0105176	-1.00424	1.82348e-06	1.68312e-05	-0.477123	0.0196598	0.212977	1	2640803	2641934	-	2
AT1G08697	0	0	-1	-0.931971	0.00296738	0.0181921	-0.554297	0.0519635	0.129347	-1.31467	2.01218e-05	0.00138365	1	23964148	23964418	-	2
AT1G08830	0	-1	0	-0.613168	1.23842e-19	1.09728e-17	-1.30069	1.2082e-81	7.93433e-79	0.208374	0.00181886	0.0468785	1	2827060	2829315	+	2
AT1G08900	0	-1	0	-0.879061	0.000501873	0.00407188	-1.00704	6.95197e-05	0.000453605	-0.430513	0.0881282	0.461356	1	2852363	2855941	+	2
AT1G08903	-1	-1	0	-1.01967	1.75527e-07	3.34686e-06	-1.06656	2.06937e-08	2.71954e-07	-0.0899622	0.623756	0.898901	1	25119573	25119824	-	2
AT1G09090	0	-1	0	-0.625684	5.21195e-08	1.09993e-06	-1.3556	1.31514e-30	1.41175e-28	-0.260175	0.0192231	0.21097	1	2932739	2936586	+	2
AT1G09560	-1	0	0	-1.10877	3.54175e-49	2.0277e-46	-0.962328	1.73133e-37	2.59444e-35	-0.398383	1.11859e-07	1.33255e-05	1	3093644	3094954	+	2
AT1G09750	-1	-1	0	-1.05307	1.27664e-22	1.48463e-20	-2.1473	1.47381e-75	8.43772e-73	-0.0392712	0.685837	0.921051	1	3157501	3159148	+	2
AT1G10070	-1	-1	0	-1.78095	1.80197e-06	2.78632e-05	-1.10014	0.00348186	0.0139625	-1.08455	0.00583738	0.103467	1	3288087	3290471	+	2
AT1G11070	-1	-1	0	-1.88359	1.19388e-06	1.9233e-05	-1.84963	7.06326e-06	5.79426e-05	-0.167343	0.62309	0.898901	1	3690012	3694200	-	2
AT1G11080	-1	0	0	-1.57165	1.41245e-30	2.9201e-28	-0.979689	1.52721e-13	4.10573e-12	-0.313043	0.0168864	0.196481	1	3694328	3698013	-	2
AT1G11260	0	-1	0	-0.836879	7.38991e-11	2.49248e-09	-1.21823	2.99321e-21	1.69196e-19	-0.142577	0.262794	0.704061	1	3777236	3780823	+	2
AT1G11460	0	-1	1	-0.164034	0.426689	0.657359	-1.00781	6.00806e-06	4.99248e-05	1.31259	3.50906e-11	7.90116e-09	1	3856942	3859465	+	2
AT1G11490	0	-1	0	0.0122331	0.965985	0.986576	-1.04864	0.000300912	0.00165296	0.190486	0.490636	0.84846	1	3868884	3870525	-	2
AT1G11530	-1	-1	0	-1.4024	2.95708e-07	5.40751e-06	-1.94868	7.6151e-12	1.60557e-10	-0.677359	0.008554	0.130897	1	3874396	3875484	+	2
AT1G11540	0	-1	0	-0.443389	0.0164722	0.0721863	-1.43776	4.54872e-14	1.30545e-12	0.0535553	0.757603	0.942058	1	3875442	3877323	-	2
AT1G12010	-1	0	0	-1.22483	9.93111e-11	3.28994e-09	-0.805134	1.93324e-05	0.000143884	-0.785344	2.70229e-05	0.00175222	1	4056165	4057968	+	2
AT1G12090	-1	-1	0	-1.34296	1.79098e-54	1.73866e-51	-2.00285	7.15462e-116	1.33124e-112	0.0473861	0.577434	0.88197	1	4089664	4090857	-	2
AT1G12110	0	-1	0	-0.38753	0.0288951	0.110888	-1.0183	9.25945e-09	1.28174e-07	-0.0201185	0.909567	0.981699	1	4105223	4109601	+	2
AT1G12740	0	-1	0	-0.942935	4.29603e-26	6.80297e-24	-2.05611	3.32155e-96	3.22451e-93	-0.325698	0.000146629	0.00698704	1	4342209	4344875	+	2
AT1G13080	-1	-1	0	-1.22703	9.04553e-10	2.59934e-08	-1.50234	6.54977e-14	1.82348e-12	-0.444792	0.0246816	0.243192	1	4459002	4460996	+	2
AT1G13260	0	-1	0	-0.830561	5.11539e-06	7.05476e-05	-1.02745	1.44272e-08	1.93996e-07	-0.36936	0.0385097	0.308228	1	4542168	4543970	+	2
AT1G13300	0	-1	0	-0.65425	6.11302e-11	2.08703e-09	-1.37583	5.06675e-42	9.27299e-40	-0.111183	0.253577	0.694551	1	4556878	4558793	+	2
AT1G13448	0	-1	0	-0.30957	0.644144	0.821197	-2.49493	0.000608576	0.00307845	-0.584294	0.375226	0.781501	1	4612243	4612929	+	2
AT1G13590	0	-1	0	-0.991202	1.45502e-12	6.25969e-11	-2.29029	4.20437e-50	1.15627e-47	-0.289282	0.0308087	0.274108	1	4647815	4649066	+	2
AT1G13600	0	-1	0	-0.22216	0.391641	0.626806	-1.35004	2.45631e-07	2.68846e-06	-0.252617	0.299176	0.731623	1	4650606	4651549	-	2
AT1G13670	-1	-1	0	-1.17978	1.6565e-21	1.70166e-19	-1.06602	2.38661e-18	1.01308e-16	-0.414217	0.000429123	0.0159001	1	4688018	4689265	+	2
AT1G14160	0	-1	0	-0.852635	1.35336e-10	4.39213e-09	-1.20765	7.41416e-20	3.69517e-18	-0.0080444	0.94895	0.989719	1	4840562	4841848	-	2
AT1G14185	-1	-1	0	-1.19548	5.27058e-13	2.42143e-11	-1.13087	6.13617e-12	1.3136e-10	-0.632896	6.05233e-05	0.0033976	1	4850117	4852096	+	2
AT1G14280	-1	-1	0	-1.15946	1.65872e-07	3.18999e-06	-1.3792	1.06464e-09	1.7077e-08	-0.124965	0.548521	0.86973	1	4877506	4879307	+	2
AT1G14540	-1	-1	0	-1.30596	2.4548e-08	5.53672e-07	-1.94815	1.24316e-16	4.56533e-15	0.146903	0.52359	0.861028	1	4974021	4975705	-	2
AT1G14550	-1	-1	0	-1.39654	2.52813e-11	9.01728e-10	-2.23451	5.54303e-25	4.08464e-23	0.0926457	0.624711	0.899078	1	4978922	4980466	+	2
AT1G15180	0	-1	0	-0.92611	0.00188836	0.0125002	-1.2419	4.34708e-05	0.000297521	0.175562	0.552116	0.871647	1	5224294	5226778	+	2
AT1G15540	0	-1	0	-0.529542	0.360061	0.597772	-1.56457	0.00358237	0.0142885	-0.0275207	0.955663	0.991528	1	5342090	5343876	+	2
AT1G15625	-1	-1	0	-1.8051	4.34302e-10	1.30865e-08	-3.4309	6.87029e-24	4.70552e-22	-0.0651033	0.783873	0.950112	1	5374755	5375910	+	2
AT1G15670	-1	-1	0	-1.42105	4.44865e-25	6.32672e-23	-1.53232	3.07239e-28	2.93164e-26	-0.781825	6.94688e-09	1.02404e-06	1	5389952	5391672	+	2
AT1G15890	0	-1	0	-0.968118	4.69427e-06	6.50612e-05	-1.23677	6.26491e-09	8.84774e-08	-0.396099	0.0524374	0.359105	1	5461309	5464241	+	2
AT1G16110	-1	-1	0	-1.13298	2.00301e-07	3.7773e-06	-1.00361	3.95797e-06	3.41343e-05	-0.33621	0.102368	0.492258	1	5518219	5520929	+	2
AT1G16150	0	-1	0	-0.668696	0.000216977	0.00196299	-1.14174	5.40326e-10	8.93659e-09	0.0320557	0.856486	0.969366	1	5532298	5535060	+	2
AT1G16160	0	-1	0	-0.609393	0.00566909	0.0307381	-1.69737	7.18396e-13	1.75304e-11	0.0847353	0.67506	0.91844	1	5535766	5538501	+	2
AT1G16390	-1	-1	0	-1.07847	1.93053e-07	3.64678e-06	-1.10403	1.89082e-07	2.10775e-06	-0.0773184	0.702142	0.927275	1	5602786	5604770	+	2
AT1G16905	0	-1	0	-0.3188	0.12192	0.304398	-2.08228	3.12418e-20	1.62983e-18	0.18563	0.361492	0.773408	1	5782455	5783840	-	2
AT1G17065	0	-1	0	-0.742352	0.100961	0.268109	-1.60462	0.000487557	0.00252286	-0.179305	0.669195	0.916687	1	5832303	5834030	+	2
AT1G17147	0	-1	0	-0.54898	0.000713529	0.00549937	-1.11892	7.479e-12	1.57837e-10	-0.102059	0.525446	0.861028	1	5863109	5864059	-	2
AT1G17240	0	-1	0	-0.402901	0.0927746	0.254137	-1.18042	2.06492e-06	1.88186e-05	-0.22136	0.320781	0.746927	1	5896385	5898931	-	2
AT1G17400	0	-1	0	-1.28231	0.0140453	0.0638615	-1.4003	0.00621748	0.0228667	-0.367369	0.472682	0.838478	1	5960471	5962481	-	2
AT1G18200	-1	0	0	-1.03381	1.27388e-08	3.01623e-07	-0.926262	2.75952e-07	3.0012e-06	-0.351562	0.0498225	0.34956	1	6265416	6267076	-	2
AT1G18290	0	-1	0	-0.971875	0.000105015	0.00105241	-1.18583	2.70081e-06	2.40541e-05	-0.14424	0.551121	0.871136	1	6297219	6298328	+	2
AT1G19530	-1	-1	0	-1.66592	3.20098e-05	0.000364464	-1.09379	0.00658278	0.0240294	-0.791652	0.0481477	0.344752	1	6763765	6765049	+	2
AT1G19968	-1	-1	0	-2.21975	0.00012543	0.00122995	-1.75246	0.00182357	0.00795248	-0.271186	0.598058	0.889005	1	6930261	6930985	+	2
AT1G20080	0	-1	0	-1.15196	0.0315788	0.118627	-2.46927	0.000417345	0.00219775	0.321615	0.531196	0.86329	1	6962030	6965443	+	2
AT1G20340	-1	-1	0	-1.27822	1.43901e-17	1.07459e-15	-1.41241	8.67441e-20	4.30405e-18	-0.139739	0.314185	0.743378	1	7042046	7043392	-	2
AT1G21100	-1	-1	0	-1.34466	3.74301e-06	5.32825e-05	-2.06715	1.2129e-12	2.83875e-11	-0.648486	0.025553	0.246924	1	7386762	7388512	-	2
AT1G21120	0	-1	0	-0.496762	0.000300505	0.00259863	-1.48259	1.25099e-25	9.83523e-24	-0.0890877	0.512648	0.857234	1	7395179	7396823	-	2
AT1G21400	-1	0	-1	-1.99131	2.07119e-05	0.000245856	-0.171458	0.711979	0.826466	-1.78423	0.000366251	0.0139748	1	7493213	7496741	+	2
AT1G22500	0	-1	0	-0.69372	6.42201e-06	8.65363e-05	-1.73448	3.98453e-28	3.76977e-26	-0.124189	0.402948	0.798523	1	7949476	7950900	+	2
AT1G23020	-1	-1	0	-1.01167	4.80705e-29	9.17366e-27	-1.02473	4.03228e-29	4.01932e-27	-0.531852	3.24327e-09	5.03445e-07	1	8149868	8153796	-	2
AT1G23720	0	-1	0	-0.53494	4.763e-08	1.01381e-06	-1.68162	1.45593e-65	6.50158e-63	-0.0442997	0.65027	0.910422	1	8388297	8391623	+	2
AT1G23760	0	-1	0	-0.77123	5.46588e-09	1.36884e-07	-1.20198	5.80483e-19	2.6946e-17	-0.333162	0.0132003	0.170628	1	8401808	8404301	+	2
AT1G23870	0	-1	0	-0.879755	1.90524e-06	2.92574e-05	-1.22661	3.20591e-11	6.28459e-10	-0.39261	0.0327869	0.282549	1	8432179	8435656	+	2
AT1G24420	-1	-1	0	-1.47822	1.28915e-06	2.06635e-05	-2.12247	2.12867e-12	4.81592e-11	-0.253539	0.344881	0.762166	1	8656021	8657997	+	2
AT1G24440	0	-1	0	-0.59198	2.70623e-05	0.000313732	-1.12621	1.55307e-15	5.22244e-14	-0.221414	0.105785	0.499103	1	8661838	8664007	+	2
AT1G24620	0	-1	0	0.0384737	0.902945	0.95762	-1.14504	0.00027447	0.00152371	-0.0432634	0.879568	0.974043	1	8723627	8724711	-	2
AT1G25440	0	-1	0	-0.732195	0.121499	0.30383	-1.18642	0.0154135	0.0487055	0.0464253	0.915625	0.982702	1	8933716	8935544	-	2
AT1G26240	0	-1	1	-0.967893	3.33564e-07	6.05022e-06	-1.43115	1.1274e-13	3.0661e-12	1.1185	1.39782e-10	2.78072e-08	1	9077874	9079646	-	2
AT1G28330	-1	-1	0	-1.14292	0.000665186	0.00518404	-1.3106	9.51681e-05	0.00059958	-0.596109	0.0756623	0.426264	1	9933786	9935440	-	2
AT1G29020	0	-1	0	-0.779925	2.28642e-05	0.000268832	-1.82778	1.28216e-21	7.47467e-20	0.282745	0.105904	0.499248	1	10120300	10122973	-	2
AT1G29025	0	-1	0	-0.205938	0.088567	0.246052	-1.10192	3.74253e-19	1.76294e-17	0.111584	0.351505	0.765502	1	10124286	10127098	-	2
AT1G29179	-1	-1	0	-1.49878	0.000159093	0.00150544	-1.47722	0.000347692	0.00187247	0.0551538	0.875262	0.973521	1	10198764	10200255	+	2
AT1G29180	0	-1	0	-0.672148	0.115739	0.295035	-2.54434	6.57653e-07	6.66246e-06	0.069429	0.863814	0.971882	1	10199628	10200962	+	2
AT1G29600	0	-1	0	-0.911501	0.000389767	0.00325823	-1.31279	4.8568e-07	5.04385e-06	-0.522147	0.0375766	0.304446	1	10343785	10346364	+	2
AT1G29730	0	-1	0	-7.46881e-05	0.99973	0.999954	-1.15752	2.11812e-06	1.92406e-05	0.109876	0.607875	0.893946	1	10400564	10405913	-	2
AT1G29910	-1	0	0	-1.73662	0.00091488	0.00679555	-0.731179	0.130314	0.260769	-0.414529	0.366419	0.775853	1	10472280	10473502	-	2
AT1G30370	0	-1	0	0.0643141	0.733561	0.87173	-1.10781	2.56207e-08	3.3067e-07	0.042561	0.814664	0.959663	1	10719065	10720843	-	2
AT1G30380	0	-1	0	-0.956703	5.51809e-08	1.15688e-06	-1.37325	1.13961e-14	3.48088e-13	-0.211917	0.208263	0.646871	1	10722183	10723247	+	2
AT1G30720	-1	-1	0	-1.25897	4.71831e-05	0.000515878	-1.63145	1.36297e-07	1.56064e-06	-0.158029	0.607758	0.893903	1	10897925	10899975	+	2
AT1G31330	0	-1	0	-0.755995	4.80206e-08	1.02115e-06	-1.01244	3.72589e-13	9.47514e-12	-0.223387	0.0969329	0.48117	1	11214676	11216141	-	2
AT1G31772	-1	-1	0	-1.01618	0.00397473	0.0230934	-1.893	1.01752e-06	9.87364e-06	0.265043	0.421752	0.809466	1	11377879	11379734	+	2
AT1G31885	0	-1	0	-0.582627	0.000521776	0.00420889	-1.12148	5.14935e-11	9.79342e-10	0.0337163	0.832726	0.963977	1	11450315	11452068	+	2
AT1G31935	-1	-1	0	-1.00476	4.79187e-18	3.72797e-16	-1.29126	8.18987e-30	8.34993e-28	-0.111173	0.304509	0.735363	1	11469482	11470010	+	2
AT1G32170	0	-1	0	-0.538683	7.84848e-08	1.59165e-06	-1.07538	1.14232e-26	9.62479e-25	-0.118525	0.230014	0.671175	1	11575320	11578030	+	2
AT1G32180	0	-1	0	-0.109827	0.906444	0.959366	-2.86003	0.0134835	0.0437523	0.433583	0.634763	1	1	11586391	11590035	-	2
AT1G32450	-1	-1	0	-1.13834	8.61686e-11	2.86732e-09	-1.38039	3.57105e-15	1.15057e-13	-0.417224	0.0173317	0.198839	1	11715147	11719988	-	2
AT1G33055	-1	-1	0	-2.6772	2.46537e-06	3.6796e-05	-2.00594	0.000245086	0.00137598	-1.49728	0.00539395	0.098821	1	11971308	11972580	-	2
AT1G33540	0	-1	0	-0.302033	0.0885393	0.246006	-1.49447	1.79282e-14	5.3804e-13	0.32203	0.0527953	0.359759	1	12162112	12164714	-	2
AT1G33840	0	-1	0	-0.369959	0.683217	0.84613	-3.2393	0.0110334	0.0369956	-0.966313	0.197396	0.638901	1	12283725	12285371	-	2
AT1G34490	0	-1	0	-1.13733	0.0164786	0.0721863	-1.82335	0.000162595	0.000957387	0.382666	0.333132	0.75474	1	12609440	12610495	+	2
AT1G34500	0	-1	0	-0.349612	0.505806	0.721763	-3.95558	4.8603e-06	4.11687e-05	-1.65351	0.00327164	0.0716962	1	12611638	12612663	+	2
AT1G34760	0	-1	0	-0.88829	2.71603e-05	0.000314704	-1.51913	3.29369e-11	6.45101e-10	-0.145476	0.47937	0.841817	1	12743722	12745748	-	2
AT1G35350	-1	-1	0	-1.13555	2.02574e-08	4.64858e-07	-1.80896	1.76163e-18	7.57872e-17	-0.18069	0.299714	0.731936	1	12980689	12984740	-	2
AT1G42550	0	-1	0	-0.333766	0.113584	0.291071	-1.03833	3.55417e-06	3.08544e-05	-0.543679	0.0120645	0.161464	1	15976805	15979952	+	2
AT1G43010	0	-1	0	0.180994	0.596802	0.789653	-1.35812	0.000136587	0.000820921	0.0489129	0.875908	0.973644	1	16153609	16154468	+	2
AT1G44020	-1	-1	0	-1.05265	5.84002e-06	7.93163e-05	-2.08502	5.89887e-17	2.21734e-15	0.0520833	0.795248	0.953699	1	16715972	16718656	-	2
AT1G44030	-1	-1	0	-2.17242	1.88727e-05	0.000225583	-2.52077	2.97055e-06	2.62471e-05	0.085114	0.832161	0.963876	1	16724237	16726752	-	2
AT1G44050	-1	-1	0	-1.17597	0.000129493	0.00126056	-2.92863	7.65875e-18	3.10353e-16	0.152433	0.598412	0.889005	1	16739192	16741652	+	2
AT1G44608	0	-1	0	-0.235154	0.138666	0.331244	-1.04681	8.77834e-11	1.61986e-09	-0.0412297	0.786046	0.95069	1	16875092	16876549	-	2
AT1G45015	-1	-1	0	-1.63672	2.06467e-17	1.52649e-15	-1.83479	1.11057e-21	6.5255e-20	-0.734107	3.51246e-05	0.00218755	1	17021514	17022795	+	2
AT1G45474	-1	-1	0	-1.01016	0.00682218	0.0358985	-1.0932	0.00441796	0.0170547	-0.869928	0.0177678	0.201251	1	17179250	17180806	+	2
AT1G47395	-1	-1	0	-3.23496	4.55712e-32	1.02443e-29	-2.04834	8.38812e-16	2.88582e-14	-0.57828	0.0147412	0.181539	1	17382998	17383830	+	2
AT1G47400	-1	-1	0	-3.65757	9.14018e-18	6.94156e-16	-1.95178	4.85321e-08	5.97367e-07	-0.426519	0.188717	0.627334	1	17385707	17386485	+	2
AT1G47600	0	-1	0	0.0157177	0.933791	0.97138	-1.13242	2.49203e-09	3.78003e-08	-0.168097	0.374044	0.780942	1	17491731	17494779	+	2
AT1G47603	-1	-1	0	-2.12666	0.00382964	0.0224137	-1.76652	0.0145296	0.0464314	-1.72706	0.0218866	0.226841	1	17496657	17498152	-	2
AT1G48070	0	-1	0	-1.08146	0.0569129	0.18164	-2.9718	0.000276141	0.00153223	0.780446	0.129191	0.539511	1	17730417	17731157	-	2
AT1G48300	-1	-1	0	-1.23418	3.93182e-35	1.09737e-32	-1.25869	1.76397e-36	2.54102e-34	-0.271407	0.0061791	0.106574	1	17847042	17848338	+	2
AT1G48745	0	-1	0	-0.969081	0.000278363	0.00243346	-1.0817	4.11427e-05	0.000283792	-0.0465182	0.852323	0.968268	1	18030704	18031593	+	2
AT1G49030	-1	-1	0	-1.21469	7.98857e-10	2.31648e-08	-3.93241	2.69015e-44	5.66657e-42	-0.0703625	0.698782	0.926773	1	18136666	18138080	+	2
AT1G49032	-1	-1	0	-1.07345	7.28568e-06	9.67151e-05	-1.1074	3.64173e-06	3.15287e-05	-0.649453	0.00540686	0.098821	1	18137977	18139131	+	2
AT1G49200	-1	0	0	-4.5241	0.00212491	0.0138162	-0.0433111	0.968606	0.982824	0.247658	0.806386	1	1	18198227	18199168	+	2
AT1G49320	-1	-1	0	-1.24255	4.32275e-20	3.97195e-18	-1.39998	4.63193e-26	3.69363e-24	-0.548682	1.50782e-05	0.00109948	1	18246305	18248088	+	2
AT1G49500	0	-1	0	-0.82367	5.0277e-10	1.49878e-08	-1.22102	3.17755e-20	1.65381e-18	-0.189489	0.143428	0.563892	1	18320490	18322505	-	2
AT1G49860	0	0	-1	-1.09759	0.0116304	0.0550646	-1.0025	0.0192373	0.0584076	-1.33347	0.00186883	0.0476867	1	18458526	18459969	+	2
AT1G50050	0	-1	0	0.786198	0.0968583	0.261537	-2.07745	0.000324826	0.0017668	-0.10124	0.814407	0.959596	1	18546086	18549046	+	2
AT1G50060	0	-1	0	-0.658537	5.92764e-10	1.75534e-08	-3.39979	3.68734e-142	1.17616e-138	-0.202499	0.0506309	0.35223	1	18551121	18552660	+	2
AT1G50280	-1	0	0	-2.53682	0.00428131	0.0246205	-1.23554	0.124936	0.252634	-1.15192	0.175867	0.610352	1	18623698	18626441	-	2
AT1G50290	0	-1	0	-0.857825	0.000341433	0.00290198	-1.32081	3.83801e-08	4.80623e-07	-0.292763	0.211139	0.650765	1	18627551	18628452	-	2
AT1G50720	0	-1	0	-1.58035	0.0275496	0.107154	-1.81885	0.00824201	0.0290127	0.0279848	0.965115	0.992947	1	18789127	18789687	-	2
AT1G51260	0	-1	0	-0.320326	0.115854	0.295161	-1.70362	3.05992e-13	7.89849e-12	0.379927	0.0506326	0.35223	1	19003219	19005664	-	2
AT1G51470	0	-1	0	0.0429591	0.78626	0.901876	-1.11965	2.04914e-12	4.66394e-11	-0.0957045	0.545382	0.868593	1	19087384	19090523	+	2
AT1G51790	-1	-1	0	-1.23748	3.86573e-18	3.04997e-16	-1.46314	1.36177e-24	9.84003e-23	-0.221355	0.111036	0.508589	1	19206615	19211971	-	2
AT1G51800	0	-1	0	-0.882196	1.43415e-12	6.19373e-11	-1.17973	2.68102e-21	1.51933e-19	-0.229151	0.0612833	0.3878	1	19214072	19218053	+	2
AT1G51830	0	-1	0	-0.596474	8.25006e-07	1.37366e-05	-1.17608	2.66052e-22	1.63198e-20	0.0579041	0.629271	0.901459	1	19242654	19246154	-	2
AT1G51850	0	-1	0	-0.689503	3.80544e-08	8.29764e-07	-1.11598	6.10003e-19	2.81408e-17	-0.0843487	0.493942	0.850353	1	19252811	19256927	-	2
AT1G51880	0	-1	0	0.0972454	0.702753	0.856219	-1.17828	6.44756e-06	5.32794e-05	0.331765	0.181479	0.617925	1	19269817	19274168	-	2
AT1G52050	0	-1	0	-0.483169	6.27459e-05	0.000664922	-3.76309	4.19655e-159	2.34252e-155	0.0931374	0.437505	0.817613	1	19354919	19356901	-	2
AT1G52070	0	-1	0	-0.501436	4.92576e-07	8.61256e-06	-4.70084	0	0	0.488407	8.52857e-07	8.73752e-05	1	19364809	19366925	-	2
AT1G52200	-1	-1	0	-1.3386	1.2892e-10	4.20836e-09	-1.71475	1.75382e-16	6.30585e-15	-0.0693369	0.737631	0.936713	1	19441636	19443631	-	2
AT1G52342	-1	-1	0	-1.64096	2.2237e-06	3.36387e-05	-1.13894	0.000859384	0.00415692	-0.868944	0.0104246	0.147884	1	19491767	19493122	-	2
AT1G52343	-1	0	0	-1.6598	9.99108e-05	0.00100623	-0.162215	0.667283	0.795935	-1.23621	0.00364619	0.0770211	1	19494127	19495867	-	2
AT1G52650	-1	0	0	-1.36021	0.00649358	0.0343696	-0.0178482	0.972237	0.985213	0.267913	0.569954	0.87924	1	19610856	19612417	+	2
AT1G52790	0	-1	0	-0.170663	0.702639	0.856166	-1.07516	0.0152963	0.0484312	0.289113	0.490145	0.848448	1	19662194	19663301	-	2
AT1G52800	0	-1	0	-0.49562	0.205188	0.428346	-2.01454	1.91752e-07	2.13326e-06	0.684791	0.0572116	0.373309	1	19664023	19665631	+	2
AT1G52820	0	-1	0	-0.33106	0.382934	0.618376	-1.89366	5.61432e-07	5.75979e-06	0.128327	0.731781	0.9357	1	19669005	19670427	+	2
AT1G52870	-1	0	0	-1.13833	6.96692e-08	1.42322e-06	-0.906829	6.0982e-05	0.00040308	-0.586898	0.00449961	0.0873905	1	19685545	19688028	+	2
AT1G53130	0	-1	0	-0.633108	0.0959216	0.259857	-3.44468	3.43748e-09	5.10319e-08	-0.15327	0.66568	0.915643	1	19794723	19795544	-	2
AT1G53163	0	-1	0	-0.60178	0.018648	0.0796898	-1.24819	1.55519e-06	1.45777e-05	0.126529	0.615733	0.896063	1	19812087	19813290	+	2
AT1G53633	0	-1	0	-0.565847	0.00422462	0.0243362	-1.2935	4.57554e-10	7.62408e-09	-0.0786901	0.670267	0.916908	1	20017389	20017932	-	2
AT1G53635	-1	-1	0	-1.9227	8.97179e-09	2.16799e-07	-2.27938	1.24316e-12	2.90423e-11	-0.373295	0.189346	0.628373	1	20019287	20019835	-	2
AT1G53830	0	-1	0	-0.552976	6.15237e-08	1.27786e-06	-1.35673	5.02316e-39	8.12733e-37	-0.0222069	0.825187	0.962712	1	20098522	20100978	+	2
AT1G53940	-1	-1	0	-1.25597	2.06299e-06	3.14419e-05	-1.63756	2.23468e-09	3.41753e-08	-0.171337	0.481534	0.843317	1	20143144	20144974	+	2
AT1G53990	0	-1	0	-0.481736	0.0654474	0.200317	-1.6532	1.14795e-09	1.83212e-08	-0.233606	0.36665	0.775948	1	20151016	20152752	+	2
AT1G54500	0	-1	0	-0.610349	0.00312301	0.0189658	-1.27378	1.83269e-09	2.83971e-08	-0.268326	0.184258	0.621441	1	20356954	20357879	-	2
AT1G54890	0	-1	0	-0.0974963	0.436872	0.665971	-2.51692	1.06163e-58	3.88591e-56	0.211953	0.0901121	0.466065	1	20462940	20464697	+	2
AT1G55390	0	-1	0	-0.501304	0.00812666	0.041286	-1.29639	1.36341e-10	2.43928e-09	0.0497574	0.775112	0.947899	1	20680876	20683143	-	2
AT1G55450	0	-1	0	-0.109647	0.361948	0.599431	-1.10632	1.94717e-19	9.43091e-18	-0.15346	0.1922	0.631932	1	20704915	20707071	-	2
AT1G55550	0	-1	0	-0.88181	0.000261404	0.00230788	-1.31479	4.65666e-08	5.75395e-07	-0.320423	0.142398	0.56305	1	20748639	20753079	+	2
AT1G55640	0	-1	0	0.686302	0.317699	0.557179	-2.04928	0.0117355	0.0390276	1.76124	0.0104501	0.147977	1	20793720	20794577	+	2
AT1G55990	-1	-1	0	-1.04771	1.49848e-33	3.89047e-31	-1.20789	3.72388e-45	8.31468e-43	-0.068224	0.411988	0.803062	1	20942487	20942951	-	2
AT1G56430	-1	0	0	-1.88431	2.8088e-22	3.16742e-20	-0.92839	1.00551e-07	1.17484e-06	-0.80172	2.57161e-06	0.000233152	1	21136835	21138277	+	2
AT1G57590	0	-1	0	-0.751241	1.98187e-14	1.07146e-12	-1.80137	9.11733e-64	3.84098e-61	0.168036	0.0690524	0.41094	1	21327360	21329944	-	2
AT1G58320	0	0	1	0.158384	0.30851	0.547569	-0.670745	2.95563e-05	0.000210572	1.16136	7.38076e-14	2.07167e-11	1	21633858	21635344	-	2
AT1G58340	-1	-1	0	-1.0667	6.95675e-09	1.72398e-07	-1.07157	6.55174e-09	9.22367e-08	-0.541812	0.00195449	0.0491381	1	21652988	21655439	+	2
AT1G60740	-1	-1	0	-1.08467	1.89047e-12	8.00956e-11	-1.20783	4.37983e-15	1.39704e-13	-0.542661	0.000248008	0.0104139	1	22360977	22362003	+	2
AT1G61590	0	-1	0	-0.920755	3.71283e-15	2.20479e-13	-1.25021	1.19869e-26	1.00241e-24	-0.182826	0.112539	0.511895	1	22723368	22726190	-	2
AT1G61750	-1	-1	0	-1.12648	0.00151906	0.0104138	-1.67925	2.26542e-06	2.04538e-05	0.270372	0.376208	0.782261	1	22804427	22806351	-	2
AT1G61810	0	0	-1	0.0496832	0.857759	0.938136	-0.819173	0.00301519	0.012328	-1.06836	0.000218927	0.00958506	1	22829921	22834728	+	2
AT1G61840	0	-1	0	-0.585224	0.0032603	0.0196427	-1.13025	1.97894e-08	2.61454e-07	0.113807	0.557862	0.874377	1	22847247	22849989	+	2
AT1G62280	-1	-1	0	-1.93558	8.21824e-26	1.2655e-23	-2.47791	2.88955e-41	5.20306e-39	-0.986462	2.06391e-08	2.87684e-06	1	23007044	23008610	-	2
AT1G62320	0	-1	0	-0.558188	0.00014561	0.00139716	-1.03578	1.27888e-12	2.98066e-11	0.113719	0.411078	0.802419	1	23041408	23045426	-	2
AT1G62510	0	-1	0	-0.954753	0.00032457	0.00277983	-2.52403	4.71428e-17	1.79319e-15	-0.228582	0.382493	0.784106	1	23136366	23137254	-	2
AT1G62940	0	-1	0	-0.761534	0.290646	0.530084	-3.09516	0.00360581	0.0143589	-1.76996	0.0306572	1	1	23310532	23312795	+	2
AT1G63180	-1	-1	0	-1.59868	1.794e-08	4.14662e-07	-2.14179	4.77522e-13	1.19665e-11	-0.666679	0.0157545	0.188114	1	23427405	23429652	-	2
AT1G63410	0	-1	0	-0.682911	0.0235167	0.0953134	-1.49742	7.22408e-07	7.22479e-06	-0.449442	0.118855	0.523979	1	23510075	23512088	-	2
AT1G64000	0	-1	0	-0.265851	0.129277	0.316503	-1.28419	6.21806e-13	1.53242e-11	0.0431715	0.795277	0.953699	1	23747304	23749053	+	2
AT1G64195	-1	-1	0	-1.59296	0.00201204	0.0131783	-1.53518	0.00235618	0.0099487	-0.800799	0.116382	0.5185	1	23827521	23828048	-	2
AT1G64380	0	-1	0	-0.84377	0.000225405	0.00202855	-1.2981	1.83701e-08	2.43712e-07	-0.466348	0.0315076	0.276931	1	23890570	23892193	-	2
AT1G64400	0	-1	0	-0.661941	7.851e-05	0.000813066	-1.29957	3.71613e-14	1.07758e-12	0.111779	0.483408	0.844491	1	23915570	23919835	-	2
AT1G64500	-1	-1	0	-1.06079	0.000194323	0.00178406	-1.18311	4.49918e-05	0.000306647	-0.54817	0.0499012	0.349923	1	23953099	23954610	+	2
AT1G64720	0	-1	0	-0.895419	3.79403e-06	5.38887e-05	-1.10749	1.13842e-08	1.56135e-07	-0.451727	0.0195359	0.212695	1	24046553	24048822	-	2
AT1G65310	0	-1	0	-0.402344	0.00584859	0.03152	-1.25307	1.83418e-17	7.19747e-16	0.0198217	0.890678	0.978133	1	24257054	24258506	+	2
AT1G65570	0	-1	0	-0.403477	0.168774	0.377102	-3.31147	1.82067e-24	1.29879e-22	0.0237536	0.935279	0.986423	1	24373874	24375895	-	2
AT1G65730	0	-1	0	-0.177384	0.230983	0.462004	-1.11623	4.34448e-13	1.09361e-11	0.154563	0.289667	0.72537	1	24442388	24446291	+	2
AT1G65850	0	-1	0	-0.961825	0.000144211	0.00138611	-1.1904	2.76485e-06	2.45657e-05	-0.104938	0.663073	0.915168	1	24494678	24498826	+	2
AT1G65970	-1	-1	0	-1.72995	1.9428e-10	6.17931e-09	-2.1762	2.1683e-15	7.16179e-14	-0.602716	0.0253377	0.246168	1	24557372	24558322	-	2
AT1G66030	0	-1	0	-0.251605	0.658602	0.83	-4.48432	3.14179e-06	2.75964e-05	-0.514188	0.391527	0.790382	1	24583119	24583728	+	2
AT1G66130	-1	0	0	-1.99591	0.00236697	0.0151146	-0.547572	0.38648	0.561921	0.158134	0.786341	0.950728	1	24614817	24616960	+	2
AT1G66173	0	-1	0	-0.336831	0.456549	0.681816	-1.17174	0.00557324	0.0208092	-0.0240145	0.951731	0.990371	1	24642586	24644068	+	2
AT1G66200	0	-1	0	-0.850126	2.55264e-07	4.72206e-06	-1.12898	7.63468e-12	1.60818e-10	-0.162113	0.325519	0.74895	1	24655115	24657703	-	2
AT1G66230	0	-1	0	-0.574188	0.0997847	0.266285	-1.31049	9.71529e-05	0.000609986	-0.31856	0.348733	0.764861	1	24677121	24678580	+	2
AT1G66440	0	-1	0	-0.479836	0.0472104	0.158752	-1.47181	1.02887e-08	1.41544e-07	0.165218	0.435976	0.817304	1	24782042	24784397	+	2
AT1G66450	0	-1	0	-0.27973	0.267618	0.504252	-1.381	4.20514e-07	4.41846e-06	0.0623004	0.798915	0.95523	1	24786028	24788370	+	2
AT1G66460	0	-1	0	-0.949759	0.00722253	0.0376259	-1.5793	7.2844e-06	5.95337e-05	-0.150503	0.616874	0.896063	1	24789735	24792163	-	2
AT1G66600	-1	0	0	-1.27559	0.000168964	0.00158581	-0.683572	0.0396355	0.10467	-0.173086	0.596477	0.888736	1	24848320	24849543	+	2
AT1G66725	0	-1	0	-0.824488	3.43113e-08	7.54039e-07	-1.49888	7.63073e-23	4.8266e-21	-0.476428	0.00119219	0.0350472	1	24884066	24884396	+	2
AT1G66930	-1	-1	0	-1.77666	1.24573e-05	0.000156175	-3.24722	3.71709e-11	7.21071e-10	-0.232217	0.518785	0.859399	1	24969937	24973320	+	2
AT1G67110	-1	0	0	-1.65664	2.07031e-39	7.11166e-37	-0.948824	7.99669e-15	2.47642e-13	-0.222542	0.0588189	0.378981	1	25061673	25065446	-	2
AT1G67150	-1	0	0	-1.24934	6.48248e-07	1.10002e-05	-0.898737	0.000370517	0.00198011	-0.246844	0.302768	0.733747	1	25122404	25125025	+	2
AT1G67270	-1	-1	0	-1.53971	5.46848e-09	1.36884e-07	-2.86988	5.583e-19	2.59702e-17	-0.314063	0.158184	0.587756	1	25183019	25185939	-	2
AT1G67635	0	-1	0	-0.992632	0.188484	0.406326	-2.36092	0.00810411	0.0285859	-1.67339	0.0628302	1	1	25349342	25350384	+	2
AT1G68040	0	-1	0	-0.139904	0.700248	0.85511	-2.18103	2.16503e-08	2.83026e-07	0.0463826	0.880551	0.974134	1	25502864	25505263	+	2
AT1G68150	0	-1	0	-0.758477	7.58372e-13	3.4139e-11	-1.2681	3.86713e-32	4.64222e-30	-0.148553	0.146475	0.568213	1	25543949	25545791	+	2
AT1G68845	0	-1	0	-0.820519	0.216041	0.442549	-3.42936	5.48722e-05	0.000366493	-0.157592	0.796986	0.954427	1	25882434	25883045	+	2
AT1G70080	-1	-1	0	-1.31452	0.000243702	0.00217394	-3.08566	7.23959e-13	1.76469e-11	-0.261935	0.396316	0.794184	1	26394492	26397603	-	2
AT1G70290	-1	-1	0	-1.00789	0.000256711	0.00227004	-1.51884	3.69321e-08	4.64052e-07	-0.649511	0.0181478	0.203313	1	26470795	26474833	-	2
AT1G70410	0	-1	0	0.00537474	0.955631	0.980842	-1.26974	6.57635e-39	1.05638e-36	0.191227	0.0460457	0.33554	1	26533824	26538437	-	2
AT1G70450	0	-1	0	-0.227432	0.557158	0.761429	-1.9687	7.17091e-06	5.86921e-05	0.399693	0.268468	0.707316	1	26552576	26554559	+	2
AT1G70860	-1	-1	0	-1.0805	8.20433e-12	3.16384e-10	-1.66545	1.16261e-25	9.17268e-24	-0.515126	0.000515074	0.0184831	1	26718070	26719211	-	2
AT1G70920	0	-1	0	-0.847518	0.000192986	0.00177398	-1.04946	4.19232e-06	3.59747e-05	-0.39646	0.0601147	0.383126	1	26735894	26738665	+	2
AT1G71030	-1	-1	0	-1.30207	1.43116e-06	2.26953e-05	-1.77259	1.98639e-10	3.47315e-09	-0.976426	0.000243735	0.0103355	1	26795052	26796532	-	2
AT1G71880	-1	-1	0	-1.01741	1.68805e-33	4.33226e-31	-1.00959	3.09359e-33	3.99269e-31	-0.360481	1.49924e-05	0.00109712	1	27054030	27056464	+	2
AT1G72200	0	-1	0	-0.893067	1.31924e-10	4.2911e-09	-1.61962	1.60986e-30	1.70355e-28	-0.290924	0.0319393	0.278667	1	27169759	27171410	-	2
AT1G72590	0	-1	0	-0.183954	0.74579	0.878901	-1.78461	0.0025816	0.0107883	0.345217	0.508726	0.855959	1	27335531	27337123	+	2
AT1G73165	-1	-1	0	-1.89047	0.000309748	0.00266823	-3.3227	3.29361e-08	4.16656e-07	-1.0465	0.0329949	0.283599	1	27508444	27509272	-	2
AT1G73270	0	-1	0	-0.522997	0.000652937	0.00509926	-1.03824	9.21354e-12	1.92802e-10	-0.294471	0.0444022	0.329997	1	27549021	27552517	-	2
AT1G73290	0	-1	0	-0.921586	3.46883e-05	0.00039137	-1.28789	6.16468e-09	8.72274e-08	-0.327558	0.11491	0.516113	1	27556168	27558774	-	2
AT1G73300	-1	-1	0	-2.18033	1.15671e-07	2.2876e-06	-2.47912	3.6098e-09	5.33419e-08	-1.14584	0.00436259	0.0857864	1	27559483	27562636	-	2
AT1G73885	-1	-1	0	-1.20713	2.90789e-10	8.99174e-09	-1.13812	5.28889e-09	7.59911e-08	-0.405328	0.0328225	0.282696	1	27786864	27787708	+	2
AT1G73965	0	-1	0	-0.426305	0.317689	0.557179	-1.44955	0.00137406	0.00623578	-0.185315	0.650575	0.910494	1	27815627	27816468	+	2
AT1G74770	-1	-1	0	-1.63498	7.55654e-64	1.12482e-60	-1.46547	1.6791e-51	5.13574e-49	-0.446642	2.04946e-06	0.000189457	1	28089172	28094956	-	2
AT1G75030	0	-1	0	-0.819829	0.000145184	0.00139366	-2.19748	6.04923e-22	3.61142e-20	-0.647154	0.00143071	0.0401578	1	28174187	28175456	+	2
AT1G75460	0	-1	0	-0.530562	0.683491	0.846358	-4.36386	0.00827939	0.029103	1.31553	0.413545	1	1	28327698	28329764	+	2
AT1G75550	0	-1	0	-0.303968	0.241027	0.473737	-1.10487	2.85527e-05	0.000204204	0.514438	0.0400271	0.314718	1	28368447	28370061	-	2
AT1G75690	-1	0	0	-1.29855	0.000860822	0.00644981	-0.827999	0.033904	0.0926459	-0.538299	0.151866	0.576802	1	28421730	28423520	-	2
AT1G75750	0	-1	0	-0.758694	2.3584e-26	3.76131e-24	-1.50584	2.21661e-97	2.24966e-94	-0.0541884	0.444296	0.821645	1	28441501	28442435	-	2
AT1G76530	0	-1	0	-0.407577	0.680122	0.844164	-2.69773	0.0127618	0.0417869	-0.248132	0.781066	1	1	28718069	28720371	+	2
AT1G76560	-1	-1	0	-1.13068	8.42711e-10	2.43731e-08	-1.36517	9.84255e-14	2.68661e-12	-0.160419	0.367383	0.776449	1	28728206	28728976	+	2
AT1G76800	0	-1	0	-0.897819	4.07763e-06	5.75144e-05	-1.02266	9.39921e-08	1.10166e-06	-0.397209	0.0384541	0.308024	1	28829243	28830278	+	2
AT1G76890	-1	-1	0	-1.12574	3.5556e-17	2.52832e-15	-1.72078	9.43651e-37	1.36817e-34	-0.165417	0.197828	0.639286	1	28873052	28875435	-	2
AT1G76990	0	-1	0	-0.800568	1.76851e-15	1.08482e-13	-1.00495	1.68367e-23	1.12218e-21	-0.287733	0.00411844	0.0834688	1	28932119	28936371	+	2
AT1G77330	0	-1	0	-0.828482	4.29681e-41	1.59898e-38	-1.56781	8.75098e-134	1.95392e-130	-0.192218	0.00131334	0.0372204	1	29062945	29064637	-	2
AT1G77990	0	-1	0	-0.757965	0.000673959	0.00524509	-1.9677	6.65034e-16	2.31589e-14	-0.630237	0.0027265	0.0624202	1	29317767	29323352	-	2
AT1G78230	-1	-1	0	-1.01546	0.000196475	0.00180146	-1.30804	9.27142e-07	9.07551e-06	0.497049	0.038832	0.309839	1	29430052	29432764	+	2
AT1G78290	-1	0	0	-1.22771	4.7318e-06	6.55407e-05	-0.771407	0.00395816	0.0155403	-0.955974	0.000373039	0.014181	1	29457205	29459493	-	2
AT1G78440	-1	-1	0	-1.30767	4.0107e-06	5.67402e-05	-2.01288	1.0272e-11	2.1355e-10	-0.0394371	0.874071	0.973387	1	29511561	29513100	-	2
AT1G78460	-1	-1	0	-1.56669	0.00140361	0.00975062	-2.71103	9.92843e-07	9.67199e-06	-1.10203	0.0221856	0.228359	1	29518184	29519323	-	2
AT1G78990	0	-1	0	-0.41248	0.000323569	0.00277232	-1.16244	4.34455e-24	3.06009e-22	-0.130565	0.24359	0.685904	1	29713316	29715017	-	2
AT1G79040	0	-1	0	-0.819176	8.93347e-12	3.42726e-10	-1.58345	2.90233e-38	4.56361e-36	-0.260817	0.0284184	0.262058	1	29735952	29737009	+	2
AT1G80160	-1	0	0	-1.52486	2.49851e-05	0.000291467	0.173443	0.610355	0.753806	-0.0855095	0.808901	0.957121	1	30150897	30152614	+	2
AT1G80180	-1	-1	0	-1.03648	2.47765e-07	4.59316e-06	-1.29061	1.4169e-10	2.52688e-09	-0.185316	0.353926	0.766889	1	30156682	30157808	-	2
AT1G80240	0	-1	0	0.115808	0.0919735	0.252779	-1.12006	1.55253e-55	5.41639e-53	0.373511	4.70214e-08	6.0979e-06	1	30171357	30173109	-	2
AT1G80380	-1	-1	-1	-1.51916	4.61132e-10	1.38203e-08	-1.44402	3.02178e-09	4.52821e-08	-1.02212	2.48847e-05	0.0016448	1	30217116	30220595	+	2
AT1G80440	-1	-1	-1	-2.45326	2.88178e-12	1.18498e-10	-2.65714	5.58629e-14	1.57091e-12	-1.2467	0.000306486	0.0122654	1	30241452	30243176	+	2
AT1G80920	0	-1	0	-0.739262	0.000356041	0.00301124	-1.20966	5.15353e-09	7.44296e-08	-0.151942	0.461411	0.830887	1	30403503	30404713	-	2
AT2G01530	-1	-1	0	-1.69872	5.12979e-25	7.2127e-23	-1.80343	4.98e-28	4.69171e-26	-0.780227	1.94897e-06	0.000182349	2	239669	240687	+	2
AT2G01900	-1	-1	0	-1.04121	2.76123e-12	1.14159e-10	-1.55332	3.89839e-25	2.89181e-23	-0.241523	0.0742783	0.423009	2	405762	409203	+	2
AT2G02310	-1	-1	0	-1.5345	0.000131461	0.0012762	-1.91166	7.6935e-07	7.66193e-06	-0.799512	0.0187771	0.207632	2	608586	610283	-	2
AT2G02610	0	-1	0	-0.584118	8.88109e-06	0.000115608	-1.85892	1.81238e-38	2.86999e-36	-0.121756	0.327785	0.750678	2	710618	712819	+	2
AT2G02620	-1	-1	0	-1.05796	0.000272643	0.00239292	-2.52827	4.96179e-15	1.567e-13	0.266946	0.297786	0.731623	2	717256	719389	+	2
AT2G02630	0	-1	0	-0.39971	0.00424108	0.0244144	-1.16257	7.72574e-16	2.67442e-14	-0.0893405	0.504243	0.853832	2	723565	725620	+	2
AT2G02640	0	-1	0	0.0643612	0.934097	0.971607	-2.12126	0.00906047	0.0313939	-0.107689	0.888815	1	2	732291	734271	+	2
AT2G02710	-1	-1	0	-1.04374	2.95925e-08	6.58765e-07	-1.34829	8.34241e-13	2.00938e-11	-0.732723	8.88312e-05	0.00459634	2	758693	761064	-	2
AT2G03210	0	-1	0	-1.10762	0.316062	0.555408	-2.51001	0.0112848	0.0377196	-0.512566	0.542643	1	2	968269	970232	-	2
AT2G03600	0	-1	0	-1.07312	0.0178828	0.0770677	-1.446	0.00244468	0.0102815	-0.0120249	0.97429	0.995126	2	1096984	1098826	+	2
AT2G04690	0	-1	0	-0.730723	7.89355e-09	1.93466e-07	-1.09839	7.36521e-18	2.99001e-16	-0.431176	0.00056548	0.0199426	2	1644456	1646443	+	2
AT2G04790	-1	0	0	-2.70769	0.00708525	0.0370144	-1.71793	0.102676	0.217985	-1.37925	0.0726388	1	2	1679307	1680543	+	2
AT2G05075	0	-1	0	-0.942477	0.000679146	0.00527626	-1.07037	0.000116151	0.000711695	-0.871368	0.00201518	0.0500497	2	2930784	2931313	-	2
AT2G05160	0	-1	0	-0.114431	0.52044	0.732437	-1.43785	1.17556e-14	3.5809e-13	-0.00395998	0.981443	0.996892	2	1858543	1862064	-	2
AT2G05330	-1	-1	0	-1.30848	0.00458736	0.02599	-1.92524	0.000271072	0.00150887	-0.127729	0.77207	0.946665	2	1938572	1939497	-	2
AT2G05518	-1	0	0	-1.00701	0.00337521	0.0202096	-0.503239	0.12212	0.248583	0.0947817	0.767277	0.945241	2	2023295	2023995	+	2
AT2G05635	-1	0	0	-4.57821	0.00182495	0.0121671	1.25929	0.445639	0.616414	0.824398	0.407815	1	2	2089484	2091016	+	2
AT2G08650	0	-1	0	-0.424863	0.272767	0.510378	-1.02175	0.013228	0.043061	-0.405868	0.287969	0.723926	2	14393410	14394346	+	2
AT2G13360	-1	-1	-1	-1.69527	6.23793e-07	1.06565e-05	-1.19897	0.000412701	0.00217593	-1.2012	0.0004109	0.0154483	2	5538740	5541479	-	2
AT2G14510	0	-1	0	-0.627555	0.00736492	0.0381718	-1.03091	3.51692e-06	3.05548e-05	-0.605066	0.00389313	0.080576	2	6170942	6175095	-	2
AT2G14760	0	-1	0	0.624253	0.112208	0.288839	-1.1089	0.00720156	0.02596	0.334084	0.387503	0.788318	2	6321587	6323397	-	2
AT2G14920	0	-1	0	-0.726178	0.0162508	0.0713847	-1.41083	6.2776e-06	5.19711e-05	-0.226592	0.415319	0.805708	2	6418199	6419236	+	2
AT2G15350	0	-1	0	-0.775672	0.0130336	0.0602833	-1.57166	8.26543e-06	6.6697e-05	-0.17223	0.550117	0.870686	2	6688122	6689819	-	2
AT2G15880	-1	-1	0	-1.27669	1.53422e-07	2.97361e-06	-1.62644	7.17195e-11	1.33892e-09	-0.681328	0.00460443	0.0886699	2	6917514	6920319	-	2
AT2G15890	-1	-1	0	-1.57573	9.40366e-06	0.000121931	-1.70118	1.73302e-06	1.60894e-05	-0.612447	0.0836262	0.449502	2	6920369	6922161	-	2
AT2G15960	-1	-1	0	-1.81462	5.09297e-05	0.000552824	-1.5668	0.00047978	0.00248666	-0.550423	0.209751	0.648886	2	6947096	6947866	+	2
AT2G17590	0	-1	0	-0.7262	0.0313624	0.118108	-1.56067	3.34036e-05	0.000234466	-0.269695	0.396331	0.794184	2	7651015	7653219	-	2
AT2G18050	0	-1	0	-0.724084	0.0225809	0.0925112	-1.08678	0.000651099	0.00325739	-0.323991	0.309378	0.739253	2	7845923	7847031	+	2
AT2G18300	0	-1	0	0.2253	0.582101	0.779159	-1.16105	0.00909166	0.0314678	0.0176072	0.964839	0.992896	2	7952404	7954785	-	2
AT2G18650	0	-1	0	-0.516098	0.0215326	0.0890995	-1.27617	2.28378e-08	2.96985e-07	0.304037	0.14859	0.571964	2	8086572	8088302	-	2
AT2G18800	-1	-1	0	-1.24764	3.71541e-23	4.48419e-21	-1.34432	3.25074e-26	2.6298e-24	-0.0078115	0.947751	0.989454	2	8144881	8146477	+	2
AT2G19050	0	-1	0	-0.329242	0.321508	0.561303	-1.0631	0.00192166	0.00833144	-0.0583511	0.852251	0.968268	2	8253333	8255676	+	2
AT2G19060	-1	-1	0	-1.44514	3.29612e-14	1.73985e-12	-1.97797	9.94646e-24	6.7095e-22	-0.264484	0.123057	0.532412	2	8256921	8260545	+	2
AT2G19150	-1	-1	0	-2.0665	6.09872e-10	1.80122e-08	-1.97516	2.3066e-09	3.51548e-08	-0.13713	0.637569	0.904467	2	8305100	8307580	+	2
AT2G19500	-1	-1	0	-1.72087	1.72174e-07	3.29135e-06	-1.67436	5.30788e-07	5.4687e-06	-0.949303	0.00251004	0.0589199	2	8444204	8447355	-	2
AT2G21045	0	-1	0	-0.589191	2.00049e-07	3.77573e-06	-1.037	6.24866e-20	3.12126e-18	-0.073351	0.515578	0.85833	2	9027730	9029058	+	2
AT2G21540	-1	-1	0	-1.46327	5.01437e-18	3.88753e-16	-1.75998	7.66641e-24	5.20291e-22	-0.0550235	0.715609	0.931694	2	9220505	9224496	-	2
AT2G21610	0	-1	0	-0.29766	0.186915	0.40448	-2.14136	5.4599e-15	1.71702e-13	0.16743	0.447233	0.823047	2	9245038	9247052	-	2
AT2G21650	-1	-1	0	-1.89796	5.22426e-06	7.19157e-05	-1.59822	4.37635e-05	0.000299189	0.606945	0.0739781	0.422114	2	9259511	9260697	+	2
AT2G22122	-1	-1	0	-1.07841	0.000108943	0.00108738	-2.44629	6.26001e-18	2.55995e-16	-0.76349	0.0053735	0.0986629	2	9403067	9403835	+	2
AT2G22460	-1	0	0	-1.9444	0.00675251	0.035559	-0.913823	0.184241	0.335661	0.779189	0.183831	0.62085	2	9533094	9534188	-	2
AT2G22630	0	-1	0	-0.977058	4.82436e-08	1.02491e-06	-1.54952	1.28356e-16	4.70598e-15	-0.213691	0.217962	0.657545	2	9618207	9622163	+	2
AT2G22800	-1	-1	0	-1.14497	8.232e-13	3.66143e-11	-1.61011	1.92386e-23	1.27466e-21	-0.379012	0.0107027	0.149681	2	9704632	9706217	-	2
AT2G22980	-1	-1	0	-1.18065	0.000653849	0.0051046	-1.10894	0.0017431	0.00764937	-0.647466	0.0504401	0.351614	2	9778759	9783310	+	2
AT2G22990	-1	-1	0	-2.6307	2.61978e-05	0.0003045	-2.60547	0.000106364	0.000660039	-1.51051	0.0178612	0.20169	2	9786087	9790335	+	2
AT2G23400	0	-1	0	-0.323627	0.128913	0.316027	-1.39944	2.30952e-10	3.99743e-09	0.00465967	0.982441	0.996892	2	9963809	9965414	-	2
AT2G23410	0	-1	0	-0.123209	0.375087	0.612025	-1.35907	3.62158e-21	2.03684e-19	-0.0374987	0.786751	0.950952	2	9966127	9967788	-	2
AT2G23600	-1	-1	0	-1.14481	3.77172e-16	2.46965e-14	-1.23173	1.54727e-18	6.70824e-17	-0.381137	0.00363417	0.0768769	2	10041820	10043840	-	2
AT2G23630	0	-1	0	-0.237936	0.0086504	0.0434172	-1.27223	4.76474e-41	8.51097e-39	0.0809558	0.353946	0.766889	2	10052365	10055427	-	2
AT2G24270	-1	0	-1	-1.55602	4.34549e-05	0.000477726	-0.780639	0.0681753	0.159746	-1.48244	0.000866104	0.0271768	2	10326918	10330048	-	2
AT2G25900	0	-1	0	-0.94815	0.000595881	0.00472305	-1.12627	4.59395e-05	0.000312534	-0.523962	0.0565437	0.371697	2	11041331	11043256	+	2
AT2G26330	0	-1	0	0.0021303	0.996182	0.998283	-1.96553	0.000670711	0.00334128	0.270446	0.528389	0.861117	2	11208080	11214662	-	2
AT2G27370	0	-1	0	-0.524518	6.75719e-10	1.99043e-08	-1.22781	3.00569e-44	6.27207e-42	-0.133031	0.101188	0.489807	2	11708429	11710128	-	2
AT2G27402	0	-1	0	-0.689851	0.0207911	0.0867547	-1.68137	3.67407e-08	4.62167e-07	0.269157	0.334682	0.756246	2	11722770	11724400	+	2
AT2G27430	0	-1	0	-0.593002	4.10581e-05	0.000455413	-1.04855	1.68437e-12	3.86126e-11	0.00407851	0.976548	0.995833	2	11729759	11733371	-	2
AT2G27660	0	-1	0	-0.892082	1.73185e-11	6.38096e-10	-1.35142	3.04803e-24	2.15368e-22	-0.178029	0.169489	0.603342	2	11798417	11800928	-	2
AT2G28160	0	-1	0	-0.921785	7.01824e-19	5.84714e-17	-1.59289	3.19302e-51	9.6343e-49	-0.222373	0.0278444	0.25851	2	12004658	12006276	+	2
AT2G28190	0	-1	0	-0.501658	1.25229e-09	3.49514e-08	-1.04233	1.90431e-36	2.7256e-34	0.141516	0.0806018	0.442083	2	12014412	12016569	+	2
AT2G28210	0	-1	0	-0.758935	1.23974e-05	0.000155773	-1.57032	5.55002e-14	1.56466e-12	-0.549541	0.00146898	0.0408958	2	12029666	12033096	+	2
AT2G28305	-1	-1	0	-1.35987	3.36364e-07	6.08617e-06	-1.28408	1.60109e-06	1.4964e-05	-0.610353	0.0143881	0.179217	2	12081023	12084678	+	2
AT2G28470	0	-1	0	-0.943377	1.21542e-26	1.95236e-24	-1.3034	2.36667e-49	6.36662e-47	-0.173691	0.0456389	0.334098	2	12168840	12173991	-	2
AT2G28755	0	-1	0	-0.585504	0.0804682	0.230183	-1.45857	2.50496e-05	0.000181416	-0.027399	0.932858	0.986423	2	12334019	12334788	-	2
AT2G28780	-1	-1	0	-1.14636	1.28875e-21	1.35733e-19	-1.37901	1.25486e-30	1.35356e-28	-0.496703	3.08012e-05	0.00195999	2	12339851	12343443	-	2
AT2G28960	0	-1	0	-0.917289	2.37712e-06	3.55978e-05	-1.28226	4.23172e-11	8.14534e-10	-0.016156	0.933113	0.986423	2	12437718	12442592	-	2
AT2G28970	-1	-1	0	-1.23097	1.04099e-05	0.000133659	-1.81723	9.8141e-11	1.7932e-09	-0.16498	0.54901	0.869942	2	12443721	12448365	+	2
AT2G28990	0	-1	0	-0.847945	5.36841e-08	1.12974e-06	-1.13571	3.73973e-13	9.49952e-12	-0.295318	0.0506427	0.35223	2	12454637	12459726	+	2
AT2G29060	0	-1	0	-0.657835	1.72118e-08	3.99486e-07	-1.01147	5.29209e-18	2.17209e-16	-0.455776	7.23685e-05	0.00392283	2	12481664	12484420	+	2
AT2G29220	0	-1	1	0.765094	0.0997267	0.266192	-1.22109	0.00655995	0.0239801	2.06392	5.4613e-07	5.88958e-05	2	12562629	12564691	-	2
AT2G29320	0	-1	0	-0.679503	0.00188947	0.0125039	-1.11626	3.40729e-07	3.63314e-06	-0.677058	0.00182186	0.046897	2	12592129	12593803	+	2
AT2G30220	0	-1	0	-0.029084	0.955096	0.980612	-3.36448	2.95176e-06	2.6095e-05	0.596779	0.238568	0.681007	2	12891233	12892666	-	2
AT2G30230	0	-1	0	-0.952394	5.51073e-06	7.54406e-05	-2.2861	1.07204e-21	6.31573e-20	-0.188557	0.323052	0.74818	2	12897054	12898172	+	2
AT2G30370	0	-1	0	-0.099577	0.799486	0.909277	-1.24349	0.00225661	0.00958084	0.400817	0.305681	0.73635	2	12940349	12942829	-	2
AT2G30890	0	-1	0	-0.634006	0.0821142	0.233505	-1.49558	0.000109049	0.000674288	-0.252745	0.472	0.838298	2	13147621	13149819	+	2
AT2G31081	0	-1	0	-0.593165	0.0244147	0.0978342	-1.31201	1.60487e-06	1.49931e-05	-0.501991	0.0506383	0.35223	2	13238021	13238628	+	2
AT2G31082	0	-1	0	-1.06337	0.0210235	0.0875394	-1.93969	4.21197e-05	0.000289709	-0.391868	0.364062	0.774303	2	13241345	13241856	+	2
AT2G31310	0	-1	0	-0.403933	0.230543	0.461499	-1.18088	0.000554458	0.00283683	-0.283375	0.376015	0.782028	2	13352917	13353672	+	2
AT2G31585	-1	-1	0	-1.04718	3.21522e-11	1.12877e-09	-1.3031	2.25446e-16	8.07986e-15	-0.603631	9.17804e-05	0.00471324	2	13446002	13446729	+	2
AT2G31730	0	-1	0	-0.794498	0.000807816	0.00611421	-1.1301	6.50816e-07	6.59919e-06	-0.101464	0.632608	0.903096	2	13487550	13489679	-	2
AT2G31980	-1	0	0	-1.20711	0.00872849	0.0436973	-0.485197	0.293967	0.465898	-0.572014	0.174183	0.60801	2	13609093	13609955	-	2
AT2G32390	0	-1	0	-0.857551	1.74777e-07	3.3354e-06	-1.36088	1.63446e-15	5.47963e-14	0.00742089	0.961507	0.992156	2	13748280	13752281	-	2
AT2G32530	-1	-1	0	-1.3019	0.000255827	0.00226492	-2.25552	1.48998e-08	1.9993e-07	-0.762076	0.0367198	0.301317	2	13809019	13813572	+	2
AT2G32620	0	-1	0	-0.196812	0.139454	0.332473	-1.69083	2.35008e-32	2.89904e-30	-0.142069	0.26078	0.701506	2	13840687	13844425	+	2
AT2G33130	-1	-1	0	-1.23729	0.00802821	0.0409162	-2.33587	3.76864e-05	0.000261649	0.347929	0.451085	0.825225	2	14046388	14047063	-	2
AT2G33830	-1	-1	0	-1.86621	0.000176974	0.00164851	-2.21906	8.27259e-06	6.67306e-05	-0.688566	0.166309	0.5989	2	14308754	14310608	-	2
AT2G33880	-1	0	0	-4.06721	0.00539725	0.0296093	-1.81608	0.149538	0.288707	0.153752	0.885162	1	2	14341355	14343796	-	2
AT2G34500	0	-1	0	-0.685759	0.000866758	0.00648775	-1.00973	9.1578e-07	8.97609e-06	-0.412203	0.043847	0.327943	2	14539373	14541617	-	2
AT2G35300	-1	0	0	-3.07444	0.00213684	0.0138777	0.9324	0.284727	0.455531	0.137472	0.889316	1	2	14862779	14863412	-	2
AT2G35380	0	-1	0	-0.452993	1.38709e-07	2.70961e-06	-1.26401	1.41933e-47	3.48251e-45	-0.0913449	0.276816	0.713317	2	14892495	14893993	+	2
AT2G35612	-1	0	0	-1.21503	0.00294117	0.0180743	-0.0504162	0.900902	0.945852	0.211617	0.615282	0.896063	2	14954883	14955605	-	2
AT2G35910	0	-1	0	-0.679804	1.09763e-05	0.000139806	-1.12387	1.98444e-13	5.22541e-12	0.0951427	0.518321	0.859117	2	15072887	15074140	-	2
AT2G36100	0	-1	0	-0.554902	3.34848e-12	1.35199e-10	-1.14264	4.20825e-46	1.01034e-43	-0.0553856	0.480523	0.842828	2	15159591	15160799	-	2
AT2G36295	-1	0	0	-1.11296	7.84874e-06	0.000103512	-0.649904	0.00491249	0.0186193	0.0741618	0.756704	0.941755	2	15211514	15212400	+	2
AT2G36320	0	-1	0	-0.977435	6.98057e-10	2.05352e-08	-1.14626	4.81494e-13	1.20525e-11	-0.416053	0.00842068	0.129729	2	15228714	15230663	+	2
AT2G36690	-1	-1	-1	-2.70748	5.7424e-24	7.45443e-22	-2.14921	1.17457e-18	5.18578e-17	-1.51028	4.28764e-11	9.54932e-09	2	15379660	15382131	+	2
AT2G36830	0	-1	0	-0.914535	7.03274e-28	1.21726e-25	-1.87465	1.06184e-110	1.31715e-107	-0.11145	0.181046	0.617665	2	15445294	15446621	+	2
AT2G37130	0	-1	0	-0.830078	7.69581e-05	0.00079934	-1.74475	9.68219e-17	3.57837e-15	0.00747322	0.971562	0.994876	2	15597921	15600154	-	2
AT2G37170	-1	-1	0	-1.09079	2.73019e-39	9.23631e-37	-1.8828	6.82219e-113	1.01551e-109	-0.303609	0.00024567	0.0103789	2	15613368	15615022	-	2
AT2G37180	-1	-1	0	-1.34423	5.10605e-15	2.9845e-13	-2.09168	1.19203e-33	1.57975e-31	-0.498697	0.00349146	0.0752261	2	15617635	15619155	+	2
AT2G37700	0	-1	0	-0.0192737	0.904428	0.958291	-1.13529	6.10909e-12	1.31032e-10	-0.0132874	0.930724	0.986046	2	15810520	15814218	-	2
AT2G37740	0	-1	0	-0.540248	0.241445	0.474391	-1.50283	0.00440025	0.0169892	-0.372124	0.398587	0.795358	2	15827416	15828784	-	2
AT2G37750	-1	-1	0	-1.44381	2.25812e-12	9.38908e-11	-1.81224	1.26956e-18	5.59107e-17	-0.345818	0.0887292	0.462611	2	15830870	15831592	+	2
AT2G37770	0	-1	0	-0.712901	9.23494e-05	0.000938543	-1.01591	2.84418e-08	3.63507e-07	-0.136748	0.453442	0.826383	2	15834766	15837001	+	2
AT2G37820	0	-1	0	-0.425276	0.0801918	0.229554	-1.33856	1.5896e-07	1.798e-06	0.346018	0.128638	0.539184	2	15847450	15848659	+	2
AT2G37925	-1	0	0	-1.20366	9.23339e-05	0.000938543	-0.541504	0.0592432	0.143469	0.0660173	0.815441	0.959731	2	15870077	15870754	-	2
AT2G38310	0	-1	0	-0.850652	8.74549e-12	3.36092e-10	-1.03905	7.64953e-17	2.84665e-15	-0.219233	0.0744549	0.423063	2	16049918	16051356	+	2
AT2G39040	-1	-1	0	-1.30487	4.06059e-18	3.18123e-16	-2.75811	3.34154e-59	1.26458e-56	-0.426407	0.00250712	0.0589199	2	16299242	16301245	-	2
AT2G39200	-1	-1	0	-1.2364	2.6828e-24	3.56557e-22	-1.83577	6.82415e-49	1.77174e-46	-0.302043	0.00975862	0.142564	2	16356041	16359943	-	2
AT2G39410	0	-1	0	-0.936086	1.81374e-08	4.18793e-07	-1.24329	1.13707e-13	3.08863e-12	0.0212048	0.895442	0.979583	2	16455569	16458363	+	2
AT2G39430	0	-1	0	-0.472884	3.08442e-08	6.82546e-07	-1.01921	2.70918e-32	3.3055e-30	-0.0836855	0.315787	0.744903	2	16463347	16464531	+	2
AT2G39530	-1	-1	0	-1.48428	1.58717e-27	2.64466e-25	-3.12958	1.11102e-103	1.18128e-100	-0.0831687	0.528499	0.861117	2	16498364	16499524	-	2
AT2G39570	-1	-1	0	-1.02686	1.18194e-19	1.05141e-17	-1.29043	7.24598e-30	7.45568e-28	-0.344721	0.00218178	0.0530304	2	16507882	16510264	+	2
AT2G40113	0	-1	0	-0.330627	0.000649128	0.00507306	-1.06744	5.7074e-27	4.92026e-25	-0.155452	0.0997527	0.486458	2	16750035	16751314	+	2
AT2G40330	-1	-1	0	-1.40276	6.81555e-21	6.50332e-19	-1.49575	1.33686e-23	8.96382e-22	-0.411665	0.00280164	0.0638549	2	16844588	16846194	-	2
AT2G40670	0	-1	0	0.0701053	0.842092	0.93168	-1.01406	0.0047673	0.0181645	-0.0629395	0.856931	0.969655	2	16969673	16972113	+	2
AT2G42060	-1	-1	0	-1.15842	1.55517e-11	5.76809e-10	-1.54885	2.74529e-19	1.30697e-17	0.243798	0.142246	0.56286	2	17548053	17549121	+	2
AT2G42900	0	-1	0	-0.737124	0.0401533	0.141521	-1.30621	0.000243383	0.00136676	0.424663	0.223783	0.664442	2	17854557	17855511	+	2
AT2G43050	-1	-1	0	-1.25831	2.04853e-20	1.90581e-18	-2.2519	3.82844e-56	1.35685e-53	-0.0371509	0.764292	0.944851	2	17902370	17904443	+	2
AT2G43140	-1	-1	0	-1.22296	2.17893e-12	9.0767e-11	-1.36452	2.15606e-15	7.13193e-14	-0.106823	0.48797	0.847188	2	17931254	17935748	-	2
AT2G43600	0	-1	0	-0.832937	0.00024807	0.00220498	-3.75579	1.19939e-22	7.48044e-21	0.312926	0.129516	0.539747	2	18085961	18087085	-	2
AT2G44370	-1	0	0	-1.0483	1.18042e-07	2.33037e-06	-0.907251	4.15813e-06	3.57088e-05	0.0224559	0.908396	0.981699	2	18321951	18323121	-	2
AT2G44380	-1	-1	0	-1.5217	1.77255e-13	8.83428e-12	-1.75846	1.59392e-17	6.28781e-16	-0.319335	0.116042	0.518019	2	18323366	18324561	-	2
AT2G44790	0	-1	0	-0.682096	5.97189e-12	2.323e-10	-1.46287	4.63493e-49	1.21752e-46	0.122344	0.215669	0.656352	2	18461863	18463533	-	2
AT2G45170	0	-1	0	-0.940917	1.15106e-06	1.857e-05	-1.44976	7.25967e-14	2.01109e-12	-0.085933	0.654189	0.911811	2	18624264	18625791	+	2
AT2G45180	0	-1	0	-0.745117	0.00184652	0.0122852	-1.05355	1.25844e-05	9.73952e-05	-0.0754764	0.752271	0.940632	2	18626188	18627157	+	2
AT2G45560	0	-1	0	-0.761501	6.03962e-05	0.000643381	-1.20095	2.58854e-10	4.44592e-09	-0.274652	0.12886	0.539286	2	18776015	18778676	-	2
AT2G45660	0	-1	0	-0.603397	0.00441876	0.0252204	-1.05738	8.31738e-07	8.21727e-06	-0.090855	0.664029	0.915643	2	18807505	18811125	-	2
AT2G46220	0	-1	0	-0.811836	4.05382e-07	7.22376e-06	-1.07051	5.33304e-11	1.01138e-09	-0.659873	3.853e-05	0.00237007	2	18979399	18980940	+	2
AT2G46480	-1	-1	0	-1.3373	0.00499897	0.0279042	-1.03194	0.0128847	0.0421154	0.245372	0.512467	0.857234	2	19076362	19078540	-	2
AT2G46495	0	-1	0	-0.980317	1.13216e-11	4.26289e-10	-1.42651	3.94473e-23	2.56787e-21	-0.182218	0.178794	0.614472	2	19083910	19085776	-	2
AT2G46660	-1	-1	0	-1.12043	4.22276e-05	0.0004663	-1.69455	1.07093e-09	1.71533e-08	-0.358185	0.170386	0.60487	2	19153328	19155579	-	2
AT2G47140	0	-1	0	-0.427849	2.46281e-08	5.54889e-07	-1.20037	1.25891e-50	3.69854e-48	0.18554	0.0128059	0.167663	2	19350672	19352088	-	2
AT2G47400	-1	-1	0	-1.29126	5.62818e-07	9.70393e-06	-1.47595	1.22019e-08	1.66155e-07	-0.494975	0.0536756	0.361781	2	19446730	19447642	+	2
AT2G47770	-1	0	0	-3.91261	0.000414224	0.00344205	1.65454	0.143535	0.280002	0.160258	0.886238	0.976291	2	19568464	19569507	+	2
AT2G48130	0	-1	0	-0.65781	2.52148e-13	1.22125e-11	-1.07201	9.2232e-33	1.16348e-30	-0.0314349	0.720971	0.933097	2	19682456	19686056	-	2
AT3G01060	-1	0	0	-1.11727	0.00139035	0.00967093	-0.563672	0.127795	0.256977	-0.611483	0.0728783	0.41946	3	16631	18909	-	2
AT3G01190	-1	-1	0	-1.11272	5.11385e-29	9.67645e-27	-2.24398	2.3062e-111	3.02899e-108	0.0458649	0.642839	0.907043	3	67032	68665	-	2
AT3G01260	-1	-1	0	-2.21658	4.94272e-70	1.10361e-66	-2.43629	1.96463e-85	1.51263e-82	-0.299099	0.0119528	0.161127	3	80003	82182	-	2
AT3G01760	0	-1	0	-0.470052	0.0644332	0.197921	-1.35171	7.71433e-07	7.67583e-06	0.693651	0.00167307	0.0444633	3	273248	275304	+	2
AT3G02100	0	-1	0	0.590551	0.567314	0.768255	-4.22861	0.00105838	0.0049816	1.18444	0.188307	1	3	368840	370484	-	2
AT3G02140	0	-1	0	-0.665497	1.06099e-05	0.000136148	-1.02031	2.88293e-11	5.67636e-10	-0.317656	0.0273653	0.256338	3	385237	387051	-	2
AT3G02240	-1	-1	0	-1.17664	2.75597e-10	8.58233e-09	-1.8711	3.41164e-23	2.23388e-21	-0.298222	0.0917855	0.469791	3	418357	419323	+	2
AT3G02430	0	-1	0	-0.386017	0.388355	0.623752	-1.26702	0.00831754	0.0292095	0.24023	0.573322	0.880556	3	499266	500174	+	2
AT3G02850	-1	-1	0	-1.86363	3.64132e-21	3.62962e-19	-3.21966	8.88015e-52	2.75383e-49	-0.736531	9.41742e-05	0.00479319	3	619678	623739	-	2
AT3G03280	-1	0	0	-1.10577	7.69698e-05	0.00079934	-0.969541	0.000486731	0.00251976	-0.135034	0.590494	0.886196	3	765420	766387	+	2
AT3G03500	0	-1	0	-0.476035	7.21728e-06	9.59782e-05	-2.16479	6.43135e-73	3.26362e-70	0.142511	0.173188	0.606912	3	832718	834600	+	2
AT3G03670	-1	-1	0	-2.09651	0.0020156	0.0131947	-1.65046	0.00935618	0.0322434	0.300367	0.551955	0.871647	3	901728	903411	-	2
AT3G04115	-1	0	0	-1.97491	0.00161479	0.010939	-1.26279	0.0306263	0.0853394	-1.43533	0.0134678	0.172024	3	7472090	7472467	+	2
AT3G04300	0	-1	0	-0.241189	0.535455	0.74476	-1.0597	0.00947731	0.0326155	-0.0157554	0.968464	0.994055	3	1140129	1141060	+	2
AT3G04320	0	-1	0	-0.23014	0.145205	0.341961	-2.54698	1.86077e-45	4.23951e-43	0.11334	0.466588	0.83475	3	1143694	1144672	+	2
AT3G04330	-1	-1	0	-1.1385	1.14937e-05	0.000145648	-2.92572	4.72815e-17	1.79541e-15	-0.00765949	0.973036	0.995126	3	1145723	1146516	+	2
AT3G05390	0	-1	0	-0.233042	0.256956	0.492485	-1.19668	1.55896e-08	2.08558e-07	0.209663	0.300482	0.73205	3	1546443	1548679	-	2
AT3G05860	0	-1	0	-0.500415	0.438405	0.666825	-3.7602	2.36992e-05	0.000172532	-0.144728	0.795203	0.953699	3	1751385	1752407	-	2
AT3G06330	0	-1	0	-0.965984	8.82603e-15	4.98905e-13	-1.23451	3.58269e-23	2.33901e-21	-0.500303	2.65935e-05	0.00173535	3	1917131	1919984	+	2
AT3G06390	-1	-1	0	-1.43529	9.87468e-12	3.76249e-10	-2.18001	7.95589e-25	5.8434e-23	-0.308664	0.139925	0.559536	3	1938335	1939853	-	2
AT3G06460	0	-1	0	-0.272524	0.0224171	0.0919922	-1.24368	9.05247e-23	5.7097e-21	0.325661	0.00582055	0.103467	3	1982659	1983767	+	2
AT3G07195	0	-1	0	-0.445291	0.00178697	0.0119531	-1.10483	1.07285e-14	3.28595e-13	-0.00979144	0.942699	0.988149	3	2288732	2290515	+	2
AT3G07310	0	-1	0	-0.907586	2.281e-07	4.26195e-06	-1.27331	3.70074e-13	9.42189e-12	-0.394604	0.0211626	0.22311	3	2327818	2329926	-	2
AT3G07720	-1	-1	0	-1.66869	5.53988e-42	2.20883e-39	-1.59627	1.38284e-38	2.20543e-36	-0.45739	0.000169075	0.00785568	3	2465235	2467270	+	2
AT3G07825	0	-1	0	-0.170486	0.59116	0.785445	-1.25713	0.000371057	0.00198157	-0.0395859	0.899789	0.97997	3	17638210	17638908	+	2
AT3G09020	0	-1	0	-0.766332	2.60142e-05	0.000302839	-1.29786	1.24348e-12	2.90423e-11	-0.118806	0.502458	0.853564	3	2753307	2754621	+	2
AT3G09790	0	-1	0	-0.214825	0.557423	0.761465	-1.0591	0.00673603	0.024506	0.302987	0.419461	0.808537	3	3003862	3006250	-	2
AT3G10020	-1	-1	0	-1.00848	5.4377e-05	0.000587672	-1.10836	9.18305e-06	7.34118e-05	-0.525884	0.0349141	0.293028	3	3090806	3091922	-	2
AT3G10450	-1	0	-1	-1.22987	0.000404792	0.00337246	0.00579049	0.987662	0.993703	-1.5489	0.000193415	0.00876786	3	3249513	3252582	+	2
AT3G10470	0	-1	0	-0.169208	0.543346	0.750964	-1.43368	2.27182e-06	2.05033e-05	-0.101966	0.707917	0.928988	3	3260141	3261854	+	2
AT3G10870	0	-1	0	-0.681192	0.0880942	0.245166	-1.56568	0.000220609	0.00125306	-0.176899	0.638703	0.90471	3	3400824	3402776	-	2
AT3G11150	-1	0	0	-1.15138	0.00264181	0.0165459	-0.516709	0.132769	0.264587	-0.196711	0.551203	0.871136	3	3492804	3494653	-	2
AT3G11370	0	-1	0	-0.40051	0.0568772	0.181578	-1.18844	1.44811e-07	1.65051e-06	-0.0688017	0.726923	0.935167	3	3561052	3563059	+	2
AT3G11930	-1	0	0	-1.10088	4.00815e-16	2.60915e-14	-0.419957	0.00160666	0.00713759	-0.320388	0.0172757	0.19871	3	3776177	3777751	+	2
AT3G12240	0	-1	0	-0.634834	0.000157852	0.00149597	-1.40756	8.93575e-16	3.06478e-14	-0.162941	0.313323	0.742831	3	3902254	3904992	-	2
AT3G12820	-1	0	0	-1.16091	1.09224e-05	0.000139357	-0.654161	0.0128677	0.0420722	-0.469406	0.074312	0.423009	3	4073855	4075643	-	2
AT3G12977	-1	-1	0	-1.40097	6.00147e-16	3.83956e-14	-1.86526	5.58284e-27	4.83154e-25	-0.39086	0.0170008	0.197363	3	4143524	4146037	+	2
AT3G13760	0	-1	0	-0.713344	4.72025e-05	0.000515878	-1.38125	3.31623e-15	1.07311e-13	-0.280112	0.0984328	0.484101	3	4517496	4519627	+	2
AT3G14185	-1	-1	0	-1.17595	8.43439e-05	0.000869451	-1.79361	1.36593e-08	1.84392e-07	-0.54418	0.0624516	0.391255	3	4709272	4709814	-	2
AT3G14225	0	-1	0	-0.79275	0.00341142	0.0203991	-2.73149	2.80911e-15	9.15648e-14	-0.402802	0.107197	0.501543	3	4734553	4735993	-	2
AT3G14260	0	-1	0	-0.461184	0.114378	0.292568	-1.20262	3.79323e-05	0.000263192	-0.269468	0.337402	0.756608	3	4747769	4748859	-	2
AT3G14415	-1	-1	0	-1.13174	8.36943e-08	1.68658e-06	-1.43171	3.35281e-11	6.56104e-10	-0.458719	0.0267379	0.252586	3	4818251	4821013	+	2
AT3G14850	0	-1	0	-0.661008	0.000186908	0.00172649	-2.11891	2.79208e-27	2.48373e-25	0.142068	0.393606	0.792456	3	4995426	4997785	+	2
AT3G14880	-1	0	0	-1.57168	0.00367436	0.0216582	-0.986117	0.047881	0.121487	-0.443248	0.353662	0.766748	3	5006526	5008037	+	2
AT3G15358	0	-1	0	-0.708637	0.00545511	0.0298495	-1.15199	6.5459e-06	5.40721e-05	-0.353958	0.153992	0.58107	3	5177811	5178966	+	2
AT3G15450	-1	-1	0	-1.21799	0.000842632	0.00633691	-1.06607	0.0034749	0.0139371	-1.08428	0.00294856	0.0666165	3	5212984	5214124	+	2
AT3G15510	-1	0	0	-1.07927	5.6146e-08	1.17271e-06	-0.706293	0.000316849	0.00172762	-0.577303	0.00340717	0.0738761	3	5243432	5245510	+	2
AT3G16140	0	-1	0	-0.787637	0.0318158	0.119134	-1.29641	0.00124697	0.00572066	-0.301339	0.396639	0.794319	3	5467987	5469594	-	2
AT3G16350	0	-1	0	-0.606202	0.00121806	0.00865589	-1.14961	1.30876e-09	2.0769e-08	-0.782677	2.8702e-05	0.00183783	3	5547492	5549862	+	2
AT3G16360	0	-1	0	0.778565	0.508724	0.723443	-4.38206	0.00562242	0.0209718	1.09285	0.374556	1	3	5554197	5555789	+	2
AT3G16440	0	-1	0	-0.198767	0.0195179	0.0826782	-1.10699	5.2783e-37	7.75355e-35	-0.0550155	0.514652	0.858241	3	5585872	5587798	+	2
AT3G18460	0	-1	0	0.175735	0.928254	0.969051	-3.94857	0.0136786	0.0442311	0.217656	0.85191	1	3	6333048	6333948	-	2
AT3G18560	-1	-1	0	-1.11836	8.72344e-18	6.67044e-16	-1.3939	5.54596e-27	4.81829e-25	-0.363739	0.00405929	0.0827419	3	6393747	6394842	+	2
AT3G18773	-1	-1	0	-1.33	1.21506e-06	1.9546e-05	-1.2091	4.41979e-06	3.77381e-05	-0.245893	0.319674	0.746716	3	6465748	6467175	+	2
AT3G18960	-1	0	0	-1.69922	0.000995402	0.007287	-0.510351	0.283712	0.454656	-0.721338	0.135869	0.55137	3	6542456	6543676	+	2
AT3G19030	-1	-1	0	-1.01367	9.62179e-12	3.6724e-10	-1.06667	1.62879e-13	4.33463e-12	-0.272806	0.0493749	0.34761	3	6563928	6564424	-	2
AT3G19270	-1	-1	0	-2.76974	1.0543e-06	1.71452e-05	-1.54515	0.00533443	0.0200214	-0.275023	0.546785	0.869193	3	6673689	6676521	-	2
AT3G19320	-1	-1	0	-1.18856	1.15931e-08	2.75666e-07	-2.98519	1.42725e-28	1.3916e-26	-0.305538	0.091449	0.469034	3	6696301	6698184	-	2
AT3G19620	0	-1	0	-1.56387	0.0320515	0.119794	-1.57547	0.0147991	0.0471309	-1.86682	0.00260583	0.0604683	3	6815503	6818329	-	2
AT3G19930	0	-1	0	-0.6723	0.000204166	0.00186066	-1.05731	5.31938e-09	7.63801e-08	-0.264165	0.142687	0.563652	3	6934568	6937197	+	2
AT3G20160	0	-1	0	-0.306635	0.118106	0.298758	-1.35258	5.34151e-11	1.01138e-09	0.202923	0.292304	0.726864	3	7038957	7040198	+	2
AT3G20360	0	-1	0	-0.194175	0.5861	0.782075	-1.15946	0.00260171	0.0108541	0.789544	0.0115874	0.157863	3	7099771	7101637	-	2
AT3G20680	0	-1	0	-0.570811	0.180892	0.39555	-1.19439	0.0101176	0.034484	-0.264905	0.516699	0.858591	3	7230068	7231194	-	2
AT3G21340	0	-1	0	-0.554505	0.000983332	0.00721282	-1.41724	1.45666e-16	5.31442e-15	0.209664	0.19167	0.631503	3	7511756	7516073	-	2
AT3G21351	-1	-1	-1	-1.53421	6.76311e-06	9.04232e-05	-2.02036	1.48462e-09	2.33605e-08	-1.13632	0.000229433	0.0099093	3	7518784	7519477	+	2
AT3G21352	-1	-1	0	-1.73914	2.53671e-06	3.77347e-05	-2.2562	4.30331e-10	7.20813e-09	-0.228186	0.489375	0.84801	3	7519865	7520549	+	2
AT3G22800	-1	0	0	-1.05751	1.43024e-14	7.88505e-13	-0.876678	7.51002e-11	1.39736e-09	-0.376056	0.00426314	0.0849735	3	8062712	8064649	-	2
AT3G22961	0	-1	0	-0.706842	0.318489	0.558136	-2.20352	0.00657237	0.0240059	-0.687527	0.336443	0.756608	3	8142070	8143027	+	2
AT3G23060	-1	0	0	-1.12169	0.00130407	0.00917656	-0.831089	0.0147539	0.0470262	0.0127444	0.967836	0.993914	3	8200636	8203335	+	2
AT3G23510	-1	-1	0	-1.26143	4.44346e-19	3.78678e-17	-1.6695	2.07827e-31	2.39194e-29	-0.685912	9.45417e-07	9.54266e-05	3	8427557	8433340	+	2
AT3G23700	-1	-1	0	-1.1551	1.6769e-07	3.21942e-06	-1.38371	2.29787e-09	3.50696e-08	-0.457976	0.0306789	0.273547	3	8531374	8533834	-	2
AT3G23730	-1	-1	0	-1.46094	1.14874e-41	4.42224e-39	-1.85587	2.65467e-64	1.16223e-61	0.140868	0.152546	0.578135	3	8550037	8551403	+	2
AT3G23800	-1	-1	0	-1.22569	3.88969e-07	6.94236e-06	-1.93315	2.92709e-15	9.52714e-14	-0.13267	0.579513	0.882893	3	8581446	8583987	+	2
AT3G24300	0	-1	0	-0.685382	4.00317e-10	1.21115e-08	-1.01585	1.46891e-20	7.84637e-19	-0.116457	0.282779	0.719589	3	8805519	8807460	-	2
AT3G24630	1	0	0	1.08661	0.00754867	0.0389433	-0.968609	0.0152467	0.0483015	-0.0803494	0.836134	0.964651	3	8987835	8990889	+	2
AT3G25655	-1	-1	0	-1.01041	6.08428e-05	0.000647829	-1.15989	5.13222e-06	4.32914e-05	0.310445	0.192129	0.631899	3	9337431	9338075	-	2
AT3G25719	0	-1	0	-0.133254	0.863591	0.940986	-3.6647	0.00325154	0.0131546	-0.737023	0.337653	0.756608	3	9379916	9380152	-	2
AT3G25790	0	-1	0	-0.0569816	0.602953	0.793621	-1.32672	5.62462e-31	6.21715e-29	0.357224	0.00084821	0.0268091	3	9413052	9415240	+	2
AT3G26300	0	-1	0	-0.717904	1.59962e-06	2.50289e-05	-1.29307	9.36392e-18	3.76716e-16	-0.208025	0.147446	0.570444	3	9638954	9640918	-	2
AT3G26490	-1	-1	0	-1.10685	0.000882438	0.00658966	-1.15028	0.000350171	0.00188491	0.000331303	0.999137	0.999771	3	9703525	9706446	+	2
AT3G26610	-1	-1	0	-1.02477	8.00782e-16	5.05528e-14	-1.53411	2.03604e-33	2.65852e-31	-0.149254	0.213968	0.654149	3	9776958	9780553	+	2
AT3G26710	0	-1	0	-0.783164	0.000192138	0.00176798	-1.03561	1.5843e-06	1.48196e-05	-0.441207	0.0307074	0.273637	3	9813223	9814752	+	2
AT3G27170	0	-1	0	-0.550475	7.44365e-06	9.86947e-05	-1.12476	5.71326e-20	2.8731e-18	-0.0659934	0.578884	0.882719	3	10023931	10027198	+	2
AT3G27950	0	-1	0	-0.0592789	0.849895	0.935448	-2.01307	3.43962e-08	4.34143e-07	0.311936	0.274494	0.711948	3	10377957	10379907	+	2
AT3G28345	0	-1	0	-0.758579	4.58116e-06	6.37706e-05	-1.08577	5.34498e-11	1.01138e-09	-0.0371188	0.822298	0.962408	3	10593690	10599042	-	2
AT3G28740	0	-1	0	-0.57045	2.64777e-07	4.88269e-06	-1.03607	1.06276e-20	5.75954e-19	-0.293301	0.00808083	0.126375	3	10788698	10790553	-	2
AT3G28750	0	-1	0	-0.692525	0.010407	0.0504395	-2.18779	2.42449e-13	6.33145e-12	-0.0577473	0.813802	0.959466	3	10791499	10792846	-	2
AT3G28770	0	-1	0	-0.767794	0.374111	0.610833	-3.32809	0.00859091	0.0300278	-0.119962	0.883772	1	3	10796695	10803453	+	2
AT3G29635	-1	0	0	-1.40867	0.000871691	0.00652031	-0.632082	0.104041	0.220289	0.0314715	0.933633	0.986423	3	11465695	11467254	-	2
AT3G29780	0	-1	0	-0.543189	0.000754168	0.00577273	-2.12117	4.76418e-35	6.60712e-33	0.342753	0.0184491	0.205481	3	11671637	11672239	+	2
AT3G32047	0	-1	0	-0.460831	0.066586	0.202552	-1.69181	3.47716e-10	5.87277e-09	-0.0908033	0.699423	0.926773	3	13061048	13062768	+	2
AT3G43890	-1	0	0	-1.1535	5.42566e-06	7.43671e-05	-0.951537	0.000152959	0.00090663	-0.269878	0.234794	0.676261	3	15741297	15743612	-	2
AT3G45290	-1	-1	0	-1.5562	7.64816e-06	0.000101166	-1.50144	2.99973e-05	0.000213237	-0.58752	0.0832544	0.448209	3	16617398	16621370	+	2
AT3G45300	-1	0	0	-1.10658	3.50604e-19	3.03422e-17	-0.997938	6.65891e-16	2.31589e-14	-0.639815	1.9311e-07	2.22023e-05	3	16621452	16625043	-	2
AT3G45330	0	-1	0	-0.396328	0.0359825	0.130425	-1.05231	5.76474e-08	7.01827e-07	0.345235	0.0538172	0.362496	3	16632261	16634569	-	2
AT3G45390	-1	-1	0	-1.27025	4.40916e-06	6.15298e-05	-2.0328	4.1566e-12	9.09889e-11	-0.290399	0.234512	0.675697	3	16647921	16649974	-	2
AT3G45450	0	-1	0	-0.641145	0.574691	0.773931	-4.44318	0.00240018	0.0101173	0.797854	0.439632	1	3	16673146	16674880	+	2
AT3G45840	0	-1	0	-0.801322	3.11942e-05	0.000355904	-1.47744	4.95198e-14	1.40851e-12	-0.15977	0.380432	0.783469	3	16847904	16849944	-	2
AT3G46130	0	-1	0	-0.685016	2.06125e-07	3.8773e-06	-1.02444	2.05112e-14	6.12264e-13	-0.569009	1.99805e-05	0.00138365	3	16945230	16946699	+	2
AT3G46280	0	-1	0	-0.87039	3.75529e-21	3.72658e-19	-2.41191	4.22144e-141	1.04729e-137	0.080227	0.376346	0.782261	3	17005423	17008528	-	2
AT3G46330	-1	-1	0	-1.96892	7.49582e-22	8.12459e-20	-2.04259	4.90539e-24	3.42274e-22	-0.694104	7.17979e-05	0.00390222	3	17020718	17025069	-	2
AT3G46800	0	-1	0	0.0321341	0.960878	0.983384	-2.1642	0.00163866	0.00725378	-1.05673	0.0990088	0.485478	3	17234494	17236668	-	2
AT3G46880	0	-1	0	-0.76334	0.00220701	0.0142546	-1.06363	1.11452e-05	8.72854e-05	-0.0268298	0.909534	0.981699	3	17265234	17266266	+	2
AT3G47290	-1	0	0	-1.01724	0.00532445	0.0292963	0.0508349	0.899479	0.944976	0.185023	0.607044	0.893326	3	17420397	17424342	+	2
AT3G47400	0	-1	0	-0.218048	0.0670104	0.203455	-1.05321	1.52963e-17	6.05559e-16	0.0131053	0.909171	0.981699	3	17465510	17468118	+	2
AT3G47470	0	-1	0	-0.758714	1.97441e-10	6.27092e-09	-1.05791	1.13461e-18	5.04653e-17	-0.517998	1.29093e-05	0.000965373	3	17493343	17495033	-	2
AT3G48115	0	-1	0	-0.829643	2.79522e-13	1.34508e-11	-1.07607	3.90578e-21	2.19116e-19	-0.300283	0.00768871	0.122853	3	17771170	17772926	-	2
AT3G48360	-1	-1	0	-1.43598	1.04599e-08	2.51129e-07	-1.14774	4.2645e-06	3.65099e-05	-0.789521	0.0014064	0.0396385	3	17907767	17910738	-	2
AT3G48390	-1	0	-1	-1.25326	0.00022144	0.00199836	-0.818527	0.0134943	0.0437746	-1.05467	0.00150594	0.04153	3	17920795	17923496	+	2
AT3G48450	0	-1	0	-0.45605	0.000167065	0.00157062	-1.06275	4.93751e-18	2.04157e-16	-0.0716697	0.536206	0.864127	3	17943933	17945138	-	2
AT3G48940	0	-1	0	-0.792521	1.49336e-05	0.00018422	-2.05666	6.62404e-27	5.6451e-25	0.141247	0.38375	0.785127	3	18142618	18144311	-	2
AT3G49070	0	-1	0	-0.317183	0.0293576	0.112324	-1.02998	7.41926e-12	1.57021e-10	0.0250409	0.862451	0.971882	3	18192347	18193867	-	2
AT3G49190	0	-1	0	-0.0627077	0.650075	0.82513	-1.36329	1.80767e-21	1.04025e-19	0.175421	0.203631	0.642839	3	18231845	18234391	-	2
AT3G49630	0	-1	0	-0.996849	0.0154808	0.0687736	-2.9622	1.8645e-06	1.71744e-05	0.412152	0.243481	0.685858	3	18397725	18400640	+	2
AT3G49780	-1	-1	-1	-1.79605	9.39268e-14	4.77721e-12	-1.53102	2.00539e-10	3.50363e-09	-1.28381	8.90235e-08	1.07299e-05	3	18465318	18467224	+	2
AT3G49790	-1	-1	0	-1.45444	1.7597e-11	6.46225e-10	-1.81648	1.71e-16	6.17815e-15	-0.741342	0.000420399	0.0156618	3	18467959	18469962	-	2
AT3G49845	0	-1	0	-0.29233	0.000297316	0.00257504	-1.15338	1.30231e-44	2.8231e-42	0.119184	0.123358	0.532576	3	18487130	18488381	+	2
AT3G50460	-1	-1	0	-2.05413	0.000197653	0.00181017	-1.89529	0.000408975	0.00215979	-0.744675	0.126555	0.536649	3	18727666	18728810	+	2
AT3G50470	0	-1	0	-0.880008	0.0116647	0.0551636	-1.10911	0.00142414	0.0064356	-0.174837	0.597354	0.88899	3	18728935	18730497	+	2
AT3G50740	-1	-1	0	-1.50256	4.9748e-24	6.53397e-22	-1.25858	2.12683e-17	8.24443e-16	-0.564006	0.000138552	0.00664853	3	18855043	18857040	-	2
AT3G50820	-1	-1	0	-1.60066	8.37248e-11	2.79433e-09	-1.48427	2.51026e-09	3.80432e-08	-0.812115	0.000468848	0.0170938	3	18890874	18892508	-	2
AT3G50980	0	-1	-1	-0.734947	0.164483	0.371455	-1.50182	0.00970447	0.0332946	-2.03777	0.00161287	0.0433829	3	18941925	18942940	+	2
AT3G51330	0	-1	0	-0.922394	2.41856e-16	1.62656e-14	-1.30402	5.99641e-31	6.59546e-29	-0.109901	0.322453	0.747707	3	19053272	19056447	-	2
AT3G51340	0	-1	0	-0.812056	0.000168824	0.00158516	-1.01515	3.90243e-06	3.37204e-05	-0.0345921	0.858336	0.970213	3	19056766	19060087	-	2
AT3G51350	0	-1	0	-0.568713	0.000847942	0.00636398	-1.23007	6.21133e-13	1.53242e-11	-0.14257	0.3896	0.789116	3	19060261	19063538	-	2
AT3G51642	0	-1	0	-0.583974	0.00453497	0.0257651	-1.05224	2.69705e-07	2.93612e-06	0.00600006	0.975298	0.995589	3	19157609	19158149	-	2
AT3G51910	-1	-1	0	-1.29992	4.81159e-06	6.65221e-05	-1.55333	4.71226e-08	5.81621e-07	-0.334219	0.234148	0.675697	3	19265141	19266806	+	2
AT3G52060	-1	-1	0	-1.16254	2.64649e-12	1.0963e-10	-1.4101	2.12299e-17	8.24385e-16	-0.344029	0.0372678	0.303264	3	19310531	19312281	-	2
AT3G52450	0	-1	0	-0.794441	3.67057e-07	6.57229e-06	-1.26988	6.10165e-16	2.13539e-14	-0.0858643	0.572694	0.880364	3	19440617	19442427	-	2
AT3G52480	0	-1	0	-0.621192	0.00106924	0.00773619	-1.15399	1.58195e-09	2.47352e-08	-0.0383144	0.833488	0.963977	3	19451951	19453212	-	2
AT3G52535	0	-1	0	-0.381945	0.392308	0.627288	-1.20405	0.0100852	0.0343841	-0.260896	0.569829	0.879185	3	19487129	19488551	+	2
AT3G52561	0	-1	0	-0.980669	0.0238542	0.0963141	-1.54062	0.000179336	0.00104195	0.0405585	0.908726	0.981699	3	19497034	19497650	-	2
AT3G52790	0	-1	0	-0.351502	0.00109629	0.00790887	-1.12453	7.98986e-25	5.8491e-23	0.0655361	0.524647	0.861028	3	19565790	19566492	-	2
AT3G52840	-1	-1	0	-1.27776	6.69159e-07	1.13275e-05	-1.2968	4.59878e-07	4.7982e-06	-0.532493	0.0356439	0.295866	3	19581049	19586354	+	2
AT3G52970	0	-1	0	0.673948	0.214611	0.440959	-1.6704	0.00123278	0.00567186	-0.115447	0.811008	0.958392	3	19641278	19643282	-	2
AT3G53420	-1	-1	0	-1.0033	7.92286e-32	1.73433e-29	-1.66402	3.14882e-84	2.34357e-81	-0.373187	1.20998e-05	0.000908152	3	19803473	19805730	-	2
AT3G54510	0	-1	0	-0.915623	0.000244531	0.00218046	-1.54037	1.32663e-09	2.10077e-08	0.166297	0.466894	0.834865	3	20180007	20183588	+	2
AT3G54520	0	-1	0	-0.501161	0.590192	0.784907	-2.1925	0.0112157	0.0375278	-0.427896	0.583369	1	3	20183517	20185202	-	2
AT3G54530	-1	-1	0	-3.00869	1.48292e-06	2.33833e-05	-2.08938	6.94449e-05	0.00045325	0.948755	0.0338391	0.288301	3	20185966	20187637	-	2
AT3G55150	-1	-1	0	-1.06067	8.01491e-16	5.05528e-14	-1.70504	6.30001e-37	9.1939e-35	-0.10067	0.416653	0.806701	3	20440491	20442650	-	2
AT3G55230	0	-1	0	-0.536645	5.40603e-13	2.47418e-11	-1.11301	4.24642e-50	1.15627e-47	-0.00529269	0.942392	0.988109	3	20471787	20472946	+	2
AT3G56060	0	-1	0	-0.238905	0.19272	0.411933	-1.34111	4.03394e-12	8.86515e-11	0.142384	0.423828	0.810721	3	20803038	20806333	-	2
AT3G56230	0	-1	0	-0.340002	0.0371692	0.133779	-1.21115	7.45131e-13	1.81037e-11	0.176933	0.264572	0.704746	3	20860720	20862395	-	2
AT3G56360	-1	-1	0	-1.26146	1.0295e-35	2.94702e-33	-1.16025	1.52293e-30	1.62698e-28	-0.138647	0.161171	0.591975	3	20896332	20897747	+	2
AT3G56500	0	-1	0	-0.119692	0.784555	0.901028	-1.17883	0.0146531	0.0467457	0.0566753	0.900882	0.979976	3	20943638	20943970	+	2
AT3G56980	-1	-1	0	-2.67768	1.39251e-107	1.0364e-103	-2.39976	3.67661e-86	2.93184e-83	-0.382403	0.00066178	0.0221205	3	21086390	21087710	-	2
AT3G57310	0	-1	0	0.196026	0.83933	0.930633	-2.93324	0.00345948	0.0138827	-0.610341	0.505446	1	3	21208117	21208642	-	2
AT3G58000	1	-1	0	1.77026	0.00102019	0.00744163	-1.57857	0.00313171	0.0127391	0.842051	0.0703492	0.414489	3	21474870	21475750	+	2
AT3G58190	0	-1	0	0.0752496	0.83466	0.928372	-1.63028	1.88026e-05	0.000140363	-0.445155	0.19896	0.64028	3	21548484	21549572	-	2
AT3G58810	-1	-1	0	-1.37656	2.2742e-36	6.9148e-34	-1.13858	1.04456e-25	8.27052e-24	-0.397851	0.000198315	0.00889164	3	21749966	21752141	+	2
AT3G59010	-1	0	0	-3.08073	0.00827909	0.0418889	1.11731	0.244274	0.408796	-0.312145	0.757329	1	3	21802770	21805335	-	2
AT3G60270	-1	-1	0	-1.79933	0.00392574	0.0228563	-3.03932	5.15652e-05	0.00034627	1.43632	0.00248288	0.0586108	3	22277797	22278837	-	2
AT3G60700	-1	-1	0	-1.57035	0.000534386	0.00430128	-2.14099	2.62881e-06	2.34502e-05	-0.417958	0.339472	0.757297	3	22438223	22439294	+	2
AT3G61060	-1	-1	0	-1.2074	8.44018e-10	2.43793e-08	-1.72916	2.35284e-18	1.00218e-16	-0.446811	0.0193793	0.21163	3	22602816	22604582	+	2
AT3G61210	0	-1	0	-0.783494	0.000464037	0.00379803	-1.06579	1.44537e-06	1.36516e-05	-0.101302	0.638552	0.904697	3	22658632	22659896	-	2
AT3G61430	-1	-1	0	-1.14378	3.4021e-25	4.86937e-23	-2.00382	1.83728e-73	9.54019e-71	-0.342998	0.00182995	0.0469872	3	22733243	22735394	+	2
AT3G61450	-1	-1	0	-1.24062	0.000788189	0.00600433	-1.09706	0.00197017	0.00852847	-0.264904	0.437704	0.817613	3	22738353	22740112	+	2
AT3G61930	0	-1	0	-0.981724	1.34963e-05	0.00016835	-1.32615	2.59979e-08	3.35344e-07	-0.51253	0.0215162	0.224588	3	22935510	22936253	+	2
AT3G62160	0	-1	0	-0.671974	0.00199365	0.013077	-1.0118	5.03783e-06	4.25272e-05	0.13041	0.535729	0.864127	3	23014127	23015956	-	2
AT3G62280	0	-1	0	-0.472224	0.00387512	0.0226306	-1.08231	6.17009e-11	1.15867e-09	0.247134	0.113485	0.51423	3	23049324	23051309	-	2
AT3G63110	0	-1	0	-0.968617	3.18742e-10	9.7625e-09	-1.26416	1.59275e-15	5.34781e-14	-0.84289	3.03362e-08	4.14392e-06	3	23317971	23319636	-	2
AT3G63540	-1	0	0	-1.00372	8.55561e-05	0.000879106	-0.528167	0.0375922	0.100438	-0.241352	0.339309	0.757297	3	23458642	23459804	-	2
AT4G00070	0	-1	0	-0.184219	0.319968	0.559543	-1.009	6.54147e-08	7.89291e-07	-0.201213	0.252997	0.694161	4	29072	31426	-	2
AT4G01240	0	-1	0	-0.131311	0.341034	0.581068	-1.13259	3.27063e-14	9.53351e-13	0.28463	0.0324907	0.2809	4	517795	521972	-	2
AT4G01335	0	-1	0	-1.26426	0.282846	0.52169	-2.61221	0.00689943	0.0250082	0.345421	0.700599	1	4	553332	554187	+	2
AT4G01630	0	-1	0	-0.261544	0.0865242	0.242246	-1.09048	9.74249e-11	1.78157e-09	0.37558	0.0136639	0.17332	4	700566	701769	+	2
AT4G01670	0	-1	0	-0.685863	0.0458964	0.155693	-1.06128	0.00211578	0.00905697	-0.234861	0.47627	0.840841	4	711192	712643	-	2
AT4G01750	0	-1	0	-0.512571	6.52543e-09	1.61889e-07	-1.0683	7.96823e-32	9.33569e-30	-0.0868506	0.308569	0.738621	4	756348	758725	+	2
AT4G01770	0	-1	0	-0.469485	3.71241e-05	0.000416745	-1.72856	3.39842e-43	6.96147e-41	0.131047	0.221386	0.662035	4	764473	766876	+	2
AT4G01915	0	-1	0	-0.847406	0.00119034	0.0084827	-1.04264	0.000238628	0.00134277	-0.23416	0.371629	0.779792	4	827216	828824	+	2
AT4G01970	0	-1	0	-0.977572	0.0275999	0.107193	-1.26977	0.00208357	0.00894074	-0.0858627	0.82802	0.963005	4	853922	857401	-	2
AT4G02075	-1	-1	0	-1.22135	6.05897e-15	3.52304e-13	-1.94281	5.11613e-34	6.8815e-32	-0.16329	0.273032	0.710674	4	913334	916509	-	2
AT4G02650	0	-1	0	-1.09867	0.033525	0.123747	-1.34924	0.0101843	0.0346693	0.345089	0.463673	0.832976	4	1156379	1158788	+	2
AT4G03480	-1	-1	0	-1.42442	4.27579e-06	5.99308e-05	-1.97597	3.38925e-10	5.73732e-09	0.117732	0.660102	0.914148	4	1545470	1548871	-	2
AT4G04035	-1	0	0	-4.04584	0.00892652	0.0445787	0.351127	0.764875	0.861705	0.0973112	0.930605	1	4	842657	843035	+	2
AT4G04640	0	-1	0	-0.859054	6.02567e-11	2.06035e-09	-1.03483	7.91549e-15	2.45468e-13	-0.613811	2.05268e-06	0.000189457	4	2350498	2352025	-	2
AT4G04955	0	-1	0	-0.626781	3.51079e-08	7.70029e-07	-1.0745	5.10895e-21	2.83763e-19	-0.0180881	0.87173	0.972989	4	2522034	2525352	-	2
AT4G04972	-1	-1	0	-1.28208	0.004813	0.0269885	-1.38409	0.00115374	0.00535122	-0.137757	0.716308	0.931823	4	2543422	2544249	+	2
AT4G07820	-1	0	-1	-1.00193	1.95294e-08	4.49538e-07	-0.84811	1.12087e-06	1.07921e-05	-1.07358	8.10059e-10	1.3948e-07	4	4636624	4637450	-	2
AT4G08290	-1	-1	0	-2.03661	3.5342e-13	1.6648e-11	-2.33134	8.26278e-17	3.06974e-15	-0.729034	0.00839591	0.129445	4	5238773	5241112	+	2
AT4G08300	-1	-1	0	-2.7986	1.27197e-24	1.73174e-22	-2.31155	4.93736e-18	2.04157e-16	-0.591491	0.0236055	0.237096	4	5244865	5248394	+	2
AT4G08360	-1	-1	0	-2.34066	0.000775944	0.00591913	-2.21183	0.00298591	0.0122195	-2.0908	0.00361659	0.0766387	4	5295756	5297084	+	2
AT4G08535	0	0	-1	-0.299184	0.508173	0.723147	-0.285477	0.521043	0.682771	-1.51984	0.00160841	0.0433648	4	5424946	5427501	+	2
AT4G09110	-1	-1	0	-1.40577	1.70463e-12	7.23593e-11	-1.49206	9.16908e-14	2.51508e-12	-0.0114009	0.951634	0.990371	4	5812335	5813642	+	2
AT4G10350	0	-1	0	-0.468394	0.0135789	0.0621035	-1.35419	4.53589e-11	8.69334e-10	0.312756	0.0923005	0.470517	4	6415120	6416961	-	2
AT4G11050	0	-1	0	-0.372879	0.0162129	0.0712601	-1.3004	6.30732e-16	2.20391e-14	0.236758	0.116195	0.518229	4	6747234	6751536	-	2
AT4G11390	0	-1	0	-0.111543	0.744489	0.878034	-1.61313	1.11342e-05	8.723e-05	0.518719	0.102075	0.491625	4	6927825	6930576	+	2
AT4G11530	0	-1	0	-0.62695	1.95148e-05	0.000232636	-1.195	1.03625e-15	3.53784e-14	-0.102163	0.473792	0.839295	4	6986838	6989793	+	2
AT4G11547	0	-1	0	-0.692694	0.00137044	0.00955362	-1.13928	2.39885e-07	2.62814e-06	-0.0666689	0.745936	0.939008	4	6994045	6995237	-	2
AT4G12500	0	0	-1	-0.657256	0.0537453	0.174321	-0.328856	0.312001	0.486443	-1.16105	0.000487507	0.0175949	4	7413990	7414955	-	2
AT4G12545	-1	-1	0	-1.44523	2.72604e-17	1.95714e-15	-2.80289	3.14356e-48	7.97607e-46	-0.521601	0.00108872	0.0326362	4	7434199	7434858	+	2
AT4G12550	-1	-1	0	-1.19387	3.28868e-13	1.55571e-11	-2.36992	1.72789e-42	3.29746e-40	-0.367366	0.0222834	0.229095	4	7439115	7439805	+	2
AT4G13310	-1	-1	0	-1.51705	0.0018727	0.012437	-1.32459	0.00692564	0.025091	-1.07224	0.02764	0.25725	4	7750305	7753210	+	2
AT4G13440	0	-1	0	-0.751161	6.17147e-05	0.000655585	-1.79966	4.29698e-19	2.01138e-17	0.204995	0.244185	0.68652	4	7810014	7812610	+	2
AT4G13500	0	-1	0	0.20077	0.798403	0.908852	-2.57338	0.00240177	0.0101221	-0.548008	0.435918	0.817304	4	7856767	7857933	-	2
AT4G13580	0	-1	0	-0.632252	3.94976e-14	2.05572e-12	-1.15745	5.90761e-43	1.1673e-40	-0.0575306	0.478486	0.841778	4	7900374	7901328	+	2
AT4G13620	0	-1	0	-0.977807	1.23726e-14	6.85496e-13	-2.30581	8.05508e-61	3.10093e-58	-0.189133	0.120494	0.526444	4	7932131	7933579	+	2
AT4G13680	0	-1	0	-0.980975	0.00187709	0.0124552	-2.16028	4.15655e-12	9.09889e-11	-0.269812	0.315811	0.744903	4	7951491	7952978	-	2
AT4G14130	-1	-1	0	-1.1242	3.13962e-18	2.50363e-16	-1.55222	5.23471e-32	6.21705e-30	-0.14648	0.242603	0.684985	4	8137020	8138392	-	2
AT4G14380	0	-1	0	-0.529926	0.057757	0.183442	-1.34386	5.46644e-06	4.58852e-05	-0.295584	0.253687	0.694551	4	8285578	8286772	+	2
AT4G14830	0	-1	0	-0.752807	0.0119607	0.0562583	-1.05984	0.000207448	0.00118645	0.122791	0.651025	0.910575	4	8510678	8511928	+	2
AT4G15160	0	-1	0	-0.746052	5.23882e-26	8.23749e-24	-1.30529	5.02499e-75	2.73654e-72	0.0671866	0.335039	0.756511	4	8646150	8647252	+	2
AT4G15290	-1	-1	0	-1.11967	9.49363e-13	4.1975e-11	-2.17375	3.41779e-38	5.33653e-36	-0.137703	0.345335	0.762399	4	8721482	8726733	-	2
AT4G15300	-1	-1	0	-1.07157	7.80951e-13	3.4944e-11	-3.66488	5.47813e-66	2.49624e-63	0.0123012	0.928856	0.985208	4	8730499	8732851	-	2
AT4G15310	0	-1	0	-0.170724	0.619516	0.805014	-2.27761	1.73268e-07	1.94604e-06	0.327965	0.285595	0.722436	4	8736721	8740211	+	2
AT4G15340	0	-1	0	-0.551666	0.000363601	0.00306589	-1.0021	1.1999e-10	2.16408e-09	-0.333907	0.0304824	0.273138	4	8754440	8760600	-	2
AT4G15350	0	-1	0	0.266746	0.273861	0.511225	-2.19828	3.31288e-14	9.64405e-13	0.184035	0.433777	0.816835	4	8762832	8764777	+	2
AT4G15370	1	-1	0	1.2341	6.17484e-05	0.000655585	-2.86465	1.05993e-07	1.2339e-06	0.0560099	0.854584	0.968824	4	8773730	8779685	-	2
AT4G15390	0	-1	0	-0.427012	6.91384e-07	1.16683e-05	-1.21997	1.40872e-45	3.24266e-43	0.0341067	0.689356	0.922214	4	8792707	8794442	-	2
AT4G15417	0	-1	0	-0.810223	0.000208112	0.00189122	-1.25795	9.27111e-09	1.28256e-07	-0.30554	0.141214	0.560642	4	8821651	8823076	+	2
AT4G15740	0	-1	0	0.200191	0.293997	0.533255	-1.01482	2.29957e-07	2.52557e-06	0.71854	9.64762e-05	0.00486896	4	8964683	8966351	-	2
AT4G15990	0	-1	0	-0.199189	0.651686	0.82619	-1.26338	0.00537881	0.020171	-0.830789	0.0596674	0.381553	4	9060953	9061833	-	2
AT4G16370	-1	-1	0	-1.85773	1.03785e-64	1.78254e-61	-1.5181	2.29736e-44	4.88528e-42	-0.302225	0.00455769	0.0880252	4	9247302	9250343	-	2
AT4G16640	-1	0	0	-1.14096	6.64491e-06	8.91097e-05	-0.870681	0.000343624	0.00185235	-0.096521	0.686416	0.921215	4	9367147	9368852	-	2
AT4G17215	0	-1	0	-0.512747	2.54429e-08	5.72671e-07	-1.00063	3.13854e-27	2.78085e-25	-0.0248992	0.781418	0.949365	4	9655669	9656654	+	2
AT4G17340	-1	-1	0	-1.13728	1.04953e-13	5.3138e-12	-2.33645	2.02978e-52	6.47442e-50	-0.482284	0.00158688	0.0431808	4	9698940	9700472	+	2
AT4G17680	-1	-1	-1	-1.62866	0.000161401	0.00152379	-2.93977	6.76648e-08	8.14458e-07	-1.64111	0.000268384	0.0109764	4	9842589	9844334	-	2
AT4G17788	0	-1	0	-0.608585	0.282386	0.521343	-1.87881	0.00305261	0.0124673	-0.0821998	0.887575	0.976819	4	9888982	9889070	+	2
AT4G18197	0	-1	0	0.0886788	0.758765	0.887094	-1.30597	9.25645e-06	7.39192e-05	-0.213418	0.426935	0.812282	4	10071481	10073557	+	2
AT4G18940	0	-1	0	-0.700688	0.00438286	0.0250475	-1.63343	1.31412e-09	2.08392e-08	0.103959	0.654823	0.911989	4	10372658	10373895	+	2
AT4G19100	-1	-1	0	-1.20888	0.00216528	0.0140338	-1.14038	0.00549876	0.020569	-0.280608	0.467732	0.83563	4	10453415	10454515	+	2
AT4G19370	-1	0	0	-1.57115	1.42466e-11	5.30163e-10	-0.949445	2.35932e-05	0.000171929	-0.309813	0.158198	0.587756	4	10566068	10567838	-	2
AT4G20390	0	-1	0	-0.69747	8.07642e-23	9.54129e-21	-1.3804	2.45031e-82	1.7097e-79	-0.115076	0.096506	0.480227	4	11006815	11008076	+	2
AT4G20450	0	-1	0	0.0672096	0.892917	0.953849	-1.58126	0.00427987	0.0166308	0.0609787	0.893596	0.979254	4	11023918	11029090	-	2
AT4G20780	0	-1	0	-0.408457	0.00324597	0.0195723	-1.07951	9.84838e-15	3.02468e-13	0.0830964	0.538269	0.865234	4	11133095	11134075	-	2
AT4G21870	0	-1	-1	-0.233518	0.634853	0.815609	-2.19682	1.24213e-05	9.62999e-05	-1.44992	0.000430057	0.0159059	4	11603481	11604637	-	2
AT4G22640	0	-1	0	-0.00486932	0.986806	0.994287	-1.67515	1.65326e-07	1.86434e-06	0.392794	0.164757	0.59705	4	11911575	11912665	+	2
AT4G22950	0	-1	0	-0.459084	0.0371371	0.133699	-1.21887	2.00126e-08	2.6409e-07	0.608433	0.00416548	0.0838416	4	12023824	12028004	-	2
AT4G22980	0	-1	0	-0.859793	2.41001e-05	0.000282027	-1.0606	2.42641e-07	2.65703e-06	-0.514309	0.00861088	0.131375	4	12043869	12045840	-	2
AT4G23070	0	-1	0	-0.182897	0.516642	0.729316	-1.03038	0.000314942	0.00171806	0.0168229	0.949409	0.989719	4	12090690	12092217	-	2
AT4G23280	0	0	-1	-1.45948	0.0334761	0.123608	-0.770329	0.239875	0.403892	-2.28869	0.000675733	0.022368	4	12174733	12177576	+	2
AT4G23400	0	-1	0	-0.694607	7.27453e-10	2.12599e-08	-1.25903	8.59477e-29	8.41685e-27	-0.162931	0.144961	0.565978	4	12220641	12222468	+	2
AT4G24350	-1	0	-1	-1.22293	0.000966047	0.00711267	-0.051241	0.887096	0.938235	-1.41685	0.000310055	0.0123121	4	12609373	12611468	+	2
AT4G25050	-1	-1	0	-1.13713	1.52947e-05	0.000187534	-1.22349	1.08612e-05	8.54509e-05	-0.680296	0.0082205	0.127701	4	12870006	12871564	+	2
AT4G25080	-1	-1	0	-1.06215	3.84554e-10	1.16504e-08	-1.08544	1.79105e-10	3.14887e-09	-0.381541	0.021961	0.227115	4	12876822	12878703	+	2
AT4G25110	-1	-1	0	-1.03825	0.000794302	0.00603443	-1.5675	4.60663e-07	4.80415e-06	-0.170694	0.571138	0.879896	4	12887474	12890262	-	2
AT4G25190	0	-1	0	-0.0206045	0.951657	0.979514	-1.42771	5.12866e-05	0.000344606	0.519346	0.113922	0.514633	4	12914183	12916156	-	2
AT4G25250	0	-1	0	-0.938112	1.12932e-16	7.85531e-15	-1.63584	1.00246e-45	2.38116e-43	0.30377	0.00512547	0.0951142	4	12934562	12935470	+	2
AT4G25350	0	-1	0	-0.844489	1.71298e-05	0.000207303	-1.58648	1.6496e-13	4.3848e-12	-0.12947	0.478221	0.841611	4	12962965	12966629	-	2
AT4G25560	0	-1	0	-0.505032	0.0325387	0.121108	-1.51589	4.73027e-10	7.84677e-09	0.110028	0.615142	0.896063	4	13052503	13053742	+	2
AT4G25830	0	-1	0	-0.54487	0.0368836	0.132989	-1.1462	6.36554e-06	5.26212e-05	-0.442025	0.0757342	0.426551	4	13133402	13135286	+	2
AT4G26555	0	-1	0	-0.484308	0.0233055	0.0947554	-1.0563	1.06093e-06	1.02592e-05	-0.485912	0.0199494	0.215151	4	13404430	13406259	-	2
AT4G26560	0	-1	0	-0.375	0.348853	0.587856	-1.51699	0.000120481	0.000734596	-0.00445064	0.989907	0.998103	4	13406733	13408087	-	2
AT4G26880	0	-1	0	-0.798336	0.0619462	0.19261	-2.73768	7.36285e-07	7.35561e-06	-0.69385	0.0866497	0.457591	4	13508042	13508813	-	2
AT4G27310	0	-1	0	-0.901199	2.26679e-06	3.41518e-05	-1.11432	4.65246e-09	6.75423e-08	-0.57732	0.00199689	0.049716	4	13675537	13677055	+	2
AT4G27400	0	-1	0	-0.925058	7.12637e-11	2.41087e-09	-4.11146	2.11529e-88	1.81655e-85	-0.109674	0.429964	0.813964	4	13705267	13706843	+	2
AT4G27410	-1	-1	0	-1.07493	6.01828e-11	2.06035e-09	-1.32475	9.85734e-16	3.37569e-14	-0.46337	0.00406239	0.0827419	4	13707192	13709170	-	2
AT4G27450	-1	-1	0	-1.09257	0.000327297	0.00279995	-1.23684	4.96191e-05	0.00033461	-0.544978	0.0722489	0.418069	4	13727370	13729002	-	2
AT4G27710	0	-1	0	-0.818607	4.38811e-09	1.12103e-07	-1.01614	3.44075e-13	8.82033e-12	-0.461068	0.00064336	0.0216817	4	13828189	13830682	+	2
AT4G27745	0	-1	0	-0.697672	3.02345e-08	6.71051e-07	-1.08345	8.79468e-18	3.54454e-16	-0.033926	0.781687	0.949365	4	13839842	13841536	+	2
AT4G28040	-1	-1	0	-1.72555	4.07408e-32	9.28226e-30	-2.07065	9.0122e-45	1.97279e-42	-0.656563	3.33264e-06	0.000294335	4	13940307	13942436	+	2
AT4G28110	0	-1	0	-0.673699	0.0136437	0.0623108	-1.04193	8.08897e-05	0.000518698	-0.0778836	0.768068	0.945241	4	13968029	13969525	-	2
AT4G28410	-1	-1	0	-1.12853	3.58994e-14	1.87281e-12	-1.49036	4.75726e-23	3.07884e-21	-0.398779	0.00693251	0.114994	4	14052180	14055040	+	2
AT4G29740	-1	-1	0	-2.14728	4.58552e-36	1.36514e-33	-2.42144	1.90271e-45	4.29128e-43	-0.82718	2.63386e-07	2.94905e-05	4	14566183	14569380	+	2
AT4G29905	-1	-1	0	-1.56976	1.58273e-10	5.09212e-09	-2.16135	1.44511e-18	6.28974e-17	-0.487341	0.0458714	0.334992	4	14626921	14627631	-	2
AT4G30280	0	-1	0	-0.545328	7.79078e-09	1.91578e-07	-1.48303	5.28698e-54	1.736e-51	0.122226	0.182005	0.617925	4	14825757	14827211	-	2
AT4G30420	0	-1	0	-0.970284	2.11421e-09	5.68855e-08	-1.49146	3.57673e-19	1.6884e-17	-0.0632324	0.667011	0.915654	4	14876905	14878914	+	2
AT4G30450	0	-1	0	-0.875372	1.73811e-06	2.69879e-05	-1.20381	4.67452e-11	8.95134e-10	-0.25201	0.167417	0.600633	4	14886027	14886784	-	2
AT4G31320	0	-1	0	-0.440349	6.13103e-05	0.000652142	-1.19292	2.84103e-26	2.30989e-24	0.112981	0.289604	0.72537	4	15193709	15194665	-	2
AT4G31408	-1	0	0	-1.27797	0.0077278	0.0396658	0.670357	0.144512	0.281534	-0.360908	0.429249	0.813477	4	15241687	15242987	-	2
AT4G31470	-1	-1	0	-1.14887	5.57219e-20	5.05756e-18	-2.76292	2.59744e-76	1.5262e-73	0.0109006	0.924712	0.983958	4	15261444	15262412	-	2
AT4G31510	0	-1	0	-0.898189	9.09545e-09	2.1955e-07	-1.12512	4.01562e-13	1.01772e-11	-0.175879	0.224799	0.664954	4	15276076	15277505	-	2
AT4G31970	0	0	1	-0.486438	0.0502822	0.166031	-0.900541	0.000326961	0.00177711	1.08294	1.16581e-05	0.00088472	4	15462350	15464563	+	2
AT4G32340	-1	0	0	-1.64524	0.000407042	0.00338994	-0.983654	0.0168127	0.0523417	-0.19288	0.644157	0.907862	4	15612337	15614544	-	2
AT4G33020	0	-1	0	0.000242168	0.999339	0.999811	-1.52468	7.31637e-06	5.97731e-05	0.515335	0.110288	0.507742	4	15932420	15934762	-	2
AT4G33610	-1	-1	0	-1.25736	1.68901e-38	5.46553e-36	-1.39047	1.58433e-47	3.84509e-45	-0.0283436	0.762755	0.944494	4	16146227	16147073	+	2
AT4G33790	-1	-1	0	-1.20509	1.12498e-14	6.24838e-13	-2.68491	4.45478e-49	1.18412e-46	-0.138089	0.316439	0.745098	4	16204096	16207956	-	2
AT4G33880	0	-1	0	0.184917	0.313907	0.553291	-1.11917	1.86844e-09	2.88709e-08	0.527467	0.00330575	0.0722889	4	16239363	16241169	-	2
AT4G34060	0	-1	0	-0.296627	0.5118	0.725827	-1.1609	0.00427227	0.0166042	-0.450546	0.295206	0.729541	4	16313366	16319426	+	2
AT4G34419	0	-1	0	0.0746569	0.795722	0.907168	-1.33361	9.20311e-06	7.35458e-05	0.26387	0.29979	0.73195	4	16456519	16457269	+	2
AT4G34881	-1	-1	0	-1.33709	2.61446e-16	1.75302e-14	-1.50178	1.11348e-18	4.96242e-17	-0.465339	0.00336609	0.0732777	4	16617608	16618573	+	2
AT4G35060	0	-1	0	-0.590294	1.08054e-11	4.08921e-10	-1.004	3.90613e-31	4.38272e-29	-0.147479	0.0806236	0.442083	4	16685612	16686818	-	2
AT4G35770	-1	-1	0	-2.33933	5.70779e-05	0.00061271	-2.35141	6.57275e-05	0.000431891	-1.3105	0.0232636	0.234806	4	16944878	16946266	+	2
AT4G36230	0	-1	0	-1.00075	0.0129059	0.0597722	-1.49816	0.000329521	0.00178929	-0.069026	0.861788	0.971714	4	17145525	17146544	+	2
AT4G36540	0	-1	0	-0.864189	0.00105299	0.00764096	-1.11565	2.27096e-05	0.000166086	-0.220431	0.375749	0.781872	4	17243583	17245296	+	2
AT4G36670	0	-1	0	-0.74516	0.00532303	0.0292963	-1.94915	9.19667e-13	2.20089e-11	-0.457216	0.0663418	0.404326	4	17287496	17289728	-	2
AT4G37160	0	-1	0	-0.538989	4.01257e-06	5.67402e-05	-2.71784	6.27097e-96	5.83409e-93	0.174888	0.127597	0.537841	4	17494512	17497276	-	2
AT4G37235	-1	-1	0	-2.0905	6.61029e-07	1.12069e-05	-2.48266	1.3383e-08	1.80882e-07	-0.322903	0.329195	0.751514	4	17517743	17519785	+	2
AT4G37340	0	-1	0	-0.602433	1.99922e-05	0.000237945	-1.06268	5.52029e-14	1.55824e-12	-0.226746	0.0875389	0.459916	4	17564825	17566839	-	2
AT4G37520	0	-1	0	-0.968359	2.73784e-10	8.53778e-09	-1.17693	1.65951e-14	4.99374e-13	-0.192855	0.207265	0.645876	4	17631500	17633249	+	2
AT4G37610	0	-1	0	-0.82422	0.000254229	0.00225434	-1.01588	6.27519e-06	5.19705e-05	-0.428288	0.0554733	0.368265	4	17670481	17672353	-	2
AT4G37700	-1	-1	0	-1.59532	1.53536e-21	1.59782e-19	-1.54226	7.25337e-22	4.31875e-20	-0.454513	0.00306104	0.0680279	4	17710182	17711031	-	2
AT4G38080	0	-1	0	-0.60532	1.76342e-25	2.57344e-23	-1.15897	3.00969e-88	2.4889e-85	-0.00877895	0.878107	0.974041	4	17882644	17883612	+	2
AT4G38470	0	-1	0	-0.70149	0.00317143	0.0191902	-1.0097	2.19592e-05	0.000161136	-0.0202889	0.931875	0.986401	4	17998896	18003757	+	2
AT4G38830	-1	-1	0	-1.05164	1.31434e-06	2.09919e-05	-1.84158	4.16897e-16	1.47286e-14	-0.251174	0.218892	0.659064	4	18122175	18124943	+	2
AT4G38860	0	-1	0	-0.80113	0.0516113	0.169393	-1.5812	0.000111556	0.00068731	-0.307643	0.446308	0.82223	4	18130237	18131284	+	2
AT4G38970	-1	0	0	-1.36938	0.00354165	0.0210034	0.190407	0.715625	0.828888	-1.37457	0.00966495	0.142164	4	18163496	18166008	-	2
AT4G39000	0	-1	0	-2.30282	0.0113094	0.0537495	-3.17813	0.000361626	0.00193816	-0.197587	0.759059	0.942649	4	18171589	18173840	-	2
AT4G39675	-1	-1	-1	-1.13927	0.000803079	0.00608834	-2.19258	3.17119e-10	5.38862e-09	-1.28829	0.000187528	0.00851985	4	18413775	18414240	+	2
AT4G40010	0	-1	0	-0.561331	1.62331e-05	0.000197104	-1.14603	7.21839e-18	2.93574e-16	0.114229	0.349477	0.764861	4	18548444	18551183	-	2
AT5G02090	0	-1	0	-0.992534	0.000674588	0.00524815	-1.56268	8.92237e-08	1.05129e-06	-0.100681	0.727782	0.935291	5	411981	412919	-	2
AT5G03552	0	-1	0	-0.664017	8.12285e-06	0.000106875	-1.18778	3.2073e-14	9.36113e-13	0.330303	0.0229687	0.232526	5	897020	897356	-	2
AT5G03553	0	-1	0	-0.531348	3.2773e-06	4.73322e-05	-1.07048	6.1699e-20	3.09233e-18	0.387646	0.000505341	0.0181976	5	896846	897746	+	2
AT5G03570	-1	-1	0	-1.32879	2.76605e-12	1.14159e-10	-1.75552	2.60903e-19	1.24742e-17	-0.793273	1.76377e-05	0.0012505	5	903470	906833	+	2
AT5G03995	0	-1	0	-0.672407	0.000939561	0.00696036	-1.08246	9.74215e-08	1.14065e-06	0.133145	0.484319	0.845053	5	1077483	1078304	-	2
AT5G04140	-1	-1	0	-1.33415	0.000207398	0.0018855	-1.84279	1.86787e-07	2.08529e-06	-0.503577	0.133297	0.546579	5	1129785	1138488	+	2
AT5G04970	0	-1	0	-0.625829	5.02336e-12	1.96775e-10	-2.44141	1.15703e-111	1.61463e-108	0.165844	0.0546994	0.366152	5	1464079	1467161	-	2
AT5G05250	-1	-1	0	-1.99435	3.08951e-46	1.46772e-43	-1.89187	4.95577e-43	9.96868e-41	-0.190953	0.140126	0.559581	5	1556987	1558486	-	2
AT5G05440	-1	-1	0	-1.01161	6.41383e-15	3.71005e-13	-1.15318	6.542e-19	2.99938e-17	-0.346174	0.0055065	0.0998479	5	1608988	1610527	+	2
AT5G06200	0	-1	0	-0.654495	7.13681e-10	2.08848e-08	-1.21313	1.74022e-28	1.67481e-26	0.0799116	0.434724	0.817241	5	1877134	1878324	+	2
AT5G06270	0	-1	0	-0.627992	1.10125e-07	2.18567e-06	-1.22184	1.37685e-24	9.91685e-23	-0.175129	0.121824	0.529065	5	1912013	1913728	+	2
AT5G06490	0	-1	0	-1.96738	0.012167	0.0569885	-1.93113	0.0151867	0.0481591	-0.466563	0.453975	0.826541	5	1977776	1978987	-	2
AT5G06570	-1	-1	0	-1.20758	2.08537e-06	3.17614e-05	-1.35618	7.88903e-08	9.37447e-07	-0.874945	0.000412835	0.0154705	5	2007419	2011179	-	2
AT5G06800	0	-1	0	-0.693041	1.79141e-07	3.40413e-06	-1.6185	1.09196e-32	1.36974e-30	-0.17398	0.181691	0.617925	5	2103115	2106004	+	2
AT5G06900	0	-1	0	-0.918131	0.204255	0.427222	-2.7586	0.000156899	0.000927765	0.609488	0.381311	0.783866	5	2136002	2137941	-	2
AT5G06905	0	-1	0	0.690433	0.216947	0.44367	-2.20068	8.55621e-05	0.000544282	0.320149	0.519978	0.860371	5	2138286	2140078	-	2
AT5G07080	0	-1	0	-0.873892	6.66791e-13	3.02604e-11	-1.31693	2.84494e-26	2.30989e-24	-0.00270898	0.981512	0.996892	5	2200174	2202158	+	2
AT5G07570	0	0	1	0.372573	0.269144	0.50623	-0.856186	0.0135485	0.0439097	1.27461	2.00232e-05	0.00138365	5	2391581	2396329	+	2
AT5G07680	0	-1	0	-0.658374	5.22286e-08	1.10119e-06	-1.20454	1.25187e-23	8.4192e-22	-0.43432	0.00020258	0.00906302	5	2435795	2437661	+	2
AT5G07780	0	-1	0	0.013715	0.941793	0.975386	-1.09773	2.42871e-08	3.14732e-07	0.147138	0.413098	0.803863	5	2479514	2482850	+	2
AT5G08090	0	-1	0	0.596423	0.701324	0.855848	-4.98495	0.00380861	0.0150591	0.511875	0.727724	1	5	2591711	2592899	+	2
AT5G08250	0	-1	0	-0.910557	6.15357e-07	1.05204e-05	-1.14357	2.97977e-08	3.79318e-07	0.0497827	0.771006	0.946041	5	2653554	2655870	-	2
AT5G09440	0	-1	0	-0.466165	2.54757e-06	3.78709e-05	-1.49973	3.22598e-50	9.11769e-48	-0.147799	0.124992	0.534673	5	2938193	2939715	+	2
AT5G09520	0	-1	0	-0.534386	2.06127e-08	4.71558e-07	-1.0789	1.54888e-30	1.64683e-28	-0.00946425	0.916621	0.982823	5	2958157	2958971	-	2
AT5G09530	0	-1	0	-0.845634	1.405e-24	1.88981e-22	-1.03973	2.15456e-36	3.06414e-34	-0.196795	0.0164663	0.193349	5	2959734	2961382	-	2
AT5G09978	0	-1	0	-0.596491	1.00938e-05	0.000130048	-1.54911	2.50458e-29	2.53042e-27	0.360663	0.00530161	0.0976888	5	3120655	3121879	+	2
AT5G10130	0	-1	0	-0.780579	5.31373e-29	9.97016e-27	-2.05353	2.06424e-164	1.53635e-160	0.235744	0.000414024	0.0154806	5	3171266	3172701	-	2
AT5G13770	-1	-1	0	-1.28301	3.89209e-06	5.51763e-05	-1.78045	1.37172e-09	2.16757e-08	-0.806928	0.00414066	0.0835883	5	4445423	4447476	+	2
AT5G14070	0	-1	0	-0.726621	0.000553876	0.00443418	-1.23022	1.47258e-08	1.97714e-07	0.495918	0.00934517	0.138455	5	4541780	4542585	+	2
AT5G14120	-1	-1	0	-1.27674	3.36364e-11	1.17533e-09	-1.21511	2.73644e-10	4.68553e-09	-0.802277	2.74986e-05	0.00177744	5	4555821	4558710	+	2
AT5G14470	-1	0	0	-1.19556	0.000251492	0.00223273	-0.77135	0.0197306	0.059638	-0.656685	0.0400254	0.314718	5	4662775	4664681	-	2
AT5G14650	-1	0	0	-1.35765	1.32029e-07	2.58591e-06	-0.761811	0.00234149	0.00989417	-0.795308	0.00159404	0.0433182	5	4724407	4726675	+	2
AT5G14880	0	-1	0	-0.753246	3.1497e-12	1.28568e-10	-1.06052	1.15406e-22	7.21786e-21	-0.258991	0.0153092	0.184956	5	4813931	4817881	+	2
AT5G15150	0	-1	0	-0.614561	3.05073e-13	1.46173e-11	-1.49696	3.61906e-62	1.46921e-59	-0.0200362	0.803584	0.956495	5	4913699	4915976	-	2
AT5G15180	0	-1	0	-0.51828	0.000241765	0.00215839	-1.56512	1.26876e-27	1.1658e-25	0.0857654	0.531528	0.86329	5	4930425	4932406	+	2
AT5G15240	-1	0	0	-1.13333	0.00124557	0.00881775	-0.188638	0.575523	0.728226	-0.27229	0.411834	0.803062	5	4947577	4950445	+	2
AT5G15265	0	-1	0	-0.386078	0.00196588	0.0129329	-1.15182	6.45731e-19	2.97276e-17	0.311855	0.0101771	0.145825	5	4956314	4957633	+	2
AT5G15290	-1	0	0	-1.83154	7.01311e-07	1.17854e-05	-0.567456	0.112621	0.233915	-0.618452	0.0970985	0.481381	5	4967011	4968092	+	2
AT5G16400	-1	-1	0	-1.02886	6.95344e-05	0.000729245	-1.19785	4.20542e-06	3.60455e-05	-0.475122	0.0540531	0.363488	5	5363420	5365391	-	2
AT5G17165	0	-1	0	-0.475663	0.184302	0.400808	-1.23966	0.000836613	0.00405908	-0.359127	0.305666	0.73635	5	5643118	5647807	-	2
AT5G19860	0	-1	0	-0.698743	2.40601e-15	1.4638e-13	-1.00253	5.54167e-30	5.75509e-28	-0.111066	0.200517	0.641656	5	6713953	6715918	-	2
AT5G19970	0	-1	0	-0.831282	3.68612e-10	1.12283e-08	-1.81522	8.40533e-41	1.47775e-38	-0.592481	4.44219e-06	0.000377678	5	6746814	6748982	+	2
AT5G20045	0	-1	0	-0.326121	0.124704	0.309136	-1.98423	2.91403e-16	1.04103e-14	0.0536962	0.797927	0.95499	5	6771472	6772252	-	2
AT5G20250	-1	-1	0	-1.30457	1.47117e-06	2.3221e-05	-1.03351	0.000135303	0.000813815	-0.998296	0.000225279	0.00977961	5	6833564	6836862	+	2
AT5G20470	-1	-1	0	-1.67276	7.49302e-07	1.25321e-05	-2.83029	7.18655e-14	1.99331e-12	-0.628132	0.0241976	0.240101	5	6916181	6920120	-	2
AT5G20640	-1	-1	0	-1.50587	6.47083e-07	1.09955e-05	-1.39994	3.44675e-06	3.0027e-05	0.164331	0.526638	0.861108	5	6984240	6985365	+	2
AT5G20710	0	-1	0	-0.441467	0.167122	0.375062	-1.01328	0.00161013	0.00714874	0.0205343	0.947579	0.989345	5	7010451	7014249	+	2
AT5G21050	0	-1	0	0.270953	0.260455	0.496495	-1.03528	1.4816e-05	0.000112943	0.153278	0.506202	0.854373	5	7147890	7148957	+	2
AT5G21940	-1	-1	0	-1.3445	5.20906e-06	7.17508e-05	-1.38718	2.57853e-06	2.30663e-05	-0.198453	0.499672	0.852313	5	7249014	7250770	-	2
AT5G22920	-1	-1	0	-1.3799	7.23651e-08	1.47424e-06	-1.43795	1.90338e-08	2.51769e-07	-0.626949	0.0134267	0.171945	5	7664871	7667288	+	2
AT5G23210	0	-1	0	-0.474931	2.2949e-05	0.000269545	-1.4826	4.5602e-38	7.07084e-36	-0.159972	0.15101	0.5762	5	7810645	7815089	+	2
AT5G24030	0	-1	0	-0.70818	8.04372e-06	0.000105896	-1.07363	1.34382e-11	2.74517e-10	-0.297544	0.0602351	0.383535	5	8118317	8122914	-	2
AT5G24040	0	-1	0	-0.86691	0.00074224	0.00569902	-1.0211	0.000172026	0.00100339	0.210256	0.37244	0.780455	5	8125949	8127346	-	2
AT5G24100	0	-1	0	-0.401707	0.000147913	0.00141621	-1.08177	2.90845e-23	1.91563e-21	0.216872	0.0360015	0.297567	5	8148544	8151385	+	2
AT5G24220	0	-1	0	-0.519217	0.146981	0.344955	-1.62549	4.18086e-05	0.000287674	0.0408899	0.900422	0.97997	5	8225861	8227782	+	2
AT5G24230	-1	-1	0	-1.03947	1.41823e-09	3.90942e-08	-1.3125	2.98239e-14	8.75043e-13	-0.0776362	0.636472	0.904176	5	8228829	8230964	+	2
AT5G24240	0	-1	0	-0.498265	0.0200721	0.0844647	-1.33103	5.26279e-09	7.57137e-08	0.181773	0.357297	0.769984	5	8230916	8234150	-	2
AT5G24410	0	-1	0	-0.756766	1.45676e-07	2.83086e-06	-1.74212	3.5835e-31	4.04103e-29	-0.226104	0.0969386	0.48117	5	8332420	8334129	-	2
AT5G24490	-1	-1	0	-1.02333	3.22743e-06	4.66724e-05	-1.13192	2.47629e-07	2.709e-06	-0.44721	0.0393058	0.312307	5	8365601	8367460	+	2
AT5G24910	0	-1	0	-0.359606	0.0153901	0.0684796	-1.4644	4.92005e-21	2.73952e-19	0.0755436	0.587108	0.885328	5	8567504	8570367	-	2
AT5G25280	-1	-1	0	-1.10925	6.18657e-19	5.193e-17	-1.15688	1.59886e-20	8.52012e-19	-0.422148	0.000610945	0.0211457	5	8773734	8776594	+	2
AT5G25810	0	-1	0	-0.756961	1.52656e-09	4.19251e-08	-1.27953	5.41759e-24	3.75664e-22	-0.0728311	0.536047	0.864127	5	8986542	8987898	-	2
AT5G26200	0	-1	0	-0.495864	0.278259	0.51637	-1.70412	0.000151673	0.000899721	-0.476796	0.270325	0.708308	5	9157142	9158404	+	2
AT5G26280	0	-1	0	-0.804027	1.21798e-05	0.000153297	-1.00849	4.08495e-08	5.09261e-07	-0.581008	0.00155948	0.0424916	5	9208573	9210654	+	2
AT5G26660	0	-1	0	-0.861333	2.83411e-11	9.99684e-10	-1.94324	6.73226e-45	1.4883e-42	0.0932799	0.444011	0.821645	5	9331565	9333284	-	2
AT5G26930	0	-1	0	-0.45885	0.38772	0.623165	-3.36645	0.000116401	0.000712737	0.240434	0.651914	0.911046	5	9479424	9480200	+	2
AT5G28340	0	-1	0	-1.43495	0.137828	0.329913	-2.33421	0.012168	0.04025	0.577125	0.538778	0.865251	5	10314118	10317160	+	2
AT5G28630	0	-1	0	-0.715578	0.000878353	0.00656354	-1.63089	1.33104e-12	3.09578e-11	0.5579	0.00607588	0.105594	5	10636612	10637384	+	2
AT5G28770	-1	-1	0	-1.11095	3.27974e-12	1.33146e-10	-1.41176	4.81848e-19	2.24607e-17	-0.324071	0.0333317	0.285717	5	10796457	10798305	-	2
AT5G35525	0	-1	0	-0.637118	0.0098252	0.0481936	-1.08241	7.06896e-06	5.79426e-05	-0.227562	0.325782	0.74895	5	13707035	13708040	+	2
AT5G35790	-1	0	0	-1.11944	2.84437e-06	4.15908e-05	-0.709754	0.00398372	0.0156269	-0.612347	0.00815603	0.127085	5	13956672	13959830	-	2
AT5G37260	-1	-1	0	-1.19588	8.12986e-07	1.35465e-05	-1.15352	1.98377e-06	1.81382e-05	-0.154469	0.504607	0.853956	5	14751344	14753088	-	2
AT5G37540	0	-1	0	-0.669181	2.31724e-08	5.25273e-07	-1.04877	1.37653e-18	6.01469e-17	0.022933	0.842683	0.966162	5	14912659	14914449	+	2
AT5G38450	-1	0	0	-1.403	3.06596e-11	1.07976e-09	-0.752312	0.000227417	0.00128747	-0.237503	0.226752	0.66732	5	15393720	15397295	-	2
AT5G38820	-1	0	0	-1.51111	5.97849e-06	8.09998e-05	-0.887012	0.0136748	0.0442251	-0.742385	0.0271514	0.254964	5	15543115	15545448	+	2
AT5G38940	0	-1	0	-0.386846	0.243689	0.477541	-1.71158	1.45712e-06	1.37366e-05	-0.289036	0.365702	0.775538	5	15588623	15589791	+	2
AT5G39000	-1	-1	0	-1.16284	0.000112499	0.00111788	-1.99962	4.77163e-11	9.11386e-10	-0.572107	0.026588	0.251735	5	15611812	15614664	+	2
AT5G40590	-1	-1	0	-1.29309	1.06476e-05	0.000136476	-1.75556	1.89792e-09	2.92456e-08	-0.94304	0.000704907	0.0231467	5	16251318	16252434	-	2
AT5G40890	0	-1	0	-0.891135	1.43392e-18	1.17277e-16	-1.11005	7.12189e-28	6.59824e-26	-0.284944	0.00468714	0.0895057	5	16381314	16385424	-	2
AT5G41050	-1	-1	0	-1.32454	0.0100643	0.0490861	-2.48156	6.58676e-05	0.000432684	-0.0992099	0.832461	0.963977	5	16433243	16434458	-	2
AT5G42180	0	-1	0	-0.370194	4.19231e-05	0.000463395	-1.03926	4.16552e-30	4.34616e-28	-0.115685	0.193882	0.63424	5	16852628	16854224	+	2
AT5G42785	0	-1	0	-0.348459	0.0233007	0.0947554	-1.27865	1.21644e-15	4.12777e-14	0.294718	0.0455221	0.333973	5	17156853	17157857	-	2
AT5G43180	0	-1	0	-0.78708	1.03508e-18	8.55969e-17	-1.14077	5.55786e-38	8.49971e-36	-0.374562	1.83609e-05	0.00129283	5	17336291	17337884	-	2
AT5G43520	-1	-1	0	-1.43194	2.72159e-10	8.49897e-09	-2.02436	6.48875e-19	2.98109e-17	0.453011	0.0417118	0.32015	5	17485231	17486309	-	2
AT5G43540	0	-1	0	-0.626931	0.00213229	0.0138521	-1.42744	1.05127e-11	2.17744e-10	-0.106097	0.574654	0.880875	5	17496855	17497694	+	2
AT5G43570	-1	0	0	-1.3609	0.000812715	0.00614504	-0.52284	0.200212	0.356258	-0.864342	0.0364134	0.299554	5	17506400	17507641	+	2
AT5G44020	0	-1	0	-0.698812	2.41836e-16	1.62656e-14	-1.90276	2.01811e-108	2.3716e-105	0.0280108	0.741009	0.937423	5	17712203	17714406	+	2
AT5G44130	-1	-1	0	-1.22717	2.9242e-07	5.36495e-06	-1.22391	8.89861e-08	1.04904e-06	-0.170391	0.424313	0.810721	5	17760865	17762089	+	2
AT5G44190	0	-1	0	-0.718673	4.11116e-05	0.00045578	-1.42559	1.79511e-15	5.9912e-14	-0.438444	0.0101915	0.145826	5	17798262	17800926	+	2
AT5G44380	0	-1	0	-0.704717	7.24004e-05	0.000755047	-1.22806	4.7908e-12	1.03954e-10	-0.0779682	0.660227	0.914181	5	17878672	17881495	-	2
AT5G44480	0	-1	0	-0.537041	6.15814e-09	1.53287e-07	-1.00829	1.37732e-27	1.25522e-25	-0.185239	0.0403088	0.316145	5	17920456	17923802	+	2
AT5G44574	-1	-1	0	-1.28088	0.000370252	0.00311609	-1.78084	7.00801e-07	7.04207e-06	-0.175265	0.587847	0.885748	5	17970210	17971456	+	2
AT5G44582	0	-1	0	-0.432024	0.384345	0.619525	-1.46394	0.00787379	0.0279354	-0.253134	0.591435	0.886744	5	17980850	17981958	+	2
AT5G44585	0	-1	0	-0.235229	0.25367	0.488791	-1.77423	3.02249e-16	1.07633e-14	0.343613	0.0887747	0.462713	5	17984527	17986431	+	2
AT5G44770	0	-1	0	-0.515023	0.040226	0.141689	-1.08508	2.58526e-05	0.000186266	0.222825	0.354234	0.767014	5	18065012	18066696	+	2
AT5G44900	0	-1	0	-0.47764	0.0174507	0.0754862	-1.00467	2.38372e-07	2.61285e-06	-0.319202	0.0819166	0.445767	5	18135215	18136548	+	2
AT5G45080	-1	0	0	-1.24615	1.65295e-11	6.10035e-10	-0.672975	0.000117499	0.000718968	-0.366112	0.0324855	0.2809	5	18191355	18193328	-	2
AT5G45090	-1	0	0	-2.34257	0.000100909	0.00101537	-0.882176	0.0733688	0.168766	-0.230668	0.629118	0.901459	5	18202617	18205000	-	2
AT5G45380	-1	0	0	-1.05408	9.25488e-22	9.88722e-20	-0.985159	3.32504e-20	1.71855e-18	-0.7755	2.10096e-13	5.51905e-11	5	18390942	18395928	+	2
AT5G45650	0	-1	0	0.0239268	0.915721	0.962993	-1.51052	7.11366e-11	1.32915e-09	-0.286242	0.173745	0.607256	5	18513127	18518972	-	2
AT5G45810	0	-1	0	-0.686781	0.00641187	0.0340138	-1.20319	5.51292e-06	4.62232e-05	0.138371	0.5725	0.880364	5	18584676	18586590	+	2
AT5G45930	0	-1	0	-0.0336362	0.917275	0.963218	-1.19492	0.000651535	0.00325884	0.0388094	0.900955	0.979976	5	18627950	18629697	+	2
AT5G46040	0	-1	0	-0.591765	0.148927	0.348157	-1.64486	0.000194419	0.00111824	0.127134	0.728132	0.935291	5	18671397	18673551	-	2
AT5G46110	0	-1	0	-0.600531	0.000109286	0.00108983	-1.37378	1.1513e-17	4.5986e-16	-0.617529	6.67147e-05	0.00369049	5	18697235	18700900	+	2
AT5G46295	-1	0	0	-1.13424	0.00939591	0.0464347	0.0559771	0.889452	0.939723	0.684069	0.0880343	0.461274	5	18779790	18780205	-	2
AT5G46330	-1	-1	0	-2.35233	0.00240269	0.0153068	-2.86814	0.00520508	0.0195853	-0.307242	0.62377	0.898901	5	18791575	18795908	+	2
AT5G46650	0	-1	0	-0.926767	0.00547879	0.0299243	-1.15	0.000720095	0.0035595	0.352766	0.266283	0.705872	5	18930246	18931312	+	2
AT5G47450	-1	-1	0	-1.75339	2.57723e-15	1.55947e-13	-3.28982	7.76814e-49	1.99365e-46	-0.28172	0.202448	0.64271	5	19248249	19249622	-	2
AT5G48412	-1	-1	0	-1.07185	1.39556e-09	3.85644e-08	-1.14728	9.40346e-11	1.72523e-09	-0.374805	0.0334942	0.286375	5	19623516	19624232	-	2
AT5G48430	-1	-1	0	-1.35903	3.3764e-07	6.10431e-06	-1.8468	6.12912e-12	1.31335e-10	-0.199402	0.447914	0.823454	5	19627634	19629167	-	2
AT5G48545	0	-1	0	-0.615695	0.00035073	0.00297083	-1.19157	1.04836e-11	2.17341e-10	-0.319974	0.0585875	0.378085	5	19675452	19678194	+	2
AT5G49340	0	-1	0	-0.333474	0.211079	0.436751	-1.0064	0.000120168	0.000733092	-0.399062	0.124587	0.534278	5	20007313	20009038	-	2
AT5G49450	-1	-1	0	-1.36948	6.35138e-05	0.000672421	-1.00894	0.00306134	0.0125006	-0.584914	0.0847215	0.451833	5	20051829	20052735	+	2
AT5G50060	0	-1	0	-0.6895	0.500955	0.717974	-4.23942	0.00215133	0.00918624	0.831024	0.296445	1	5	20362486	20363597	+	2
AT5G50760	-1	-1	0	-1.12033	4.74039e-15	2.78535e-13	-1.43337	8.43566e-24	5.70762e-22	-0.111606	0.42284	0.810401	5	20644525	20645698	+	2
AT5G51390	-1	-1	0	-1.14941	0.0029433	0.0180743	-1.02408	0.00637716	0.023377	-0.72492	0.0457313	0.334536	5	20877967	20878464	-	2
AT5G51520	0	-1	0	-0.671693	0.00503798	0.0280729	-2.20786	7.74604e-13	1.87382e-11	0.604558	0.00674569	0.113141	5	20925852	20926783	+	2
AT5G52830	0	-1	0	-0.928034	2.54907e-11	9.06301e-10	-1.28975	1.86912e-20	9.88948e-19	-0.37307	0.00537373	0.0986629	5	21410769	21412526	+	2
AT5G53450	-1	-1	0	-1.42846	5.11388e-64	8.15591e-61	-1.14364	7.22178e-42	1.31096e-39	-0.327849	6.28912e-05	0.00352088	5	21688763	21692480	+	2
AT5G53490	0	-1	0	-0.78217	0.0250449	0.0998042	-1.29526	0.000976736	0.00464407	-0.714483	0.0480352	0.344445	5	21723235	21724701	-	2
AT5G54030	0	-1	0	-0.123414	0.591066	0.785419	-1.04612	2.51195e-05	0.000181864	0.0356797	0.870368	0.972989	5	21925460	21927524	-	2
AT5G54230	-1	-1	0	-1.47997	2.0797e-17	1.53253e-15	-1.21328	2.68324e-13	6.95834e-12	-0.28897	0.0678293	0.407692	5	22016143	22018061	-	2
AT5G54300	-1	-1	0	-1.14773	5.77286e-08	1.20464e-06	-1.46395	5.84878e-12	1.26054e-10	-0.825743	5.25437e-05	0.00304992	5	22053969	22055443	-	2
AT5G54370	0	-1	0	-0.933517	5.62249e-17	3.94777e-15	-3.90614	1.01602e-228	1.13429e-224	0.0779279	0.481465	0.843317	5	22075277	22076819	+	2
AT5G54585	0	-1	-1	-0.747827	0.0722155	0.214567	-1.13481	0.00603396	0.0223057	-1.37487	0.00154005	0.0421304	5	22175461	22176735	+	2
AT5G54790	0	-1	0	-0.343947	0.278384	0.516558	-1.43147	3.23542e-05	0.000228104	0.714775	0.0119318	0.16095	5	22253986	22255663	-	2
AT5G55110	0	-1	0	-0.83419	1.51003e-09	4.15732e-08	-3.61967	2.64489e-62	1.09361e-59	0.238462	0.0663741	0.404402	5	22367733	22368675	+	2
AT5G55250	-1	-1	0	-1.59501	2.44065e-15	1.48084e-13	-1.51931	1.44918e-14	4.38446e-13	-0.137386	0.443021	0.821645	5	22407427	22410974	-	2
AT5G55590	0	-1	0	-0.277026	0.119289	0.30063	-1.17522	5.95463e-11	1.12009e-09	-0.255752	0.138031	0.555591	5	22519654	22521858	+	2
AT5G55970	0	-1	0	-0.73397	7.12249e-08	1.45366e-06	-1.17434	8.67844e-18	3.50402e-16	-0.21407	0.111704	0.510044	5	22667220	22669631	+	2
AT5G56100	-1	-1	-1	-2.3795	7.01486e-07	1.17854e-05	-2.044	1.39476e-05	0.000106945	-2.03301	1.06072e-05	0.000814014	5	22716917	22717849	+	2
AT5G56550	-1	-1	0	-1.11164	0.000682718	0.00529848	-1.08453	0.000846124	0.00409988	-0.657386	0.0404886	0.317129	5	22895616	22896734	-	2
AT5G56860	0	-1	0	-0.119135	0.901873	0.957139	-3.66915	0.012946	0.0422785	0.250423	0.796818	1	5	22989216	22991530	-	2
AT5G56870	-1	-1	0	-1.52932	7.10957e-14	3.62426e-12	-1.87292	4.63183e-20	2.36117e-18	-0.604254	0.00293195	0.066382	5	23003909	23009672	+	2
AT5G57400	0	-1	0	-0.659567	0.0315684	0.118627	-2.00095	5.21111e-09	7.50669e-08	0.03779	0.896834	0.979699	5	23261985	23263479	-	2
AT5G57500	0	-1	0	-0.183544	0.409525	0.64252	-1.62665	1.06111e-11	2.19578e-10	0.144014	0.497238	0.851922	5	23286197	23287739	-	2
AT5G57785	0	-1	0	-0.735432	3.82518e-05	0.000428758	-1.84289	1.71327e-24	1.22609e-22	-0.347881	0.0404851	0.317129	5	23408404	23409715	-	2
AT5G57920	-1	0	0	-1.14795	0.00556563	0.0303096	-0.150967	0.704779	0.821925	0.142749	0.7167	0.932096	5	23453056	23454397	+	2
AT5G58360	-1	-1	0	-1.3641	8.4652e-07	1.40843e-05	-1.6692	3.07016e-10	5.22091e-09	-0.134082	0.5718	0.880172	5	23589550	23591197	-	2
AT5G58750	0	-1	0	-0.263903	0.20111	0.423381	-1.18209	2.73265e-08	3.50659e-07	-0.556184	0.00522174	0.0964774	5	23728588	23730142	+	2
AT5G59080	-1	-1	0	-1.5356	1.1088e-11	4.18196e-10	-1.49172	1.53224e-11	3.113e-10	-0.0284815	0.891037	0.978316	5	23844977	23849151	-	2
AT5G59260	-1	-1	0	-1.90565	1.70093e-07	3.26274e-06	-3.37874	4.5916e-14	1.31437e-12	-0.83247	0.00913162	0.136177	5	23907786	23910082	-	2
AT5G59270	-1	-1	0	-1.95343	0.000337397	0.00287096	-2.95271	1.36533e-06	1.29669e-05	-0.472174	0.300882	0.732138	5	23910985	23913374	-	2
AT5G59590	-1	-1	0	-1.223	1.3398e-05	0.00016731	-1.09768	7.52844e-05	0.00048695	-0.443826	0.112327	0.511574	5	24008865	24010688	-	2
AT5G59680	-1	-1	0	-1.83719	1.48672e-11	5.52339e-10	-2.2572	1.40244e-16	5.125e-15	-0.268317	0.312195	0.742097	5	24046512	24051112	+	2
AT5G59930	0	-1	0	-0.359441	0.03505	0.127821	-1.02827	6.99788e-09	9.81461e-08	-0.0608089	0.712404	0.930927	5	24134225	24136665	+	2
AT5G60060	0	-1	0	0.640443	0.483837	0.705671	-3.58502	0.00590054	0.0218631	-2.0358	0.0376312	1	5	24188483	24189765	-	2
AT5G60520	0	-1	0	-0.703871	1.15541e-10	3.78827e-09	-1.6636	9.89471e-48	2.48235e-45	0.0831522	0.420574	0.808939	5	24331670	24333144	-	2
AT5G60530	0	-1	0	-0.644716	5.00701e-08	1.0627e-06	-2.78082	1.06188e-113	1.69354e-110	0.118613	0.312854	0.74263	5	24333907	24335858	-	2
AT5G61250	0	-1	0	-0.944488	1.40588e-11	5.25804e-10	-1.27034	1.05615e-19	5.20568e-18	-0.122934	0.366757	0.775948	5	24632154	24635312	-	2
AT5G61340	0	-1	0	-0.554463	5.92741e-13	2.70649e-11	-1.02112	1.67135e-39	2.78491e-37	-0.010171	0.891327	0.978425	5	24661679	24663217	-	2
AT5G61590	-1	-1	0	-1.35304	4.0532e-05	0.000450473	-1.99922	1.53042e-09	2.40289e-08	-0.269826	0.407664	0.800098	5	24764256	24765511	-	2
AT5G62420	0	-1	0	-0.0236834	0.926472	0.968202	-1.0373	0.000115386	0.000707718	0.0822997	0.740467	0.937423	5	25064793	25066336	+	2
AT5G63600	-1	-1	0	-1.42112	6.72405e-17	4.70641e-15	-1.69027	2.94951e-23	1.93696e-21	-0.230495	0.174774	0.608887	5	25460591	25462568	-	2
AT5G64100	-1	-1	0	-1.74774	2.03028e-17	1.50605e-15	-2.23801	1.56795e-27	1.41737e-25	-0.311641	0.128707	0.539194	5	25650567	25652247	-	2
AT5G64190	-1	0	0	-2.10971	0.00164697	0.0111199	0.202342	0.739605	0.84548	-0.216882	0.715655	0.931694	5	25679425	25681265	+	2
AT5G65030	0	-1	0	-0.726216	0.0204586	0.0856554	-1.05356	0.000369501	0.00197563	0.134466	0.638728	0.90471	5	25975697	25976356	-	2
AT5G65207	0	-1	0	-0.609754	0.0180435	0.0776091	-1.27582	7.43883e-07	7.42487e-06	-0.0260838	0.919112	0.983277	5	26052200	26052717	-	2
AT5G65320	-1	0	-1	-1.41657	0.00117775	0.00840423	-0.452687	0.233492	0.396367	-1.24114	0.00124495	0.035777	5	26107169	26108726	-	2
AT5G66052	-1	-1	0	-1.79056	1.33884e-06	2.13374e-05	-2.02742	5.9135e-08	7.19154e-07	-0.762932	0.0384125	0.307811	5	26416126	26416924	+	2
AT5G66490	0	-1	0	-0.882807	1.12804e-05	0.00014327	-1.09894	4.33558e-08	5.38403e-07	-0.145523	0.456522	0.827726	5	26547227	26547793	-	2
AT5G67370	-1	0	0	-1.04369	5.23895e-09	1.31877e-07	-0.544336	0.00197974	0.00856492	-0.359835	0.0349941	0.293384	5	26877272	26879639	-	2
ATMG00120	-1	0	0	-4.15931	0.00802512	0.0409098	1.58891	0.235087	0.398378	1.3987	0.304758	1	Mt	32041	32472	-	2
novel.1	-1	-1	0	-2.12691	0.00715472	0.0373336	-2.13381	0.00294518	0.0120905	-0.00990889	0.987322	0.99741	1	892844	894187	+	2
novel.105	-1	0	0	-2.33871	6.36519e-06	8.5854e-05	-0.789433	0.0762587	0.174003	-0.298468	0.496077	0.851491	2	4494727	4501681	+	2
novel.119	0	-1	0	-1.85078	0.0325617	0.121155	-2.15174	0.00833703	0.0292733	-0.215082	0.763597	0.944851	2	8535474	8538592	+	2
novel.122	-1	-1	0	-1.05224	4.36829e-08	9.36938e-07	-1.83817	4.7154e-20	2.3983e-18	-0.378651	0.0326402	0.281718	2	9022872	9023303	+	2
novel.149	-1	-1	0	-2.45185	1.12323e-07	2.22533e-06	-2.34981	2.85003e-07	3.0921e-06	-0.94476	0.0251457	0.24535	2	6027396	6032755	-	2
novel.162	-1	-1	0	-1.88182	3.56271e-13	1.6747e-11	-3.41018	3.65863e-26	2.94909e-24	0.268962	0.219148	0.659064	2	13542600	13545464	-	2
novel.17	-1	0	0	-1.23926	0.00782914	0.0401122	-0.660244	0.148364	0.287134	-0.675116	0.129817	0.54023	1	12386452	12387600	+	2
novel.181	-1	0	0	-4.83122	0.00487519	0.0272952	-0.503223	0.756964	0.857204	-1.10474	0.441841	1	3	9595596	9595929	+	2
novel.225	-1	-1	0	-1.10578	0.00119793	0.00852645	-1.54401	7.41982e-06	6.05178e-05	-0.0230036	0.940472	0.987454	3	8858290	8862028	-	2
novel.247	0	-1	0	-0.831825	0.0955079	0.259143	-1.70995	0.00211113	0.0090388	0.0742933	0.875484	0.973543	3	13063034	13066678	-	2
novel.389	0	-1	0	0.64544	0.122674	0.305713	-2.19406	1.0537e-05	8.30758e-05	0.585252	0.0963134	0.480044	5	18144402	18146827	-	2
novel.7	-1	0	0	-1.97324	0.00964119	0.0474369	-0.541096	0.263856	0.431925	-0.015901	0.977095	0.995974	1	7765682	7766740	+	2
novel.70	0	-1	0	-0.711383	0.317846	0.557273	-2.52848	0.000654761	0.00327204	-0.0219818	0.972538	0.994876	1	16115424	16116087	-	2
novel.77	0	-1	0	-0.765759	8.80098e-06	0.00011485	-1.91078	2.29509e-24	1.632e-22	-0.0881825	0.587949	0.885748	1	17486464	17488267	-	2
AT1G01580	-1	-1	-1	-5.56606	1.62769e-77	4.54288e-74	-6.87507	3.47674e-82	2.35238e-79	-1.54686	6.55277e-09	9.72944e-07	1	208995	213082	+	1
AT1G07175	0	-1	0	-0.88513	0.00264763	0.0165761	-6.24265	5.73303e-13	1.4223e-11	-0.056129	0.831824	0.963813	1	2202278	2203366	+	1
AT1G07367	-1	-1	0	-5.70925	1.54268e-07	2.98742e-06	-3.41273	4.72958e-07	4.91401e-06	-1.35815	0.00344091	0.0745288	1	17388989	17389500	+	1
AT1G07373	-1	-1	-1	-5.44114	2.32697e-05	0.000273025	-3.49295	2.63911e-05	0.0001899	-2.77193	2.30045e-05	0.0015404	1	17392374	17393026	-	1
AT1G07690	-1	-1	0	-4.7471	1.64104e-05	0.00019892	-6.5263	1.95435e-07	2.1699e-06	0.359993	0.429643	0.813923	1	2377976	2379207	+	1
AT1G09790	-1	-1	0	-5.51651	6.00886e-05	0.000640716	-3.38141	0.0077731	0.0276542	-2.77827	0.00350577	1	1	3168434	3171018	-	1
AT1G13609	-1	-1	-1	-5.84658	2.11298e-31	4.58046e-29	-6.26344	8.1647e-30	8.34993e-28	-1.34567	1.2054e-08	1.72717e-06	1	4662698	4663253	+	1
AT1G19900	-1	-1	0	-1.94823	2.71239e-27	4.4531e-25	-4.89839	1.77245e-76	1.0696e-73	-0.355559	0.0264908	0.251098	1	6906899	6908805	-	1
AT1G48698	-1	0	0	-4.3867	0.000426883	0.00353278	-1.77244	0.0502477	0.126201	-0.0854373	0.914351	0.982702	1	18010497	18012888	+	1
AT1G52060	-1	-1	0	-1.19178	2.72979e-09	7.17913e-08	-5.98878	2.36631e-141	6.60437e-138	0.181892	0.361727	0.773421	1	19358800	19360822	-	1
AT1G54950	-1	-1	0	-4.73977	0.000594005	0.00471153	-5.48329	6.2376e-05	0.00041132	-0.18658	0.81515	1	1	20488088	20491291	-	1
AT1G73120	-1	-1	-1	-6.56657	1.49485e-50	1.01142e-47	-7.2206	4.03667e-50	1.12663e-47	-1.14592	0.000102912	0.00515377	1	27497176	27498062	-	1
AT1G79130	-1	0	0	-4.88373	0.000700745	0.00541579	-2.72803	0.040664	0.106779	0.197303	0.82938	1	1	29771218	29771887	+	1
AT2G02450	-1	0	0	-4.44653	0.00645601	0.0342074	-3.38371	0.0403217	0.106105	-3.15431	0.0359301	1	2	647538	650820	+	1
AT2G05540	-1	-1	-1	-2.92095	1.32031e-10	4.2911e-09	-5.64633	2.95825e-12	6.59201e-11	-1.93437	5.77157e-06	0.000478783	2	2033154	2034283	+	1
AT2G14160	-1	-1	0	-4.85728	0.00228646	0.0147167	-4.93607	0.00203874	0.00877768	-0.779204	0.594135	1	2	5976253	5976801	-	1
AT2G14247	-1	-1	0	-4.45497	4.05907e-48	2.26577e-45	-4.61621	2.13668e-42	4.00907e-40	-0.155622	0.413369	0.803967	2	6034282	6035375	+	1
AT2G30766	-1	-1	0	-5.52744	7.05603e-05	0.000738031	-4.67716	0.000804921	0.00392812	-2.46009	0.00546305	1	2	13107583	13110480	+	1
AT2G33790	-1	-1	0	-1.99153	2.92389e-23	3.62692e-21	-5.85032	4.21799e-143	1.56965e-139	0.146036	0.46241	0.831705	2	14293561	14295353	-	1
AT2G34000	-1	-1	0	-5.26814	2.7035e-06	3.98177e-05	-3.93931	1.48842e-07	1.69385e-06	-1.02872	0.044012	0.328407	2	14364931	14365743	+	1
AT2G41240	-1	-1	0	-8.11526	6.95291e-08	1.42232e-06	-6.86017	5.80262e-06	4.83797e-05	-2.28455	0.022788	0.231725	2	17198037	17199454	-	1
AT2G41590	0	-1	0	-0.856254	0.555082	0.759754	-4.86009	0.00258881	0.0108124	0.290636	0.814408	1	2	17343360	17345005	+	1
AT2G44220	-1	-1	0	-4.91435	0.000342681	0.00291149	-5.67235	4.07308e-05	0.000281211	-1.00342	0.271278	1	2	18283789	18285837	+	1
AT3G02242	-1	-1	0	-1.96972	1.20965e-12	5.27523e-11	-4.31026	4.45202e-26	3.56289e-24	0.0843485	0.707337	0.928725	3	420107	420936	+	1
AT3G12900	-1	-1	-1	-5.5525	1.01318e-12	4.44445e-11	-6.0707	3.10946e-13	8.01708e-12	-3.31499	5.07522e-06	0.000426194	3	4104463	4106341	+	1
AT3G13660	-1	0	0	-4.03235	0.00409111	0.0236833	-2.89569	0.0248673	0.0721743	-0.924268	0.257986	1	3	4464797	4465791	+	1
AT3G18450	-1	-1	0	-2.54997	4.08068e-19	3.50437e-17	-5.20954	8.91179e-25	6.49547e-23	0.326852	0.154207	0.581149	3	6331033	6332259	-	1
AT3G19430	-1	-1	0	-1.44431	4.47456e-33	1.11009e-30	-7.84079	2.9641e-90	2.64729e-87	-0.0030679	0.978855	0.996311	3	6736061	6738518	-	1
AT3G45110	0	-1	0	-2.68557	0.112605	0.289593	-5.06713	0.00215008	0.00918266	-1.18966	0.33938	1	3	16508170	16508625	+	1
AT3G46400	-1	-1	0	-2.01001	1.27676e-14	7.05631e-13	-5.66375	3.84624e-27	3.38106e-25	-0.0300281	0.893127	0.979196	3	17073144	17077500	+	1
AT3G48740	-1	0	0	-4.28685	9.97389e-07	1.63628e-05	-1.44679	0.0312499	0.0867685	-1.40592	0.039705	0.313267	3	18052466	18054832	-	1
AT3G51200	-1	0	0	-5.30212	0.000792462	0.00602578	-3.07382	0.0601529	0.145137	-0.143841	0.905439	1	3	19018738	19019173	-	1
AT3G54830	0	-1	0	-0.887633	0.0720016	0.214232	-5.3514	1.18233e-06	1.13496e-05	0.495364	0.266403	0.705872	3	20311901	20315887	-	1
AT3G56970	-1	-1	0	-5.07412	5.47885e-46	2.44663e-43	-5.67897	2.33762e-32	2.89904e-30	-0.662656	0.00744498	0.120211	3	21084035	21085245	-	1
AT4G08910	-1	-1	0	-3.67802	0.00223413	0.0144006	-4.15989	0.000502334	0.00259272	-0.992896	0.172097	1	4	5712328	5713515	+	1
AT4G09960	0	-1	0	-1.51629	0.225541	0.454724	-4.73019	0.00240881	0.010146	-0.89666	0.412596	1	4	6236375	6241281	-	1
AT4G10530	-1	-1	0	-2.97243	0.000407193	0.00338994	-3.29388	0.000265406	0.00147928	-0.121871	0.832814	0.963977	4	6508600	6511670	+	1
AT4G11020	-1	-1	0	-2.75381	7.66526e-15	4.38846e-13	-3.4063	7.59405e-20	3.77639e-18	-0.219759	0.346323	0.763109	4	6734689	6736075	-	1
AT4G13090	-1	-1	0	-5.15293	0.000120149	0.0011818	-6.43173	1.17204e-06	1.12653e-05	-1.08819	0.126838	1	4	7631535	7632876	-	1
AT4G13095	-1	-1	0	-2.56793	0.00470644	0.0265166	-5.14345	0.000160174	0.00094533	0.803351	0.271593	1	4	7634930	7635673	+	1
AT4G13300	-1	-1	-1	-2.36964	0.000118586	0.00116849	-4.55286	3.48836e-06	3.03303e-05	-2.04992	0.00062918	0.0213345	4	7742871	7746394	-	1
AT4G15360	0	-1	0	-0.256181	0.561956	0.764151	-7.33758	3.01027e-09	4.51399e-08	-0.257166	0.521446	0.861028	4	8770180	8771960	+	1
AT4G19690	-1	-1	-1	-8.20364	5.70782e-92	2.54889e-88	-9.68968	1.41151e-82	1.01665e-79	-1.71624	7.78203e-07	8.05322e-05	4	10707344	10709015	+	1
AT4G26150	-1	0	0	-4.75353	0.000623587	0.00490781	-2.66154	0.0737395	0.169485	0.113807	0.905223	1	4	13253084	13255106	+	1
AT4G31940	-1	-1	-1	-9.40273	3.44341e-53	2.74588e-50	-11.3501	3.87209e-26	3.10993e-24	-2.18155	1.82575e-10	3.56282e-08	4	15451988	15454224	+	1
AT4G37950	-1	-1	0	-2.33318	3.35549e-12	1.35237e-10	-4.37167	1.46133e-18	6.34798e-17	-0.353018	0.167439	0.600633	4	17844361	17849274	+	1
AT5G04150	-1	-1	0	-3.63933	7.65603e-29	1.41276e-26	-4.0734	7.51046e-27	6.37618e-25	-0.544822	0.0209878	0.222061	5	1138410	1139633	-	1
AT5G06690	0	-1	0	-1.70356	0.0454324	0.154636	-5.69189	6.7653e-05	0.000442978	-1.82828	0.0344495	0.290933	5	2060435	2062081	-	1
AT5G09060	-1	0	0	-4.52616	0.0033539	0.0201198	-3.08792	0.0506046	0.126912	-3.62923	0.0190465	1	5	25046174	25046741	+	1
AT5G10570	-1	-1	0	-5.09834	0.000458223	0.00375333	-5.33391	0.000253984	0.00142415	0.521699	0.605854	1	5	3341200	3343079	+	1
AT5G23660	-1	-1	0	-3.38793	0.000225113	0.00202756	-3.00038	0.00114239	0.00530515	-2.62496	0.00429428	0.0849744	5	7971647	7973995	-	1
AT5G24070	-1	-1	0	-1.04464	2.45357e-09	6.49862e-08	-4.94319	1.55012e-54	5.32478e-52	0.225231	0.162773	0.594931	5	8134172	8136150	-	1
AT5G24920	-1	-1	0	-2.65084	5.76218e-11	1.97631e-09	-3.22537	2.55461e-14	7.54489e-13	-0.353908	0.302084	0.733118	5	8584535	8585297	+	1
AT5G52780	0	-1	0	-3.75765	0.0117894	0.0556168	-2.79725	0.0157083	0.0494759	-1.89368	0.133829	1	5	21390412	21391561	-	1
AT5G53190	-1	0	0	-4.02763	0.000769776	0.0058781	-1.65622	0.0265997	0.0762313	-3.55638	0.00334284	1	5	21572143	21574329	-	1
AT5G64120	-1	-1	0	-2.9451	3.43479e-34	9.13001e-32	-3.31034	1.349e-42	2.59658e-40	-0.937412	8.90778e-05	0.00459749	5	25659257	25661007	-	1
novel.390	-1	-1	0	-6.68626	1.87819e-06	2.88816e-05	-6.67545	2.06623e-06	1.88227e-05	-1.57408	0.0758812	0.426793	5	18223213	18225066	-	1
novel.397	0	-1	0	-3.20457	0.0205919	0.0860842	-4.38589	0.00437023	0.0169143	0.946548	0.35907	1	5	24024155	24024810	-	1
