# Supplementary material for: Ferric reduction by a CYBDOM protein counteracts increased iron availability in root meristems induced by phosphorus deficiency
Source: Nat Commun. 2024 Jan 11;15:422. doi: 10.1038/s41467-023-43912-w (PMC10784544; doi:10.1038/s41467-023-43912-w)
Supplement: Supplementary file 8 — Supplementary Data 5 [file 41467_2023_43912_MOESM8_ESM.xlsx]

## Sheet: Tabelle1
Supplementary Data 5. Expression of selected genes in response to low P in root tips of wild-type (WT; Col-0), hyp1 mutant and one HYP1-overexpressing line (HYP1OX). Ten-day-old seedlings were transferred to fresh solid medium containingto 625 µM P (+P) or 5 µM P (-P) with 150 µM FeCl3 and root samples collected for RNA-seq 3 days after transfer.
AGI	gene_symbol	WT.log2FC	WT.p.value	WT.adj.p.value	hyp1.log2FC	hyp1.p.value	hyp1.adj.p.value	HYP1ox.log2FC	HYP1ox.p.value	HYP1ox.adj.p.value	gene_chr	gene_start	gene_end	gene_strand
AT1G01580	FRO2	-5.56606	1.62769e-77	4.54288e-74	-6.87507	3.47674e-82	2.35238e-79	-1.54686	6.55277e-09	9.72944e-07	1	208995	213082	+
AT1G23020	FRO3	-1.01167	4.80705e-29	9.17366e-27	-1.02473	4.03228e-29	4.01932e-27	-0.531852	3.24327e-09	5.03445e-07	1	8149868	8153796	-
AT5G23980	FRO4	1.30463	1.12201e-06	1.81275e-05	1.04688	0.000103352	0.000643696	-0.424509	0.129217	0.539511	5	8097978	8101330	-
AT5G23990	FRO5	-0.250008	0.353016	0.591577	1.19794	1.35415e-05	0.000104296	-2.09684	1.18228e-07	1.40029e-05	5	8105461	8108642	-
AT5G49730	FRO6	1.80934	0.115535	0.294685	0.504534	0.618275	0.759509	0.395163	0.692504	1	5	20201037	20204595	-
AT5G50160	FRO8	1.26332	0.000291403	0.00252972	2.48598	5.53871e-13	1.37869e-11	0.167797	0.689877	0.922334	5	20415764	20418847	+
AT3G13610	F6'H1	-0.110338	0.352032	0.590782	-0.348984	0.00317919	0.012904	0.292234	0.0131847	0.170553	3	4449259	4450811	+
AT1G28680	COSY	0.273519	0.0106716	0.0513745	0.0387024	0.715391	0.828707	0.153875	0.151986	0.576808	1	10078189	10079909	+
AT3G12900	S8H	-5.5525	1.01318e-12	4.44445e-11	-6.0707	3.10946e-13	8.01708e-12	-3.31499	5.07522e-06	0.000426194	3	4104463	4106341	+
AT4G31940	CYP82C4	-9.40273	3.44341e-53	2.74588e-50	-11.3501	3.87209e-26	3.10993e-24	-2.18155	1.82575e-10	3.56282e-08	4	15451988	15454224	+
AT3G53480	PDR9	-0.268628	0.00395724	0.0230097	-0.424078	5.3893e-06	4.53229e-05	-0.135246	0.14642	0.568213	3	19825267	19831880	+
AT4G19690	IRT1	-8.20364	5.70782e-92	2.54889e-88	-9.68968	1.41151e-82	1.01665e-79	-1.71624	7.78203e-07	8.05322e-05	4	10707344	10709015	+
AT1G80830	NRAMP1	-0.363366	0.00216315	0.014024	-0.553618	2.84394e-06	2.52083e-05	-0.212118	0.0720951	0.417772	1	30372668	30376072	-
AT4G19680	IRT2	1.89469	3.00747e-10	9.24942e-09	1.76333	6.0719e-09	8.62721e-08	-1.22142	0.0006653	0.022202	4	10703348	10704838	+
AT5G01600	FER1	1.29086	1.94792e-32	4.57823e-30	1.27583	7.98601e-32	9.33569e-30	0.306074	0.00554269	0.100238	5	227953	230051	-
AT3G11050	FER2	0.703185	4.32126e-05	0.000475297	0.582473	0.00089669	0.00431679	0.248765	0.152561	0.578135	3	3463477	3465506	+
AT3G56090	FER3	0.531702	1.68015e-12	7.14558e-11	0.362944	1.17925e-06	1.13249e-05	0.322398	2.36062e-05	0.00157042	3	20813904	20816035	-
AT2G40300	FER4	0.590994	8.5469e-06	0.000111927	0.693259	1.67996e-07	1.89159e-06	0.252174	0.0638787	0.395936	2	16831109	16833294	-
AT2G01770	VIT1	0.875148	0.566077	0.767278	0.344389	0.79921	0.88404	1.69912	0.245896	1	2	334663	336462	-
AT1G21140	VTL1	0.0681479	0.732798	0.871366	-0.440767	0.0260631	0.0749419	-0.230274	0.258424	0.698313	1	7404328	7405426	+
AT1G76800	VTL2	-0.897819	4.07763e-06	5.75144e-05	-1.02266	9.39921e-08	1.10166e-06	-0.397209	0.0384541	0.308024	1	28829243	28830278	+
AT3G25190	VTL5	0.23633	0.00720225	0.0375553	-0.0926458	0.291747	0.463406	-0.230754	0.00895789	0.134266	3	9174398	9175866	+
