# Supplementary material for: Ferric reduction by a CYBDOM protein counteracts increased iron availability in root meristems induced by phosphorus deficiency
Source: Nat Commun. 2024 Jan 11;15:422. doi: 10.1038/s41467-023-43912-w (PMC10784544; doi:10.1038/s41467-023-43912-w)
Supplement: Supplementary file 10 — Source Data [file 41467_2023_43912_MOESM10_ESM.xlsx]

## Sheet: Stats Report main Figs
Figure	Comparison	Test	t value	DF	P value	Significant
1e	Col-0_+P vs. hyp1_+P	Tukey		112	0.102	No
1e	Col-0_+P vs. compl #2_+P	Tukey		112	0.004	Yes
1e	Col-0_+P vs. compl #9_+P	Tukey		112	0.43	No
1e	Col-0_+P vs. compl #12_+P	Tukey		112	0.26	No
1e	Col-0_+P vs. Col-0_-P	Tukey		112	<0.001	Yes
1e	Col-0_+P vs. hyp1_-P	Tukey		112	<0.001	Yes
1e	Col-0_+P vs. compl #2_-P	Tukey		112	<0.001	Yes
1e	Col-0_+P vs. compl #9_-P	Tukey		112	<0.001	Yes
1e	Col-0_+P vs. compl #12_-P	Tukey		112	<0.001	Yes
1e	hyp1_+P vs. compl #2_+P	Tukey		112	0.986	No
1e	hyp1_+P vs. compl #9_+P	Tukey		112	0.998	No
1e	hyp1_+P vs. compl #12_+P	Tukey		112	1	No
1e	hyp1_+P vs. Col-0_-P	Tukey		112	<0.001	Yes
1e	hyp1_+P vs. hyp1_-P	Tukey		112	<0.001	Yes
1e	hyp1_+P vs. compl #2_-P	Tukey		112	<0.001	Yes
1e	hyp1_+P vs. compl #9_-P	Tukey		112	<0.001	Yes
1e	hyp1_+P vs. compl #12_-P	Tukey		112	<0.001	Yes
1e	compl #2_+P vs. compl #9_+P	Tukey		112	0.63	No
1e	compl #2_+P vs. compl #12_+P	Tukey		112	0.808	No
1e	compl #2_+P vs. Col-0_-P	Tukey		112	<0.001	Yes
1e	compl #2_+P vs. hyp1_-P	Tukey		112	<0.001	Yes
1e	compl #2_+P vs. compl #2_-P	Tukey		112	<0.001	Yes
1e	compl #2_+P vs. compl #9_-P	Tukey		112	<0.001	Yes
1e	compl #2_+P vs. compl #12_-P	Tukey		112	<0.001	Yes
1e	compl #9_+P vs. compl #12_+P	Tukey		112	1	No
1e	compl #9_+P vs. Col-0_-P	Tukey		112	<0.001	Yes
1e	compl #9_+P vs. hyp1_-P	Tukey		112	<0.001	Yes
1e	compl #9_+P vs. compl #2_-P	Tukey		112	<0.001	Yes
1e	compl #9_+P vs. compl #9_-P	Tukey		112	<0.001	Yes
1e	compl #9_+P vs. compl #12_-P	Tukey		112	<0.001	Yes
1e	compl #12_+P vs. Col-0_-P	Tukey		112	<0.001	Yes
1e	compl #12_+P vs. hyp1_-P	Tukey		112	<0.001	Yes
1e	compl #12_+P vs. compl #2_-P	Tukey		112	<0.001	Yes
1e	compl #12_+P vs. compl #9_-P	Tukey		112	<0.001	Yes
1e	compl #12_+P vs. compl #12_-P	Tukey		112	<0.001	Yes
1e	Col-0_-P vs. hyp1_-P	Tukey		112	<0.001	Yes
1e	Col-0_-P vs. compl #2_-P	Tukey		112	0.039	Yes
1e	Col-0_-P vs. compl #9_-P	Tukey		112	<0.001	Yes
1e	Col-0_-P vs. compl #12_-P	Tukey		112	0.635	No
1e	hyp1_-P vs. compl #2_-P	Tukey		112	<0.001	Yes
1e	hyp1_-P vs. compl #9_-P	Tukey		112	<0.001	Yes
1e	hyp1_-P vs. compl #12_-P	Tukey		112	<0.001	Yes
1e	compl #2_-P vs. compl #9_-P	Tukey		112	0.976	No
1e	compl #2_-P vs. compl #12_-P	Tukey		112	0.92	No
1e	compl #9_-P vs. compl #12_-P	Tukey		112	0.227	No
Figure	Comparison	Test	t value	DF	P value	Significant
1g	Col-0_+P vs. hyp1_+P	Tukey		292	<0.001	Yes
1g	Col-0_+P vs. 35S::HYP1 1a_+P	Tukey		292	<0.001	Yes
1g	Col-0_+P vs. 35S::HYP1 5d_+P	Tukey		292	<0.001	Yes
1g	Col-0_+P vs. 35S::HYP1 6f_+P	Tukey		292	<0.001	Yes
1g	Col-0_+P vs. Col-0_-P	Tukey		292	<0.001	Yes
1g	Col-0_+P vs. hyp1_-P	Tukey		292	0.077	No
1g	Col-0_+P vs. 35S::HYP1 1a_-P	Tukey		292	0.544	No
1g	Col-0_+P vs. 35S::HYP1 5d_-P	Tukey		292	1	No
1g	Col-0_+P vs. 35S::HYP1 6f_-P	Tukey		292	1	No
1g	hyp1_+P vs. 35S::HYP1 1a_+P	Tukey		292	<0.001	Yes
1g	hyp1_+P vs. 35S::HYP1 5d_+P	Tukey		292	<0.001	Yes
1g	hyp1_+P vs. 35S::HYP1 6f_+P	Tukey		292	<0.001	Yes
1g	hyp1_+P vs. Col-0_-P	Tukey		292	<0.001	Yes
1g	hyp1_+P vs. hyp1_-P	Tukey		292	<0.001	Yes
1g	hyp1_+P vs. 35S::HYP1 1a_-P	Tukey		292	0.119	No
1g	hyp1_+P vs. 35S::HYP1 5d_-P	Tukey		292	0.669	No
1g	hyp1_+P vs. 35S::HYP1 6f_-P	Tukey		292	1	No
1g	35S::HYP1 1a_+P vs. 35S::HYP1 5d_+P	Tukey		292	<0.001	Yes
1g	35S::HYP1 1a_+P vs. 35S::HYP1 6f_+P	Tukey		292	<0.001	Yes
1g	35S::HYP1 1a_+P vs. Col-0_-P	Tukey		292	<0.001	Yes
1g	35S::HYP1 1a_+P vs. hyp1_-P	Tukey		292	<0.001	Yes
1g	35S::HYP1 1a_+P vs. 35S::HYP1 1a_-P	Tukey		292	<0.001	Yes
1g	35S::HYP1 1a_+P vs. 35S::HYP1 5d_-P	Tukey		292	0.323	No
1g	35S::HYP1 1a_+P vs. 35S::HYP1 6f_-P	Tukey		292	0.914	No
1g	35S::HYP1 5d_+P vs. 35S::HYP1 6f_+P	Tukey		292	<0.001	Yes
1g	35S::HYP1 5d_+P vs. Col-0_-P	Tukey		292	<0.001	Yes
1g	35S::HYP1 5d_+P vs. hyp1_-P	Tukey		292	<0.001	Yes
1g	35S::HYP1 5d_+P vs. 35S::HYP1 1a_-P	Tukey		292	0.092	No
1g	35S::HYP1 5d_+P vs. 35S::HYP1 5d_-P	Tukey		292	0.139	No
1g	35S::HYP1 5d_+P vs. 35S::HYP1 6f_-P	Tukey		292	0.994	No
1g	35S::HYP1 6f_+P vs. Col-0_-P	Tukey		292	<0.001	Yes
1g	35S::HYP1 6f_+P vs. hyp1_-P	Tukey		292	<0.001	Yes
1g	35S::HYP1 6f_+P vs. 35S::HYP1 1a_-P	Tukey		292	0.001	Yes
1g	35S::HYP1 6f_+P vs. 35S::HYP1 5d_-P	Tukey		292	0.607	No
1g	35S::HYP1 6f_+P vs. 35S::HYP1 6f_-P	Tukey		292	0.715	No
1g	Col-0_-P vs. hyp1_-P	Tukey		292	<0.001	Yes
1g	Col-0_-P vs. 35S::HYP1 1a_-P	Tukey		292	<0.001	Yes
1g	Col-0_-P vs. 35S::HYP1 5d_-P	Tukey		292	0.36	No
1g	Col-0_-P vs. 35S::HYP1 6f_-P	Tukey		292	1	No
1g	hyp1_-P vs. 35S::HYP1 1a_-P	Tukey		292	<0.001	Yes
1g	hyp1_-P vs. 35S::HYP1 5d_-P	Tukey		292	<0.001	Yes
1g	hyp1_-P vs. 35S::HYP1 6f_-P	Tukey		292	0.465	No
1g	35S::HYP1 1a_-P vs. 35S::HYP1 5d_-P	Tukey		292	<0.001	Yes
1g	35S::HYP1 1a_-P vs. 35S::HYP1 6f_-P	Tukey		292	<0.001	Yes
1g	35S::HYP1 5d_-P vs. 35S::HYP1 6f_-P	Tukey		292	<0.001	Yes
Figure	Comparison	Test	t value	DF	P value	Significant
1h left panel	Col-0_+P_1dat vs. Col-0_+P_2dat	Tukey		102	<0.001	Yes
1h left panel	Col-0_+P_1dat vs. Col-0_+P_3dat	Tukey		102	<0.001	Yes
1h left panel	Col-0_+P_1dat vs. hyp1_+P_1dat	Tukey		102	0.718	No
1h left panel	Col-0_+P_1dat vs. hyp1_+P_2dat	Tukey		102	<0.001	Yes
1h left panel	Col-0_+P_1dat vs. hyp1_+P_3dat	Tukey		102	<0.001	Yes
1h left panel	Col-0_+P_1dat vs. 35S::HYP1_+P_1dat	Tukey		102	0.998	No
1h left panel	Col-0_+P_1dat vs. 35S::HYP1_+P_2dat	Tukey		102	<0.001	Yes
1h left panel	Col-0_+P_1dat vs. 35S::HYP1_+P_3dat	Tukey		102	<0.001	Yes
1h left panel	Col-0_+P_2dat vs. Col-0_+P_3dat	Tukey		102	<0.001	Yes
1h left panel	Col-0_+P_2dat vs. hyp1_+P_2dat	Tukey		102	0.082	No
1h left panel	Col-0_+P_2dat vs. hyp1_+P_3dat	Tukey		102	<0.001	Yes
1h left panel	Col-0_+P_2dat vs. 35S::HYP1_+P_2dat	Tukey		102	0.023	Yes
1h left panel	Col-0_+P_2dat vs. 35S::HYP1_+P_3dat	Tukey		102	<0.001	Yes
1h left panel	Col-0_+P_3dat vs. hyp1_+P_3dat	Tukey		102	0.015	Yes
1h left panel	Col-0_+P_3dat vs. 35S::HYP1_+P_3dat	Tukey		102	<0.001	Yes
1h left panel	hyp1_+P_1dat vs. Col-0_+P_2dat	Tukey		102	<0.001	Yes
1h left panel	hyp1_+P_1dat vs. Col-0_+P_3dat	Tukey		102	<0.001	Yes
1h left panel	hyp1_+P_1dat vs. hyp1_+P_2dat	Tukey		102	<0.001	Yes
1h left panel	hyp1_+P_1dat vs. hyp1_+P_3dat	Tukey		102	<0.001	Yes
1h left panel	hyp1_+P_1dat vs. 35S::HYP1_+P_2dat	Tukey		102	<0.001	Yes
1h left panel	hyp1_+P_1dat vs. 35S::HYP1_+P_3dat	Tukey		102	<0.001	Yes
1h left panel	hyp1_+P_2dat vs. Col-0_+P_3dat	Tukey		102	<0.001	Yes
1h left panel	hyp1_+P_2dat vs. hyp1_+P_3dat	Tukey		102	<0.001	Yes
1h left panel	hyp1_+P_2dat vs. 35S::HYP1_+P_2dat	Tukey		102	1	No
1h left panel	hyp1_+P_2dat vs. 35S::HYP1_+P_3dat	Tukey		102	<0.001	Yes
1h left panel	hyp1_+P_3dat vs. 35S::HYP1_+P_3dat	Tukey		102	0.707	No
1h left panel	35S::HYP1_+P_1dat vs. Col-0_+P_2dat	Tukey		102	<0.001	Yes
1h left panel	35S::HYP1_+P_1dat vs. Col-0_+P_3dat	Tukey		102	<0.001	Yes
1h left panel	35S::HYP1_+P_1dat vs. hyp1_+P_1dat	Tukey		102	0.983	No
1h left panel	35S::HYP1_+P_1dat vs. hyp1_+P_2dat	Tukey		102	<0.001	Yes
1h left panel	35S::HYP1_+P_1dat vs. hyp1_+P_3dat	Tukey		102	<0.001	Yes
1h left panel	35S::HYP1_+P_1dat vs. 35S::HYP1_+P_2dat	Tukey		102	<0.001	Yes
1h left panel	35S::HYP1_+P_1dat vs. 35S::HYP1_+P_3dat	Tukey		102	<0.001	Yes
1h left panel	35S::HYP1_+P_2dat vs. Col-0_+P_3dat	Tukey		102	<0.001	Yes
1h left panel	35S::HYP1_+P_2dat vs. hyp1_+P_3dat	Tukey		102	<0.001	Yes
1h left panel	35S::HYP1_+P_2dat vs. 35S::HYP1_+P_3dat	Tukey		102	<0.001	Yes
Figure	Comparison	Test	t value	DF	P value	Significant
1h right panel	Col-0_-P_1dat vs. Col-0_-P_2dat	Tukey		103	<0.001	Yes
1h right panel	Col-0_-P_1dat vs. Col-0_-P_3dat	Tukey		103	<0.001	Yes
1h right panel	Col-0_-P_1dat vs. hyp1_-P_2dat	Tukey		103	0.002	Yes
1h right panel	Col-0_-P_1dat vs. hyp1_-P_3dat	Tukey		103	0.002	Yes
1h right panel	Col-0_-P_1dat vs. 35S::HYP1 5d_-P_1dat	Tukey		103	<0.001	Yes
1h right panel	Col-0_-P_1dat vs. 35S::HYP1 5d_-P_2dat	Tukey		103	<0.001	Yes
1h right panel	Col-0_-P_1dat vs. 35S::HYP1 5d_-P_3dat	Tukey		103	<0.001	Yes
1h right panel	Col-0_-P_2dat vs. Col-0_-P_3dat	Tukey		103	0.006	Yes
1h right panel	Col-0_-P_2dat vs. 35S::HYP1 5d_-P_1dat	Tukey		103	1	No
1h right panel	Col-0_-P_2dat vs. 35S::HYP1 5d_-P_2dat	Tukey		103	<0.001	Yes
1h right panel	Col-0_-P_2dat vs. 35S::HYP1 5d_-P_3dat	Tukey		103	<0.001	Yes
1h right panel	Col-0_-P_3dat vs. 35S::HYP1 5d_-P_2dat	Tukey		103	<0.001	Yes
1h right panel	Col-0_-P_3dat vs. 35S::HYP1 5d_-P_3dat	Tukey		103	<0.001	Yes
1h right panel	hyp1_-P_1dat vs. Col-0_-P_1dat	Tukey		103	1	No
1h right panel	hyp1_-P_1dat vs. Col-0_-P_2dat	Tukey		103	<0.001	Yes
1h right panel	hyp1_-P_1dat vs. Col-0_-P_3dat	Tukey		103	<0.001	Yes
1h right panel	hyp1_-P_1dat vs. hyp1_-P_2dat	Tukey		103	<0.001	Yes
1h right panel	hyp1_-P_1dat vs. hyp1_-P_3dat	Tukey		103	<0.001	Yes
1h right panel	hyp1_-P_1dat vs. 35S::HYP1 5d_-P_1dat	Tukey		103	<0.001	Yes
1h right panel	hyp1_-P_1dat vs. 35S::HYP1 5d_-P_2dat	Tukey		103	<0.001	Yes
1h right panel	hyp1_-P_1dat vs. 35S::HYP1 5d_-P_3dat	Tukey		103	<0.001	Yes
1h right panel	hyp1_-P_2dat vs. Col-0_-P_2dat	Tukey		103	0.509	No
1h right panel	hyp1_-P_2dat vs. Col-0_-P_3dat	Tukey		103	<0.001	Yes
1h right panel	hyp1_-P_2dat vs. hyp1_-P_3dat	Tukey		103	1	No
1h right panel	hyp1_-P_2dat vs. 35S::HYP1 5d_-P_1dat	Tukey		103	0.188	No
1h right panel	hyp1_-P_2dat vs. 35S::HYP1 5d_-P_2dat	Tukey		103	<0.001	Yes
1h right panel	hyp1_-P_2dat vs. 35S::HYP1 5d_-P_3dat	Tukey		103	<0.001	Yes
1h right panel	hyp1_-P_3dat vs. Col-0_-P_2dat	Tukey		103	0.551	No
1h right panel	hyp1_-P_3dat vs. Col-0_-P_3dat	Tukey		103	<0.001	Yes
1h right panel	hyp1_-P_3dat vs. 35S::HYP1 5d_-P_1dat	Tukey		103	0.219	No
1h right panel	hyp1_-P_3dat vs. 35S::HYP1 5d_-P_2dat	Tukey		103	<0.001	Yes
1h right panel	hyp1_-P_3dat vs. 35S::HYP1 5d_-P_3dat	Tukey		103	<0.001	Yes
1h right panel	35S::HYP1 5d_-P_1dat vs. Col-0_-P_3dat	Tukey		103	0.034	Yes
1h right panel	35S::HYP1 5d_-P_1dat vs. 35S::HYP1 5d_-P_2dat	Tukey		103	<0.001	Yes
1h right panel	35S::HYP1 5d_-P_1dat vs. 35S::HYP1 5d_-P_3dat	Tukey		103	<0.001	Yes
1h right panel	35S::HYP1 5d_-P_2dat vs. 35S::HYP1 5d_-P_3dat	Tukey		103	<0.001	Yes
Figure	Comparison	Test	t value	DF	P value	Significant
1j	Col-0_+P vs. 35S::HYP1 5d_+P	Tukey		43	0.998	No
1j	Col-0_+P vs. 35S::HYP1 5d_-P	Tukey		43	0.801	No
1j	Col-0_-P vs. Col-0_+P	Tukey		43	0.002	Yes
1j	Col-0_-P vs. hyp1_+P	Tukey		43	0.996	No
1j	Col-0_-P vs. 35S::HYP1 5d_+P	Tukey		43	<0.001	Yes
1j	Col-0_-P vs. 35S::HYP1 5d_-P	Tukey		43	<0.001	Yes
1j	hyp1_+P vs. Col-0_+P	Tukey		43	0.015	Yes
1j	hyp1_+P vs. 35S::HYP1 5d_+P	Tukey		43	0.004	Yes
1j	hyp1_+P vs. 35S::HYP1 5d_-P	Tukey		43	<0.001	Yes
1j	hyp1_-P vs. Col-0_+P	Tukey		43	<0.001	Yes
1j	hyp1_-P vs. Col-0_-P	Tukey		43	<0.001	Yes
1j	hyp1_-P vs. hyp1_+P	Tukey		43	<0.001	Yes
1j	hyp1_-P vs. 35S::HYP1 5d_+P	Tukey		43	<0.001	Yes
1j	hyp1_-P vs. 35S::HYP1 5d_-P	Tukey		43	<0.001	Yes
1j	35S::HYP1 5d_+P vs. 35S::HYP1 5d_-P	Tukey		43	0.95	No
Figure	Comparison	Test	t value	DF	P value	Significant
1k	Col-0_+P vs. 35S::HYP1 5d_-P	Tukey		46	0.349	No
1k	Col-0_-P vs. Col-0_+P	Tukey		46	<0.001	Yes
1k	Col-0_-P vs. hyp1_+P	Tukey		46	<0.001	Yes
1k	Col-0_-P vs. 35S::HYP1 5d_+P	Tukey		46	<0.001	Yes
1k	Col-0_-P vs. 35S::HYP1 5d_-P	Tukey		46	<0.001	Yes
1k	hyp1_+P vs. Col-0_+P	Tukey		46	0.157	No
1k	hyp1_+P vs. 35S::HYP1 5d_+P	Tukey		46	0.699	No
1k	hyp1_+P vs. 35S::HYP1 5d_-P	Tukey		46	0.001	Yes
1k	hyp1_-P vs. Col-0_+P	Tukey		46	<0.001	Yes
1k	hyp1_-P vs. Col-0_-P	Tukey		46	<0.001	Yes
1k	hyp1_-P vs. hyp1_+P	Tukey		46	<0.001	Yes
1k	hyp1_-P vs. 35S::HYP1 5d_+P	Tukey		46	<0.001	Yes
1k	hyp1_-P vs. 35S::HYP1 5d_-P	Tukey		46	<0.001	Yes
1k	35S::HYP1 5d_+P vs. Col-0_+P	Tukey		46	0.895	No
1k	35S::HYP1 5d_+P vs. 35S::HYP1 5d_-P	Tukey		46	0.04	Yes
Figure	Comparison	Test	t value	DF	P value	Significant
1l	Col-0_+P vs. hyp1_+P	Tukey		45	0.568	No
1l	Col-0_+P vs. 35S::HYP1 5d_+P	Tukey		45	0.031	Yes
1l	Col-0_+P vs. 35S::HYP1 5d_-P	Tukey		45	1	No
1l	Col-0_-P vs. Col-0_+P	Tukey		45	<0.001	Yes
1l	Col-0_-P vs. hyp1_+P	Tukey		45	<0.001	Yes
1l	Col-0_-P vs. 35S::HYP1 5d_+P	Tukey		45	<0.001	Yes
1l	Col-0_-P vs. 35S::HYP1 5d_-P	Tukey		45	<0.001	Yes
1l	hyp1_+P vs. 35S::HYP1 5d_+P	Tukey		45	0.709	No
1l	hyp1_-P vs. Col-0_+P	Tukey		45	<0.001	Yes
1l	hyp1_-P vs. Col-0_-P	Tukey		45	<0.001	Yes
1l	hyp1_-P vs. hyp1_+P	Tukey		45	<0.001	Yes
1l	hyp1_-P vs. 35S::HYP1 5d_+P	Tukey		45	<0.001	Yes
1l	hyp1_-P vs. 35S::HYP1 5d_-P	Tukey		45	<0.001	Yes
1l	35S::HYP1 5d_-P vs. hyp1_+P	Tukey		45	0.681	No
1l	35S::HYP1 5d_-P vs. 35S::HYP1 5d_+P	Tukey		45	0.048	Yes
Figure	Comparison	Test	t value	DF	P value	Significant
2d	Root cap_+P vs. Root cap_-P	two-tailed t test	1.4598	18	0.1616	No
2d	Above QC_+P vs. Above QC_-P	two-tailed t test	-7.965	18	<0.0001	Yes
Figure	Comparison	Test	t value	DF	P value	Significant
2h	H2O vs. HYP1	two-tailed t test	9.1965	27	<0.0001	Yes
Figure	Comparison	Test	t value	DF	P value	Significant
3e	HYP1 H211L/H278L vs. HYP1	two-tailed t test	38.88	12	<0.001	Yes
Figure	Comparison	Test	t value	DF	P value	Significant
3f	Col-0_-P vs. Col-0_+P	Tukey		117	<0.001	Yes
3f	Col-0_-P vs. hyp1_+P	Tukey		117	<0.001	Yes
3f	Col-0_-P vs. pHYP1::HYP1:GFP/hyp1 4c_+P	Tukey		117	<0.001	Yes
3f	Col-0_-P vs. pHYP1::HYP1:GFP/hyp1 4c_-P	Tukey		117	0.768	No
3f	Col-0_-P vs. pHYP1::HYP1:GFP/hyp1 8a_+P	Tukey		117	<0.001	Yes
3f	Col-0_-P vs. pHYP1::HYP1:GFP/hyp1 8a_-P	Tukey		117	<0.001	Yes
3f	Col-0_-P vs. pHYP1::HYP1H211L/H278L:GFP/hyp1 4e_+P	Tukey		117	<0.001	Yes
3f	Col-0_-P vs. pHYP1::HYP1H211L/H278L:GFP/hyp1 8b_+P	Tukey		117	<0.001	Yes
3f	hyp1_+P vs. Col-0_+P	Tukey		117	0.008	Yes
3f	hyp1_-P vs. Col-0_+P	Tukey		117	<0.001	Yes
3f	hyp1_-P vs. Col-0_-P	Tukey		117	<0.001	Yes
3f	hyp1_-P vs. hyp1_+P	Tukey		117	<0.001	Yes
3f	hyp1_-P vs. pHYP1::HYP1:GFP/hyp1 4c_+P	Tukey		117	<0.001	Yes
3f	hyp1_-P vs. pHYP1::HYP1:GFP/hyp1 4c_-P	Tukey		117	<0.001	Yes
3f	hyp1_-P vs. pHYP1::HYP1:GFP/hyp1 8a_+P	Tukey		117	<0.001	Yes
3f	hyp1_-P vs. pHYP1::HYP1:GFP/hyp1 8a_-P	Tukey		117	<0.001	Yes
3f	hyp1_-P vs. pHYP1::HYP1H211L/H278L:GFP/hyp1 4e_+P	Tukey		117	<0.001	Yes
3f	hyp1_-P vs. pHYP1::HYP1H211L/H278L:GFP/hyp1 8b_+P	Tukey		117	<0.001	Yes
3f	pHYP1::HYP1:GFP/hyp1 4c_+P vs. Col-0_+P	Tukey		117	<0.001	Yes
3f	pHYP1::HYP1:GFP/hyp1 4c_+P vs. hyp1_+P	Tukey		117	0.624	No
3f	pHYP1::HYP1:GFP/hyp1 4c_+P vs. pHYP1::HYP1:GFP/hyp1 8a_+P	Tukey		117	0.986	No
3f	pHYP1::HYP1:GFP/hyp1 4c_+P vs. pHYP1::HYP1H211L/H278L:GFP/hyp1 4e_+P	Tukey		117	1	No
3f	pHYP1::HYP1:GFP/hyp1 4c_-P vs. Col-0_+P	Tukey		117	<0.001	Yes
3f	pHYP1::HYP1:GFP/hyp1 4c_-P vs. hyp1_+P	Tukey		117	<0.001	Yes
3f	pHYP1::HYP1:GFP/hyp1 4c_-P vs. pHYP1::HYP1:GFP/hyp1 4c_+P	Tukey		117	<0.001	Yes
3f	pHYP1::HYP1:GFP/hyp1 4c_-P vs. pHYP1::HYP1:GFP/hyp1 8a_+P	Tukey		117	<0.001	Yes
3f	pHYP1::HYP1:GFP/hyp1 4c_-P vs. pHYP1::HYP1:GFP/hyp1 8a_-P	Tukey		117	0.188	No
3f	pHYP1::HYP1:GFP/hyp1 4c_-P vs. pHYP1::HYP1H211L/H278L:GFP/hyp1 4e_+P	Tukey		117	<0.001	Yes
3f	pHYP1::HYP1:GFP/hyp1 4c_-P vs. pHYP1::HYP1H211L/H278L:GFP/hyp1 8b_+P	Tukey		117	<0.001	Yes
3f	pHYP1::HYP1:GFP/hyp1 8a_+P vs. Col-0_+P	Tukey		117	<0.001	Yes
3f	pHYP1::HYP1:GFP/hyp1 8a_+P vs. hyp1_+P	Tukey		117	0.999	No
3f	pHYP1::HYP1:GFP/hyp1 8a_-P vs. Col-0_+P	Tukey		117	<0.001	Yes
3f	pHYP1::HYP1:GFP/hyp1 8a_-P vs. hyp1_+P	Tukey		117	<0.001	Yes
3f	pHYP1::HYP1:GFP/hyp1 8a_-P vs. pHYP1::HYP1:GFP/hyp1 4c_+P	Tukey		117	<0.001	Yes
3f	pHYP1::HYP1:GFP/hyp1 8a_-P vs. pHYP1::HYP1:GFP/hyp1 8a_+P	Tukey		117	<0.001	Yes
3f	pHYP1::HYP1:GFP/hyp1 8a_-P vs. pHYP1::HYP1H211L/H278L:GFP/hyp1 4e_+P	Tukey		117	<0.001	Yes
3f	pHYP1::HYP1:GFP/hyp1 8a_-P vs. pHYP1::HYP1H211L/H278L:GFP/hyp1 8b_+P	Tukey		117	<0.001	Yes
3f	pHYP1::HYP1H211L/H278L:GFP/hyp1 4e_+P vs. Col-0_+P	Tukey		117	<0.001	Yes
3f	pHYP1::HYP1H211L/H278L:GFP/hyp1 4e_+P vs. hyp1_+P	Tukey		117	0.88	No
3f	pHYP1::HYP1H211L/H278L:GFP/hyp1 4e_+P vs. pHYP1::HYP1:GFP/hyp1 8a_+P	Tukey		117	1	No
3f	pHYP1::HYP1H211L/H278L:GFP/hyp1 4e_-P vs. Col-0_+P	Tukey		117	<0.001	Yes
3f	pHYP1::HYP1H211L/H278L:GFP/hyp1 4e_-P vs. Col-0_-P	Tukey		117	<0.001	Yes
3f	pHYP1::HYP1H211L/H278L:GFP/hyp1 4e_-P vs. hyp1_+P	Tukey		117	<0.001	Yes
3f	pHYP1::HYP1H211L/H278L:GFP/hyp1 4e_-P vs. hyp1_-P	Tukey		117	1	No
3f	pHYP1::HYP1H211L/H278L:GFP/hyp1 4e_-P vs. pHYP1::HYP1:GFP/hyp1 4c_+P	Tukey		117	<0.001	Yes
3f	pHYP1::HYP1H211L/H278L:GFP/hyp1 4e_-P vs. pHYP1::HYP1:GFP/hyp1 4c_-P	Tukey		117	<0.001	Yes
3f	pHYP1::HYP1H211L/H278L:GFP/hyp1 4e_-P vs. pHYP1::HYP1:GFP/hyp1 8a_+P	Tukey		117	<0.001	Yes
3f	pHYP1::HYP1H211L/H278L:GFP/hyp1 4e_-P vs. pHYP1::HYP1:GFP/hyp1 8a_-P	Tukey		117	<0.001	Yes
3f	pHYP1::HYP1H211L/H278L:GFP/hyp1 4e_-P vs. pHYP1::HYP1H211L/H278L:GFP/hyp1 4e_+P	Tukey		117	<0.001	Yes
3f	pHYP1::HYP1H211L/H278L:GFP/hyp1 4e_-P vs. pHYP1::HYP1H211L/H278L:GFP/hyp1 8b_+P	Tukey		117	<0.001	Yes
3f	pHYP1::HYP1H211L/H278L:GFP/hyp1 8b_+P vs. Col-0_+P	Tukey		117	<0.001	Yes
3f	pHYP1::HYP1H211L/H278L:GFP/hyp1 8b_+P vs. hyp1_+P	Tukey		117	<0.001	Yes
3f	pHYP1::HYP1H211L/H278L:GFP/hyp1 8b_+P vs. pHYP1::HYP1:GFP/hyp1 4c_+P	Tukey		117	0.002	Yes
3f	pHYP1::HYP1H211L/H278L:GFP/hyp1 8b_+P vs. pHYP1::HYP1:GFP/hyp1 8a_+P	Tukey		117	<0.001	Yes
3f	pHYP1::HYP1H211L/H278L:GFP/hyp1 8b_+P vs. pHYP1::HYP1H211L/H278L:GFP/hyp1 4e_+P	Tukey		117	<0.001	Yes
3f	pHYP1::HYP1H211L/H278L:GFP/hyp1 8b_-P vs. Col-0_+P	Tukey		117	<0.001	Yes
3f	pHYP1::HYP1H211L/H278L:GFP/hyp1 8b_-P vs. Col-0_-P	Tukey		117	<0.001	Yes
3f	pHYP1::HYP1H211L/H278L:GFP/hyp1 8b_-P vs. hyp1_+P	Tukey		117	<0.001	Yes
3f	pHYP1::HYP1H211L/H278L:GFP/hyp1 8b_-P vs. hyp1_-P	Tukey		117	1	No
3f	pHYP1::HYP1H211L/H278L:GFP/hyp1 8b_-P vs. pHYP1::HYP1:GFP/hyp1 4c_+P	Tukey		117	<0.001	Yes
3f	pHYP1::HYP1H211L/H278L:GFP/hyp1 8b_-P vs. pHYP1::HYP1:GFP/hyp1 4c_-P	Tukey		117	<0.001	Yes
3f	pHYP1::HYP1H211L/H278L:GFP/hyp1 8b_-P vs. pHYP1::HYP1:GFP/hyp1 8a_+P	Tukey		117	<0.001	Yes
3f	pHYP1::HYP1H211L/H278L:GFP/hyp1 8b_-P vs. pHYP1::HYP1:GFP/hyp1 8a_-P	Tukey		117	<0.001	Yes
3f	pHYP1::HYP1H211L/H278L:GFP/hyp1 8b_-P vs. pHYP1::HYP1H211L/H278L:GFP/hyp1 4e_+P	Tukey		117	<0.001	Yes
3f	pHYP1::HYP1H211L/H278L:GFP/hyp1 8b_-P vs. pHYP1::HYP1H211L/H278L:GFP/hyp1 4e_-P	Tukey		117	1	No
3f	pHYP1::HYP1H211L/H278L:GFP/hyp1 8b_-P vs. pHYP1::HYP1H211L/H278L:GFP/hyp1 8b_+P	Tukey		117	<0.001	Yes
Figure	Comparison	Test	t value	DF	P value	Significant
4b	H2O vs. HYP1	two-tailed t test	5.1089	10	0.000458	Yes
Figure	Comparison	Test	t value	DF	P value	Significant
4c	Col-gl1 vs. fro2	Tukey		23	<0.001	Yes
4c	Col-gl1 vs. pFRO2::HYP1:GFP / fro2 5e	Tukey		23	0.002	Yes
4c	Col-gl1 vs. pFRO2::HYP1:GFP / fro2 7d	Tukey		23	0.001	Yes
4c	Col-gl1 vs. 35S::HYP1:GFP / fro2 1b	Tukey		23	0.003	Yes
4c	Col-gl1 vs. 35S::HYP1:GFP / fro2 3d	Tukey		23	0.007	Yes
4c	pFRO2::HYP1:GFP / fro2 5e vs. fro2	Tukey		23	0.003	Yes
4c	pFRO2::HYP1:GFP / fro2 5e vs. pFRO2::HYP1:GFP / fro2 7d	Tukey		23	1	No
4c	pFRO2::HYP1:GFP / fro2 7d vs. fro2	Tukey		23	0.004	Yes
4c	35S::HYP1:GFP / fro2 1b vs. fro2	Tukey		23	0.002	Yes
4c	35S::HYP1:GFP / fro2 1b vs. pFRO2::HYP1:GFP / fro2 5e	Tukey		23	1	No
4c	35S::HYP1:GFP / fro2 1b vs. pFRO2::HYP1:GFP / fro2 7d	Tukey		23	0.998	No
4c	35S::HYP1:GFP / fro2 3d vs. fro2	Tukey		23	<0.001	Yes
4c	35S::HYP1:GFP / fro2 3d vs. pFRO2::HYP1:GFP / fro2 5e	Tukey		23	0.984	No
4c	35S::HYP1:GFP / fro2 3d vs. pFRO2::HYP1:GFP / fro2 7d	Tukey		23	0.951	No
4c	35S::HYP1:GFP / fro2 3d vs. 35S::HYP1:GFP / fro2 1b	Tukey		23	0.998	No
Figure	Comparison	Test	t value	DF	P value	Significant
4e	Col-gl1_control vs. fro2_low Fe	Tukey		71	<0.001	Yes
4e	Col-gl1_control vs. 35S::HYP1:GFP / fro2 1b_low Fe	Tukey		71	<0.001	Yes
4e	Col-gl1_control vs. pFRO2::HYP1:GFP / fro2 5e_low Fe	Tukey		71	<0.001	Yes
4e	Col-gl1_control vs. 35S::HYP1:GFP / fro2 3d_low Fe	Tukey		71	<0.001	Yes
4e	Col-gl1_control vs. fro2_control	Tukey		71	<0.001	Yes
4e	Col-gl1_control vs. pFRO2::HYP1:GFP / fro2 7d_low Fe	Tukey		71	<0.001	Yes
4e	Col-gl1_control vs. pFRO2::HYP1:GFP / fro2 7d_control	Tukey		71	0.051	No
4e	Col-gl1_control vs. pFRO2::HYP1:GFP / fro2 5e_control	Tukey		71	0.093	No
4e	Col-gl1_control vs. 35S::HYP1:GFP / fro2 3d_control	Tukey		71	0.255	No
4e	Col-gl1_control vs. 35S::HYP1:GFP / fro2 1b_control	Tukey		71	0.343	No
4e	Col-gl1_control vs. Col-gl1_low Fe	Tukey		71	0.394	No
4e	Col-gl1_low Fe vs. fro2_low Fe	Tukey		71	<0.001	Yes
4e	Col-gl1_low Fe vs. 35S::HYP1:GFP / fro2 1b_low Fe	Tukey		71	<0.001	Yes
4e	Col-gl1_low Fe vs. pFRO2::HYP1:GFP / fro2 5e_low Fe	Tukey		71	<0.001	Yes
4e	Col-gl1_low Fe vs. 35S::HYP1:GFP / fro2 3d_low Fe	Tukey		71	<0.001	Yes
4e	Col-gl1_low Fe vs. fro2_control	Tukey		71	<0.001	Yes
4e	Col-gl1_low Fe vs. pFRO2::HYP1:GFP / fro2 7d_low Fe	Tukey		71	<0.001	Yes
4e	Col-gl1_low Fe vs. pFRO2::HYP1:GFP / fro2 7d_control	Tukey		71	0.998	No
4e	Col-gl1_low Fe vs. pFRO2::HYP1:GFP / fro2 5e_control	Tukey		71	1	No
4e	Col-gl1_low Fe vs. 35S::HYP1:GFP / fro2 3d_control	Tukey		71	1	No
4e	Col-gl1_low Fe vs. 35S::HYP1:GFP / fro2 1b_control	Tukey		71	1	No
4e	35S::HYP1:GFP / fro2 1b_control vs. fro2_low Fe	Tukey		71	<0.001	Yes
4e	35S::HYP1:GFP / fro2 1b_control vs. 35S::HYP1:GFP / fro2 1b_low Fe	Tukey		71	<0.001	Yes
4e	35S::HYP1:GFP / fro2 1b_control vs. pFRO2::HYP1:GFP / fro2 5e_low Fe	Tukey		71	<0.001	Yes
4e	35S::HYP1:GFP / fro2 1b_control vs. 35S::HYP1:GFP / fro2 3d_low Fe	Tukey		71	<0.001	Yes
4e	35S::HYP1:GFP / fro2 1b_control vs. fro2_control	Tukey		71	<0.001	Yes
4e	35S::HYP1:GFP / fro2 1b_control vs. pFRO2::HYP1:GFP / fro2 7d_low Fe	Tukey		71	<0.001	Yes
4e	35S::HYP1:GFP / fro2 1b_control vs. pFRO2::HYP1:GFP / fro2 7d_control	Tukey		71	0.999	No
4e	35S::HYP1:GFP / fro2 1b_control vs. pFRO2::HYP1:GFP / fro2 5e_control	Tukey		71	1	No
4e	35S::HYP1:GFP / fro2 1b_control vs. 35S::HYP1:GFP / fro2 3d_control	Tukey		71	1	No
4e	35S::HYP1:GFP / fro2 3d_control vs. fro2_low Fe	Tukey		71	<0.001	Yes
4e	35S::HYP1:GFP / fro2 3d_control vs. 35S::HYP1:GFP / fro2 1b_low Fe	Tukey		71	<0.001	Yes
4e	35S::HYP1:GFP / fro2 3d_control vs. pFRO2::HYP1:GFP / fro2 5e_low Fe	Tukey		71	<0.001	Yes
4e	35S::HYP1:GFP / fro2 3d_control vs. 35S::HYP1:GFP / fro2 3d_low Fe	Tukey		71	<0.001	Yes
4e	35S::HYP1:GFP / fro2 3d_control vs. fro2_control	Tukey		71	<0.001	Yes
4e	35S::HYP1:GFP / fro2 3d_control vs. pFRO2::HYP1:GFP / fro2 7d_low Fe	Tukey		71	<0.001	Yes
4e	35S::HYP1:GFP / fro2 3d_control vs. pFRO2::HYP1:GFP / fro2 7d_control	Tukey		71	1	No
4e	35S::HYP1:GFP / fro2 3d_control vs. pFRO2::HYP1:GFP / fro2 5e_control	Tukey		71	1	No
4e	pFRO2::HYP1:GFP / fro2 5e_control vs. fro2_low Fe	Tukey		71	<0.001	Yes
4e	pFRO2::HYP1:GFP / fro2 5e_control vs. 35S::HYP1:GFP / fro2 1b_low Fe	Tukey		71	<0.001	Yes
4e	pFRO2::HYP1:GFP / fro2 5e_control vs. pFRO2::HYP1:GFP / fro2 5e_low Fe	Tukey		71	<0.001	Yes
4e	pFRO2::HYP1:GFP / fro2 5e_control vs. 35S::HYP1:GFP / fro2 3d_low Fe	Tukey		71	<0.001	Yes
4e	pFRO2::HYP1:GFP / fro2 5e_control vs. fro2_control	Tukey		71	<0.001	Yes
4e	pFRO2::HYP1:GFP / fro2 5e_control vs. pFRO2::HYP1:GFP / fro2 7d_low Fe	Tukey		71	<0.001	Yes
4e	pFRO2::HYP1:GFP / fro2 5e_control vs. pFRO2::HYP1:GFP / fro2 7d_control	Tukey		71	1	No
4e	pFRO2::HYP1:GFP / fro2 7d_control vs. fro2_low Fe	Tukey		71	<0.001	Yes
4e	pFRO2::HYP1:GFP / fro2 7d_control vs. 35S::HYP1:GFP / fro2 1b_low Fe	Tukey		71	<0.001	Yes
4e	pFRO2::HYP1:GFP / fro2 7d_control vs. pFRO2::HYP1:GFP / fro2 5e_low Fe	Tukey		71	<0.001	Yes
4e	pFRO2::HYP1:GFP / fro2 7d_control vs. 35S::HYP1:GFP / fro2 3d_low Fe	Tukey		71	<0.001	Yes
4e	pFRO2::HYP1:GFP / fro2 7d_control vs. fro2_control	Tukey		71	<0.001	Yes
4e	pFRO2::HYP1:GFP / fro2 7d_control vs. pFRO2::HYP1:GFP / fro2 7d_low Fe	Tukey		71	<0.001	Yes
4e	pFRO2::HYP1:GFP / fro2 7d_low Fe vs. fro2_low Fe	Tukey		71	<0.001	Yes
4e	pFRO2::HYP1:GFP / fro2 7d_low Fe vs. 35S::HYP1:GFP / fro2 1b_low Fe	Tukey		71	0.253	No
4e	pFRO2::HYP1:GFP / fro2 7d_low Fe vs. pFRO2::HYP1:GFP / fro2 5e_low Fe	Tukey		71	0.337	No
4e	pFRO2::HYP1:GFP / fro2 7d_low Fe vs. 35S::HYP1:GFP / fro2 3d_low Fe	Tukey		71	1	No
4e	pFRO2::HYP1:GFP / fro2 7d_low Fe vs. fro2_control	Tukey		71	1	No
4e	fro2_control vs. fro2_low Fe	Tukey		71	<0.001	Yes
4e	fro2_control vs. 35S::HYP1:GFP / fro2 1b_low Fe	Tukey		71	0.356	No
4e	fro2_control vs. pFRO2::HYP1:GFP / fro2 5e_low Fe	Tukey		71	0.455	No
4e	fro2_control vs. 35S::HYP1:GFP / fro2 3d_low Fe	Tukey		71	1	No
4e	35S::HYP1:GFP / fro2 3d_low Fe vs. fro2_low Fe	Tukey		71	<0.001	Yes
4e	35S::HYP1:GFP / fro2 3d_low Fe vs. 35S::HYP1:GFP / fro2 1b_low Fe	Tukey		71	0.487	No
4e	35S::HYP1:GFP / fro2 3d_low Fe vs. pFRO2::HYP1:GFP / fro2 5e_low Fe	Tukey		71	0.594	No
4e	pFRO2::HYP1:GFP / fro2 5e_low Fe vs. fro2_low Fe	Tukey		71	<0.001	Yes
4e	pFRO2::HYP1:GFP / fro2 5e_low Fe vs. 35S::HYP1:GFP / fro2 1b_low Fe	Tukey		71	1	No
4e	35S::HYP1:GFP / fro2 1b_low Fe vs. fro2_low Fe	Tukey		71	<0.001	Yes
Figure	Comparison	Test	t value	DF	P value	Significant
5b	CuCl2_H2O vs. CuCl2_HYP1	two-tailed t test	4.8702	8	0.00124	Yes
5b	CuSO4_H2O vs. CuSO4_HYP1	two-tailed t test	6.4866	8	0.000191	Yes
Figure	Comparison	Test	t value	DF	P value	Significant
5c	Col-0 vs. hyp1	two-tailed t test	1.212	5	0.2797	No
5c	Col-0 vs. hyp1 crr	two-tailed t test	2.7943	4	0.0491	Yes
5c	Col-0 vs. 35S::HYP1 5d	two-tailed t test	4.2604	5	0.00801	Yes
Figure	Comparison	Test	t value	DF	P value	Significant
5e	Col-0_control vs. Col-0_CuCl2	Tukey		160	<0.001	Yes
5e	Col-0_control vs. hyp1_CuCl2	Tukey		160	<0.001	Yes
5e	Col-0_control vs. 35S::HYP1 5d_control	Tukey		160	0.9	No
5e	Col-0_control vs. 35S::HYP1 5d_CuCl2	Tukey		160	<0.001	Yes
5e	Col-0_CuCl2 vs. hyp1_CuCl2	Tukey		160	0.984	No
5e	Col-0_CuCl2 vs. 35S::HYP1 5d_CuCl2	Tukey		160	<0.001	Yes
5e	hyp1_control vs. Col-0_control	Tukey		160	1	No
5e	hyp1_control vs. Col-0_CuCl2	Tukey		160	<0.001	Yes
5e	hyp1_control vs. hyp1_CuCl2	Tukey		160	<0.001	Yes
5e	hyp1_control vs. 35S::HYP1 5d_control	Tukey		160	0.843	No
5e	hyp1_control vs. 35S::HYP1 5d_CuCl2	Tukey		160	<0.001	Yes
5e	hyp1_CuCl2 vs. 35S::HYP1 5d_CuCl2	Tukey		160	<0.001	Yes
5e	35S::HYP1 5d_control vs. Col-0_CuCl2	Tukey		160	<0.001	Yes
5e	35S::HYP1 5d_control vs. hyp1_CuCl2	Tukey		160	<0.001	Yes
5e	35S::HYP1 5d_control vs. 35S::HYP1 5d_CuCl2	Tukey		160	<0.001	Yes
Figure	Comparison	Test	t value	DF	P value	Significant
6b	Col-0_+P+Fe vs. Col-0_-P-Fe	Tukey		103	1	No
6b	Col-0_+P+Fe vs. hyp1_-P-Fe	Tukey		103	0.899	No
6b	Col-0_+P+Fe vs. 35S::HYP1 5d_+P+Fe	Tukey		103	1	No
6b	Col-0_+P+Fe vs. 35S::HYP1 5d_-P+Fe	Tukey		103	0.996	No
6b	Col-0_-P+Fe vs. Col-0_+P+Fe	Tukey		103	<0.001	Yes
6b	Col-0_-P+Fe vs. Col-0_-P-Fe	Tukey		103	<0.001	Yes
6b	Col-0_-P+Fe vs. hyp1_+P+Fe	Tukey		103	<0.001	Yes
6b	Col-0_-P+Fe vs. hyp1_-P-Fe	Tukey		103	<0.001	Yes
6b	Col-0_-P+Fe vs. 35S::HYP1 5d_+P+Fe	Tukey		103	<0.001	Yes
6b	Col-0_-P+Fe vs. 35S::HYP1 5d_-P+Fe	Tukey		103	<0.001	Yes
6b	Col-0_-P+Fe vs. 35S::HYP1 5d_-P-Fe	Tukey		103	<0.001	Yes
6b	Col-0_-P-Fe vs. hyp1_-P-Fe	Tukey		103	0.953	No
6b	Col-0_-P-Fe vs. 35S::HYP1 5d_+P+Fe	Tukey		103	1	No
6b	Col-0_-P-Fe vs. 35S::HYP1 5d_-P+Fe	Tukey		103	0.999	No
6b	hyp1_+P+Fe vs. Col-0_+P+Fe	Tukey		103	1	No
6b	hyp1_+P+Fe vs. Col-0_-P-Fe	Tukey		103	1	No
6b	hyp1_+P+Fe vs. hyp1_-P-Fe	Tukey		103	0.847	No
6b	hyp1_+P+Fe vs. 35S::HYP1 5d_+P+Fe	Tukey		103	1	No
6b	hyp1_+P+Fe vs. 35S::HYP1 5d_-P+Fe	Tukey		103	0.99	No
6b	hyp1_-P+Fe vs. Col-0_+P+Fe	Tukey		103	<0.001	Yes
6b	hyp1_-P+Fe vs. Col-0_-P+Fe	Tukey		103	<0.001	Yes
6b	hyp1_-P+Fe vs. Col-0_-P-Fe	Tukey		103	<0.001	Yes
6b	hyp1_-P+Fe vs. hyp1_+P+Fe	Tukey		103	<0.001	Yes
6b	hyp1_-P+Fe vs. hyp1_-P-Fe	Tukey		103	<0.001	Yes
6b	hyp1_-P+Fe vs. 35S::HYP1 5d_+P+Fe	Tukey		103	<0.001	Yes
6b	hyp1_-P+Fe vs. 35S::HYP1 5d_-P+Fe	Tukey		103	<0.001	Yes
6b	hyp1_-P+Fe vs. 35S::HYP1 5d_-P-Fe	Tukey		103	<0.001	Yes
6b	35S::HYP1 5d_+P+Fe vs. hyp1_-P-Fe	Tukey		103	0.986	No
6b	35S::HYP1 5d_+P+Fe vs. 35S::HYP1 5d_-P+Fe	Tukey		103	1	No
6b	35S::HYP1 5d_-P+Fe vs. hyp1_-P-Fe	Tukey		103	1	No
6b	35S::HYP1 5d_-P-Fe vs. Col-0_+P+Fe	Tukey		103	0.994	No
6b	35S::HYP1 5d_-P-Fe vs. Col-0_-P-Fe	Tukey		103	0.985	No
6b	35S::HYP1 5d_-P-Fe vs. hyp1_+P+Fe	Tukey		103	0.998	No
6b	35S::HYP1 5d_-P-Fe vs. hyp1_-P-Fe	Tukey		103	0.391	No
6b	35S::HYP1 5d_-P-Fe vs. 35S::HYP1 5d_+P+Fe	Tukey		103	0.939	No
6b	35S::HYP1 5d_-P-Fe vs. 35S::HYP1 5d_-P+Fe	Tukey		103	0.759	No
Figure	Comparison	Test	t value	DF	P value	Significant
6d	Col-0_+P vs. Col-0_-P	Tukey		47	<0.001	Yes
6d	Col-0_+P vs. hyp1_+P	Tukey		47	0.981	No
6d	Col-0_+P vs. 35S::HYP1 5d_+P	Tukey		47	<0.001	Yes
6d	Col-0_+P vs. 35S::HYP1 5d_-P	Tukey		47	<0.001	Yes
6d	Col-0_-P vs. 35S::HYP1 5d_+P	Tukey		47	0.093	No
6d	Col-0_-P vs. 35S::HYP1 5d_-P	Tukey		47	<0.001	Yes
6d	hyp1_+P vs. Col-0_-P	Tukey		47	<0.001	Yes
6d	hyp1_+P vs. 35S::HYP1 5d_+P	Tukey		47	<0.001	Yes
6d	hyp1_+P vs. 35S::HYP1 5d_-P	Tukey		47	<0.001	Yes
6d	hyp1_-P vs. Col-0_+P	Tukey		47	<0.001	Yes
6d	hyp1_-P vs. Col-0_-P	Tukey		47	<0.001	Yes
6d	hyp1_-P vs. hyp1_+P	Tukey		47	<0.001	Yes
6d	hyp1_-P vs. 35S::HYP1 5d_+P	Tukey		47	<0.001	Yes
6d	hyp1_-P vs. 35S::HYP1 5d_-P	Tukey		47	<0.001	Yes
6d	35S::HYP1 5d_+P vs. 35S::HYP1 5d_-P	Tukey		47	<0.001	Yes
Figure	Comparison	Test	t value	DF	P value	Significant
6f	Col-0_+P vs. 35S::HYP1 5d_+P	Tukey		54	0.99	No
6f	Col-0_+P vs. 35S::HYP1 5d_-P	Tukey		54	1	No
6f	Col-0_-P vs. Col-0_+P	Tukey		54	0.094	No
6f	Col-0_-P vs. hyp1_+P	Tukey		54	0.1	No
6f	Col-0_-P vs. 35S::HYP1 5d_+P	Tukey		54	0.01	Yes
6f	Col-0_-P vs. 35S::HYP1 5d_-P	Tukey		54	0.031	Yes
6f	hyp1_+P vs. Col-0_+P	Tukey		54	1	No
6f	hyp1_+P vs. 35S::HYP1 5d_+P	Tukey		54	0.952	No
6f	hyp1_+P vs. 35S::HYP1 5d_-P	Tukey		54	0.999	No
6f	hyp1_-P vs. Col-0_+P	Tukey		54	<0.001	Yes
6f	hyp1_-P vs. Col-0_-P	Tukey		54	<0.001	Yes
6f	hyp1_-P vs. hyp1_+P	Tukey		54	<0.001	Yes
6f	hyp1_-P vs. 35S::HYP1 5d_+P	Tukey		54	<0.001	Yes
6f	hyp1_-P vs. 35S::HYP1 5d_-P	Tukey		54	<0.001	Yes
6f	35S::HYP1 5d_-P vs. 35S::HYP1 5d_+P	Tukey		54	0.996	No
Figure	Comparison	Test	t value	DF	P value	Significant
7b	Col-0_+P vs. hyp1_+P	Tukey		107	0.728	No
7b	Col-0_+P vs. almt1_+P	Tukey		107	0.949	No
7b	Col-0_+P vs. almt1_-P	Tukey		107	0.02	Yes
7b	Col-0_+P vs. hyp1 almt1_+P	Tukey		107	0.192	No
7b	Col-0_+P vs. hyp1 almt1_-P	Tukey		107	<0.001	Yes
7b	Col-0_+P vs. lpr1/2_+P	Tukey		107	<0.001	Yes
7b	Col-0_+P vs. lpr1/2_-P	Tukey		107	<0.001	Yes
7b	Col-0_+P vs. hyp1 lpr1/2_+P	Tukey		107	<0.001	Yes
7b	Col-0_+P vs. hyp1 lpr1/2_-P	Tukey		107	0.005	Yes
7b	Col-0_-P vs. Col-0_+P	Tukey		107	1	No
7b	Col-0_-P vs. hyp1_+P	Tukey		107	0.326	No
7b	Col-0_-P vs. almt1_+P	Tukey		107	0.63	No
7b	Col-0_-P vs. almt1_-P	Tukey		107	0.003	Yes
7b	Col-0_-P vs. hyp1 almt1_+P	Tukey		107	0.038	Yes
7b	Col-0_-P vs. hyp1 almt1_-P	Tukey		107	<0.001	Yes
7b	Col-0_-P vs. lpr1/2_+P	Tukey		107	<0.001	Yes
7b	Col-0_-P vs. lpr1/2_-P	Tukey		107	<0.001	Yes
7b	Col-0_-P vs. hyp1 lpr1/2_+P	Tukey		107	<0.001	Yes
7b	Col-0_-P vs. hyp1 lpr1/2_-P	Tukey		107	<0.001	Yes
7b	hyp1_+P vs. almt1_-P	Tukey		107	0.896	No
7b	hyp1_+P vs. hyp1 almt1_+P	Tukey		107	1	No
7b	hyp1_+P vs. hyp1 almt1_-P	Tukey		107	<0.001	Yes
7b	hyp1_+P vs. lpr1/2_+P	Tukey		107	<0.001	Yes
7b	hyp1_+P vs. lpr1/2_-P	Tukey		107	<0.001	Yes
7b	hyp1_+P vs. hyp1 lpr1/2_+P	Tukey		107	0.054	No
7b	hyp1_+P vs. hyp1 lpr1/2_-P	Tukey		107	0.555	No
7b	hyp1_-P vs. Col-0_+P	Tukey		107	<0.001	Yes
7b	hyp1_-P vs. Col-0_-P	Tukey		107	<0.001	Yes
7b	hyp1_-P vs. hyp1_+P	Tukey		107	<0.001	Yes
7b	hyp1_-P vs. almt1_+P	Tukey		107	<0.001	Yes
7b	hyp1_-P vs. almt1_-P	Tukey		107	<0.001	Yes
7b	hyp1_-P vs. hyp1 almt1_+P	Tukey		107	<0.001	Yes
7b	hyp1_-P vs. hyp1 almt1_-P	Tukey		107	<0.001	Yes
7b	hyp1_-P vs. lpr1/2_+P	Tukey		107	<0.001	Yes
7b	hyp1_-P vs. lpr1/2_-P	Tukey		107	<0.001	Yes
7b	hyp1_-P vs. hyp1 lpr1/2_+P	Tukey		107	<0.001	Yes
7b	hyp1_-P vs. hyp1 lpr1/2_-P	Tukey		107	<0.001	Yes
7b	almt1_+P vs. hyp1_+P	Tukey		107	1	No
7b	almt1_+P vs. almt1_-P	Tukey		107	0.493	No
7b	almt1_+P vs. hyp1 almt1_+P	Tukey		107	0.969	No
7b	almt1_+P vs. hyp1 almt1_-P	Tukey		107	<0.001	Yes
7b	almt1_+P vs. lpr1/2_+P	Tukey		107	<0.001	Yes
7b	almt1_+P vs. lpr1/2_-P	Tukey		107	<0.001	Yes
7b	almt1_+P vs. hyp1 lpr1/2_+P	Tukey		107	0.007	Yes
7b	almt1_+P vs. hyp1 lpr1/2_-P	Tukey		107	0.186	No
7b	almt1_-P vs. hyp1 almt1_-P	Tukey		107	0.166	No
7b	almt1_-P vs. lpr1/2_+P	Tukey		107	0.049	Yes
7b	almt1_-P vs. lpr1/2_-P	Tukey		107	0.09	No
7b	almt1_-P vs. hyp1 lpr1/2_+P	Tukey		107	0.805	No
7b	almt1_-P vs. hyp1 lpr1/2_-P	Tukey		107	1	No
7b	hyp1 almt1_+P vs. almt1_-P	Tukey		107	0.997	No
7b	hyp1 almt1_+P vs. hyp1 almt1_-P	Tukey		107	0.004	Yes
7b	hyp1 almt1_+P vs. lpr1/2_+P	Tukey		107	<0.001	Yes
7b	hyp1 almt1_+P vs. lpr1/2_-P	Tukey		107	0.002	Yes
7b	hyp1 almt1_+P vs. hyp1 lpr1/2_+P	Tukey		107	0.187	No
7b	hyp1 almt1_+P vs. hyp1 lpr1/2_-P	Tukey		107	0.885	No
7b	hyp1 almt1_-P vs. lpr1/2_+P	Tukey		107	1	No
7b	hyp1 almt1_-P vs. lpr1/2_-P	Tukey		107	1	No
7b	lpr1/2_-P vs. lpr1/2_+P	Tukey		107	1	No
7b	hyp1 lpr1/2_+P vs. hyp1 almt1_-P	Tukey		107	1	No
7b	hyp1 lpr1/2_+P vs. lpr1/2_+P	Tukey		107	0.989	No
7b	hyp1 lpr1/2_+P vs. lpr1/2_-P	Tukey		107	0.998	No
7b	hyp1 lpr1/2_-P vs. hyp1 almt1_-P	Tukey		107	0.746	No
7b	hyp1 lpr1/2_-P vs. lpr1/2_+P	Tukey		107	0.442	No
7b	hyp1 lpr1/2_-P vs. lpr1/2_-P	Tukey		107	0.589	No
7b	hyp1 lpr1/2_-P vs. hyp1 lpr1/2_+P	Tukey		107	0.996	No
Figure	Comparison	Test	t value	DF	P value	Significant
7d	Col-0_+P vs. 35S::HYP1 5d_+P	Tukey		47	0.967	No
7d	Col-0_+P vs. 35S::HYP1 5d_-P	Tukey		47	0.995	No
7d	Col-0_-P vs. Col-0_+P	Tukey		47	<0.001	Yes
7d	Col-0_-P vs. hyp1_+P	Tukey		47	<0.001	Yes
7d	Col-0_-P vs. hyp1 crr_+P	Tukey		47	0.003	Yes
7d	Col-0_-P vs. 35S::HYP1 5d_+P	Tukey		47	<0.001	Yes
7d	Col-0_-P vs. 35S::HYP1 5d_-P	Tukey		47	<0.001	Yes
7d	hyp1_+P vs. Col-0_+P	Tukey		47	0.798	No
7d	hyp1_+P vs. 35S::HYP1 5d_+P	Tukey		47	0.209	No
7d	hyp1_+P vs. 35S::HYP1 5d_-P	Tukey		47	0.345	No
7d	hyp1_-P vs. Col-0_+P	Tukey		47	<0.001	Yes
7d	hyp1_-P vs. Col-0_-P	Tukey		47	0.992	No
7d	hyp1_-P vs. hyp1_+P	Tukey		47	<0.001	Yes
7d	hyp1_-P vs. hyp1 crr_+P	Tukey		47	<0.001	Yes
7d	hyp1_-P vs. 35S::HYP1 5d_+P	Tukey		47	<0.001	Yes
7d	hyp1_-P vs. 35S::HYP1 5d_-P	Tukey		47	<0.001	Yes
7d	hyp1 crr_+P vs. Col-0_+P	Tukey		47	0.337	No
7d	hyp1 crr_+P vs. hyp1_+P	Tukey		47	0.994	No
7d	hyp1 crr_+P vs. 35S::HYP1 5d_+P	Tukey		47	0.039	Yes
7d	hyp1 crr_+P vs. 35S::HYP1 5d_-P	Tukey		47	0.078	No
7d	hyp1 crr_-P vs. Col-0_+P	Tukey		47	<0.001	Yes
7d	hyp1 crr_-P vs. Col-0_-P	Tukey		47	0.325	No
7d	hyp1 crr_-P vs. hyp1_+P	Tukey		47	<0.001	Yes
7d	hyp1 crr_-P vs. hyp1_-P	Tukey		47	0.81	No
7d	hyp1 crr_-P vs. hyp1 crr_+P	Tukey		47	<0.001	Yes
7d	hyp1 crr_-P vs. 35S::HYP1 5d_+P	Tukey		47	<0.001	Yes
7d	hyp1 crr_-P vs. 35S::HYP1 5d_-P	Tukey		47	<0.001	Yes
7d	35S::HYP1 5d_-P vs. 35S::HYP1 5d_+P	Tukey		47	1	No
Figure	Comparison	Test	t value	DF	P value	Significant
7e	+P	Tukey		87	0.469	No
Figure	Comparison	Test	t value	DF	P value	Significant
7e	Col-0_-P vs. hyp1_-P	Tukey		86	<0.001	Yes
7e	Col-0_-P vs. pBRN::HYP1:GFP / hyp1 #3_-P	Tukey		86	0.018	Yes
7e	Col-0_-P vs. pBRN::HYP1:GFP / hyp1 #8_-P	Tukey		86	0.009	Yes
7e	Col-0_-P vs. pSGN1::HYP1:GFP / hyp1 #1_-P	Tukey		86	0.34	No
7e	Col-0_-P vs. pSGN1::HYP1:GFP / hyp1 #7_-P	Tukey		86	0.96	No
7e	pHYP1::HYP1:GFP / hyp1 8a_-P vs. Col-0_-P	Tukey		86	1	No
7e	pHYP1::HYP1:GFP / hyp1 8a_-P vs. hyp1_-P	Tukey		86	<0.001	Yes
7e	pHYP1::HYP1:GFP / hyp1 8a_-P vs. pBRN::HYP1:GFP / hyp1 #3_-P	Tukey		86	0.003	Yes
7e	pHYP1::HYP1:GFP / hyp1 8a_-P vs. pBRN::HYP1:GFP / hyp1 #8_-P	Tukey		86	0.002	Yes
7e	pHYP1::HYP1:GFP / hyp1 8a_-P vs. pSGN1::HYP1:GFP / hyp1 #1_-P	Tukey		86	0.103	No
7e	pHYP1::HYP1:GFP / hyp1 8a_-P vs. pSGN1::HYP1:GFP / hyp1 #7_-P	Tukey		86	0.713	No
7e	pBRN::HYP1:GFP / hyp1 #3_-P vs. hyp1_-P	Tukey		86	0.07	No
7e	pBRN::HYP1:GFP / hyp1 #3_-P vs. pBRN::HYP1:GFP / hyp1 #8_-P	Tukey		86	1	No
7e	pBRN::HYP1:GFP / hyp1 #8_-P vs. hyp1_-P	Tukey		86	0.187	No
7e	pSGN1::HYP1:GFP / hyp1 #1_-P vs. hyp1_-P	Tukey		86	<0.001	Yes
7e	pSGN1::HYP1:GFP / hyp1 #1_-P vs. pBRN::HYP1:GFP / hyp1 #3_-P	Tukey		86	0.932	No
7e	pSGN1::HYP1:GFP / hyp1 #1_-P vs. pBRN::HYP1:GFP / hyp1 #8_-P	Tukey		86	0.817	No
7e	pSGN1::HYP1:GFP / hyp1 #7_-P vs. hyp1_-P	Tukey		86	<0.001	Yes
7e	pSGN1::HYP1:GFP / hyp1 #7_-P vs. pBRN::HYP1:GFP / hyp1 #3_-P	Tukey		86	0.294	No
7e	pSGN1::HYP1:GFP / hyp1 #7_-P vs. pBRN::HYP1:GFP / hyp1 #8_-P	Tukey		86	0.18	No
7e	pSGN1::HYP1:GFP / hyp1 #7_-P vs. pSGN1::HYP1:GFP / hyp1 #1_-P	Tukey		86	0.964	No
7e	pLPR1::HYP1:GFP / hyp1 #1_-P vs. Col-0_-P	Tukey		86	0.685	No
7e	pLPR1::HYP1:GFP / hyp1 #1_-P vs. hyp1_-P	Tukey		86	<0.001	Yes
7e	pLPR1::HYP1:GFP / hyp1 #1_-P vs. pHYP1::HYP1:GFP / hyp1 8a_-P	Tukey		86	0.95	No
7e	pLPR1::HYP1:GFP / hyp1 #1_-P vs. pBRN::HYP1:GFP / hyp1 #3_-P	Tukey		86	<0.001	Yes
7e	pLPR1::HYP1:GFP / hyp1 #1_-P vs. pBRN::HYP1:GFP / hyp1 #8_-P	Tukey		86	<0.001	Yes
7e	pLPR1::HYP1:GFP / hyp1 #1_-P vs. pSGN1::HYP1:GFP / hyp1 #1_-P	Tukey		86	0.003	Yes
7e	pLPR1::HYP1:GFP / hyp1 #1_-P vs. pSGN1::HYP1:GFP / hyp1 #7_-P	Tukey		86	0.089	No
7e	pLPR1::HYP1:GFP / hyp1 #1_-P vs. pLPR1::HYP1:GFP / hyp1 #4_-P	Tukey		86	1	No
7e	pLPR1::HYP1:GFP / hyp1 #4_-P vs. Col-0_-P	Tukey		86	0.817	No
7e	pLPR1::HYP1:GFP / hyp1 #4_-P vs. hyp1_-P	Tukey		86	<0.001	Yes
7e	pLPR1::HYP1:GFP / hyp1 #4_-P vs. pHYP1::HYP1:GFP / hyp1 8a_-P	Tukey		86	0.986	No
7e	pLPR1::HYP1:GFP / hyp1 #4_-P vs. pBRN::HYP1:GFP / hyp1 #3_-P	Tukey		86	<0.001	Yes
7e	pLPR1::HYP1:GFP / hyp1 #4_-P vs. pBRN::HYP1:GFP / hyp1 #8_-P	Tukey		86	<0.001	Yes
7e	pLPR1::HYP1:GFP / hyp1 #4_-P vs. pSGN1::HYP1:GFP / hyp1 #1_-P	Tukey		86	0.006	Yes
7e	pLPR1::HYP1:GFP / hyp1 #4_-P vs. pSGN1::HYP1:GFP / hyp1 #7_-P	Tukey		86	0.15	No
Figure	Comparison	Test	t value	DF	P value	Significant
7g	Col-0_-P vs. pHYP1::HYP1:GFP / hyp1 8a_-P	Tukey		96	0.676	No
7g	Col-0_-P vs. pLPR1::HYP1:GFP / hyp1 #4_-P	Tukey		96	<0.001	Yes
7g	hyp1_-P vs. Col-0_-P	Tukey		96	<0.001	Yes
7g	hyp1_-P vs. pHYP1::HYP1:GFP / hyp1 8a_-P	Tukey		96	<0.001	Yes
7g	hyp1_-P vs. pLPR1::HYP1:GFP / hyp1 #4_-P	Tukey		96	<0.001	Yes
7g	pHYP1::HYP1:GFP / hyp1 8a_-P vs. pLPR1::HYP1:GFP / hyp1 #4_-P	Tukey		96	0.02	Yes
7g	pBRN::HYP1:GFP / hyp1 #8_-P vs. Col-0_-P	Tukey		96	<0.001	Yes
7g	pBRN::HYP1:GFP / hyp1 #8_-P vs. hyp1_-P	Tukey		96	0.055	No
7g	pBRN::HYP1:GFP / hyp1 #8_-P vs. pHYP1::HYP1:GFP / hyp1 8a_-P	Tukey		96	<0.001	Yes
7g	pBRN::HYP1:GFP / hyp1 #8_-P vs. pSGN1::HYP1:GFP / hyp1 #1_-P	Tukey		96	0.068	No
7g	pBRN::HYP1:GFP / hyp1 #8_-P vs. pLPR1::HYP1:GFP / hyp1 #4_-P	Tukey		96	<0.001	Yes
7g	pSGN1::HYP1:GFP / hyp1 #1_-P vs. Col-0_-P	Tukey		96	<0.001	Yes
7g	pSGN1::HYP1:GFP / hyp1 #1_-P vs. hyp1_-P	Tukey		96	1	No
7g	pSGN1::HYP1:GFP / hyp1 #1_-P vs. pHYP1::HYP1:GFP / hyp1 8a_-P	Tukey		96	<0.001	Yes
7g	pSGN1::HYP1:GFP / hyp1 #1_-P vs. pLPR1::HYP1:GFP / hyp1 #4_-P	Tukey		96	<0.001	Yes
Figure	Comparison	Test	t value	DF	P value	Significant
7h	Col-0_-P vs. pHYP1::HYP1:GFP / hyp1 8a_-P	Tukey		95	0.419	No
7h	Col-0_-P vs. pLPR1::HYP1:GFP / hyp1 #4_-P	Tukey		95	<0.001	Yes
7h	hyp1_-P vs. Col-0_-P	Tukey		95	<0.001	Yes
7h	hyp1_-P vs. pHYP1::HYP1:GFP / hyp1 8a_-P	Tukey		95	<0.001	Yes
7h	hyp1_-P vs. pSGN1::HYP1:GFP / hyp1 #1_-P	Tukey		95	1	No
7h	hyp1_-P vs. pLPR1::HYP1:GFP / hyp1 #4_-P	Tukey		95	<0.001	Yes
7h	pHYP1::HYP1:GFP / hyp1 8a_-P vs. pLPR1::HYP1:GFP / hyp1 #4_-P	Tukey		95	0.061	No
7h	pBRN::HYP1:GFP / hyp1 #8_-P vs. Col-0_-P	Tukey		95	<0.001	Yes
7h	pBRN::HYP1:GFP / hyp1 #8_-P vs. hyp1_-P	Tukey		95	0.257	No
7h	pBRN::HYP1:GFP / hyp1 #8_-P vs. pHYP1::HYP1:GFP / hyp1 8a_-P	Tukey		95	<0.001	Yes
7h	pBRN::HYP1:GFP / hyp1 #8_-P vs. pSGN1::HYP1:GFP / hyp1 #1_-P	Tukey		95	0.176	No
7h	pBRN::HYP1:GFP / hyp1 #8_-P vs. pLPR1::HYP1:GFP / hyp1 #4_-P	Tukey		95	<0.001	Yes
7h	pSGN1::HYP1:GFP / hyp1 #1_-P vs. Col-0_-P	Tukey		95	<0.001	Yes
7h	pSGN1::HYP1:GFP / hyp1 #1_-P vs. pHYP1::HYP1:GFP / hyp1 8a_-P	Tukey		95	<0.001	Yes
7h	pSGN1::HYP1:GFP / hyp1 #1_-P vs. pLPR1::HYP1:GFP / hyp1 #4_-P	Tukey		95	<0.001	Yes
Figure	Comparison	Test	t value	DF	P value	Significant
7i	Col-0_-P vs. pLPR1::HYP1:GFP / hyp1 #4_-P	Tukey		95	0.17	No
7i	Col-0_-P vs. pHYP1::HYP1:GFP / hyp1 8a_-P	Tukey		95	0.486	No
7i	hyp1_-P vs. pLPR1::HYP1:GFP / hyp1 #4_-P	Tukey		95	<0.001	Yes
7i	hyp1_-P vs. pHYP1::HYP1:GFP / hyp1 8a_-P	Tukey		95	<0.001	Yes
7i	hyp1_-P vs. Col-0_-P	Tukey		95	<0.001	Yes
7i	hyp1_-P vs. pSGN1::HYP1:GFP / hyp1 #1_-P	Tukey		95	<0.001	Yes
7i	pHYP1::HYP1:GFP / hyp1 8a_-P vs. pLPR1::HYP1:GFP / hyp1 #4_-P	Tukey		95	0.99	No
7i	pBRN::HYP1:GFP / hyp1 #8_-P vs. pLPR1::HYP1:GFP / hyp1 #4_-P	Tukey		95	<0.001	Yes
7i	pBRN::HYP1:GFP / hyp1 #8_-P vs. pHYP1::HYP1:GFP / hyp1 8a_-P	Tukey		95	<0.001	Yes
7i	pBRN::HYP1:GFP / hyp1 #8_-P vs. Col-0_-P	Tukey		95	<0.001	Yes
7i	pBRN::HYP1:GFP / hyp1 #8_-P vs. pSGN1::HYP1:GFP / hyp1 #1_-P	Tukey		95	<0.001	Yes
7i	pBRN::HYP1:GFP / hyp1 #8_-P vs. hyp1_-P	Tukey		95	0.324	No
7i	pSGN1::HYP1:GFP / hyp1 #1_-P vs. pLPR1::HYP1:GFP / hyp1 #4_-P	Tukey		95	0.01	Yes
7i	pSGN1::HYP1:GFP / hyp1 #1_-P vs. pHYP1::HYP1:GFP / hyp1 8a_-P	Tukey		95	0.054	No
7i	pSGN1::HYP1:GFP / hyp1 #1_-P vs. Col-0_-P	Tukey		95	0.866	No
Figure	Comparison	Test	t value	DF	P value	Significant
8b	Col-0_+P+Fe vs. Col-0_+P-Fe	Tukey		55	0.002	Yes
8b	Col-0_+P+Fe vs. Col-0_-P-Fe	Tukey		55	<0.001	Yes
8b	Col-0_+P+Fe vs. hyp1_+P+Fe	Tukey		55	0.848	No
8b	Col-0_+P+Fe vs. hyp1_+P-Fe	Tukey		55	<0.001	Yes
8b	Col-0_+P+Fe vs. hyp1_-P-Fe	Tukey		55	<0.001	Yes
8b	Col-0_+P-Fe vs. Col-0_-P-Fe	Tukey		55	<0.001	Yes
8b	Col-0_+P-Fe vs. hyp1_+P-Fe	Tukey		55	0.703	No
8b	Col-0_+P-Fe vs. hyp1_-P-Fe	Tukey		55	0.962	No
8b	hyp1_+P+Fe vs. Col-0_+P-Fe	Tukey		55	0.048	Yes
8b	hyp1_+P+Fe vs. Col-0_-P-Fe	Tukey		55	<0.001	Yes
8b	hyp1_+P+Fe vs. hyp1_+P-Fe	Tukey		55	0.001	Yes
8b	hyp1_+P+Fe vs. hyp1_-P-Fe	Tukey		55	0.005	Yes
8b	hyp1_+P-Fe vs. Col-0_-P-Fe	Tukey		55	<0.001	Yes
8b	hyp1_-P-Fe vs. Col-0_-P-Fe	Tukey		55	<0.001	Yes
8b	hyp1_-P-Fe vs. hyp1_+P-Fe	Tukey		55	0.985	No

## Sheet: Stats Report Suppl Figs
Suppl. Figure	Comparison	Test	t value	DF	P value	Significant
2a	Col-0_+P vs. hyp1_+P	two-tailed t test	13.965	6	<0.0001	Yes
2a	Col-0_-P vs. hyp1_-P	two-tailed t test	11.2113	6	<0.0001	Yes
Suppl. Figure	Comparison	Test	t value	DF	P value	Significant
2d	Col-0_+P vs. hyp1_-P	Tukey		95	<0.001	Yes
2d	Col-0_+P vs. Col-0_-P	Tukey		95	<0.001	Yes
2d	Col-0_+P vs. proHYP1::HYP1cDNA / hyp1 #7_-P	Tukey		95	<0.001	Yes
2d	Col-0_+P vs. proHYP1::HYP1cDNA / hyp1 #10_-P	Tukey		95	<0.001	Yes
2d	Col-0_+P vs. proHYP1::HYP1cDNA / hyp1 #7_+P	Tukey		95	<0.001	Yes
2d	Col-0_+P vs. hyp1_+P	Tukey		95	0.371	No
2d	Col-0_+P vs. proHYP1::HYP1cDNA / hyp1 #10_+P	Tukey		95	0.993	No
2d	proHYP1::HYP1cDNA / hyp1 #10_+P vs. hyp1_-P	Tukey		95	<0.001	Yes
2d	proHYP1::HYP1cDNA / hyp1 #10_+P vs. Col-0_-P	Tukey		95	<0.001	Yes
2d	proHYP1::HYP1cDNA / hyp1 #10_+P vs. proHYP1::HYP1cDNA / hyp1 #7_-P	Tukey		95	<0.001	Yes
2d	proHYP1::HYP1cDNA / hyp1 #10_+P vs. proHYP1::HYP1cDNA / hyp1 #10_-P	Tukey		95	<0.001	Yes
2d	proHYP1::HYP1cDNA / hyp1 #10_+P vs. proHYP1::HYP1cDNA / hyp1 #7_+P	Tukey		95	0.003	Yes
2d	proHYP1::HYP1cDNA / hyp1 #10_+P vs. hyp1_+P	Tukey		95	0.862	No
2d	hyp1_+P vs. hyp1_-P	Tukey		95	<0.001	Yes
2d	hyp1_+P vs. Col-0_-P	Tukey		95	<0.001	Yes
2d	hyp1_+P vs. proHYP1::HYP1cDNA / hyp1 #7_-P	Tukey		95	<0.001	Yes
2d	hyp1_+P vs. proHYP1::HYP1cDNA / hyp1 #10_-P	Tukey		95	<0.001	Yes
2d	hyp1_+P vs. proHYP1::HYP1cDNA / hyp1 #7_+P	Tukey		95	0.159	No
2d	proHYP1::HYP1cDNA / hyp1 #7_+P vs. hyp1_-P	Tukey		95	<0.001	Yes
2d	proHYP1::HYP1cDNA / hyp1 #7_+P vs. Col-0_-P	Tukey		95	<0.001	Yes
2d	proHYP1::HYP1cDNA / hyp1 #7_+P vs. proHYP1::HYP1cDNA / hyp1 #7_-P	Tukey		95	<0.001	Yes
2d	proHYP1::HYP1cDNA / hyp1 #7_+P vs. proHYP1::HYP1cDNA / hyp1 #10_-P	Tukey		95	<0.001	Yes
2d	proHYP1::HYP1cDNA / hyp1 #10_-P vs. hyp1_-P	Tukey		95	<0.001	Yes
2d	proHYP1::HYP1cDNA / hyp1 #10_-P vs. Col-0_-P	Tukey		95	0.002	Yes
2d	proHYP1::HYP1cDNA / hyp1 #10_-P vs. proHYP1::HYP1cDNA / hyp1 #7_-P	Tukey		95	0.99	No
2d	proHYP1::HYP1cDNA / hyp1 #7_-P vs. hyp1_-P	Tukey		95	<0.001	Yes
2d	proHYP1::HYP1cDNA / hyp1 #7_-P vs. Col-0_-P	Tukey		95	0.028	Yes
2d	Col-0_-P vs. hyp1_-P	Tukey		95	<0.001	Yes
Suppl. Figure	Comparison	Test	t value	DF	P value	Significant
3b	At3g07390 (AIR12)_+P vs. At3g07390 (AIR12)_-P	two-tailed t test	2.8931	4	0.0444	Yes
3b	At3g07570_+P vs. At3g07570_-P	two-tailed t test	0.0359	4	0.9731	No
3b	At3g61750_+P vs. At3g61750_-P	two-tailed t test	1.7607	4	0.1531	No
3b	At3g25290 (CRR)_+P vs. At3g25290 (CRR)_-P	two-tailed t test	3.2089	4	0.0326	Yes
3b	At4g12980_+P vs. At4g12980_-P	two-tailed t test	11.3687	4	0.000341	Yes
3b	At5g35735_+P vs. At5g35735_-P	two-tailed t test	6.9763	4	0.00222	Yes
3b	At3g59070_+P vs. At3g59070_-P	two-tailed t test	0.8823	4	0.4275	No
3b	At4g17280_+P vs. At4g17280_-P	two-tailed t test	3.1066	4	0.036	Yes
3b	At5g47530_+P vs. At5g47530_-P	two-tailed t test	6.1961	4	0.00345	Yes
3b	At5g54830_+P vs. At5g54830_-P	two-tailed t test	2.3509	4	0.0784	No
3b	At2g04850_+P vs. At2g04850_-P	two-tailed t test	1.1315	4	0.3211	No
Suppl. Figure	Comparison	Test	t value	DF	P value	Significant
3d	Col-0_+P vs. At3g07570_+P	Tukey		59	0.006	Yes
3d	Col-0_+P vs. At5g47530_+P	Tukey		59	0.016	Yes
3d	Col-0_+P vs. At3g61750_+P	Tukey		59	0.023	Yes
3d	Col-0_+P vs. At3g59070_+P	Tukey		59	0.041	Yes
3d	Col-0_+P vs. At3g07390 (AIR12)	Tukey		59	0.725	No
3d	Col-0_+P vs. At3g25290 (CRR)	Tukey		59	0.87	No
3d	Col-0_+P vs. At5g35735 (HYP1)	Tukey		59	0.937	No
3d	Col-0_+P vs. At4g17280_+P	Tukey		59	0.956	No
3d	Col-0_+P vs. At4g12980_+P	Tukey		59	0.988	No
3d	At4g12980_+P vs. At3g07570_+P	Tukey		59	0.1	No
3d	At4g12980_+P vs. At5g47530_+P	Tukey		59	0.204	No
3d	At4g12980_+P vs. At3g61750_+P	Tukey		59	0.265	No
3d	At4g12980_+P vs. At3g59070_+P	Tukey		59	0.376	No
3d	At4g12980_+P vs. At3g07390 (AIR12)	Tukey		59	0.999	No
3d	At4g12980_+P vs. At3g25290 (CRR)	Tukey		59	1	No
3d	At4g12980_+P vs. At5g35735 (HYP1)	Tukey		59	1	No
3d	At4g12980_+P vs. At4g17280_+P	Tukey		59	1	No
3d	At4g17280_+P vs. At3g07570_+P	Tukey		59	0.165	No
3d	At4g17280_+P vs. At5g47530_+P	Tukey		59	0.312	No
3d	At4g17280_+P vs. At3g61750_+P	Tukey		59	0.39	No
3d	At4g17280_+P vs. At3g59070_+P	Tukey		59	0.521	No
3d	At4g17280_+P vs. At3g07390 (AIR12)	Tukey		59	1	No
3d	At4g17280_+P vs. At3g25290 (CRR)	Tukey		59	1	No
3d	At4g17280_+P vs. At5g35735 (HYP1)	Tukey		59	1	No
3d	At5g35735 (HYP1) vs. At3g07570_+P	Tukey		59	0.194	No
3d	At5g35735 (HYP1) vs. At5g47530_+P	Tukey		59	0.355	No
3d	At5g35735 (HYP1) vs. At3g61750_+P	Tukey		59	0.438	No
3d	At5g35735 (HYP1) vs. At3g59070_+P	Tukey		59	0.573	No
3d	At5g35735 (HYP1) vs. At3g07390 (AIR12)	Tukey		59	1	No
3d	At5g35735 (HYP1) vs. At3g25290 (CRR)	Tukey		59	1	No
3d	At3g25290 (CRR) vs. At3g07570_+P	Tukey		59	0.279	No
3d	At3g25290 (CRR) vs. At5g47530_+P	Tukey		59	0.473	No
3d	At3g25290 (CRR) vs. At3g61750_+P	Tukey		59	0.564	No
3d	At3g25290 (CRR) vs. At3g59070_+P	Tukey		59	0.699	No
3d	At3g25290 (CRR) vs. At3g07390 (AIR12)	Tukey		59	1	No
3d	At3g07390 (AIR12) vs. At3g07570_+P	Tukey		59	0.434	No
3d	At3g07390 (AIR12) vs. At5g47530_+P	Tukey		59	0.653	No
3d	At3g07390 (AIR12) vs. At3g61750_+P	Tukey		59	0.74	No
3d	At3g07390 (AIR12) vs. At3g59070_+P	Tukey		59	0.851	No
3d	At3g59070_+P vs. At3g07570_+P	Tukey		59	1	No
3d	At3g59070_+P vs. At5g47530_+P	Tukey		59	1	No
3d	At3g59070_+P vs. At3g61750_+P	Tukey		59	1	No
3d	At3g61750_+P vs. At3g07570_+P	Tukey		59	1	No
3d	At3g61750_+P vs. At5g47530_+P	Tukey		59	1	No
3d	At5g47530_+P vs. At3g07570_+P	Tukey		59	1	No
Suppl. Figure	Comparison	Test	t value	DF	P value	Significant
3d	Col-0_-P vs. At5g35735 (HYP1)	Tukey		59	<0.001	Yes
3d	Col-0_-P vs. At3g25290 (CRR)	Tukey		59	<0.001	Yes
3d	Col-0_-P vs. At3g07390 (AIR12)	Tukey		59	<0.001	Yes
3d	Col-0_-P vs. At4g12980_-P	Tukey		59	<0.001	Yes
3d	Col-0_-P vs. At3g07570_-P	Tukey		59	0.001	Yes
3d	Col-0_-P vs. At3g61750_-P	Tukey		59	0.001	Yes
3d	Col-0_-P vs. At3g59070_-P	Tukey		59	0.49	No
3d	Col-0_-P vs. At4g17280_-P	Tukey		59	0.994	No
3d	Col-0_-P vs. At5g47530_-P	Tukey		59	1	No
3d	At5g47530_-P vs. At5g35735 (HYP1)	Tukey		59	<0.001	Yes
3d	At5g47530_-P vs. At3g25290 (CRR)	Tukey		59	<0.001	Yes
3d	At5g47530_-P vs. At3g07390 (AIR12)	Tukey		59	<0.001	Yes
3d	At5g47530_-P vs. At4g12980_-P	Tukey		59	<0.001	Yes
3d	At5g47530_-P vs. At3g07570_-P	Tukey		59	0.002	Yes
3d	At5g47530_-P vs. At3g61750_-P	Tukey		59	0.003	Yes
3d	At5g47530_-P vs. At3g59070_-P	Tukey		59	0.663	No
3d	At5g47530_-P vs. At4g17280_-P	Tukey		59	0.999	No
3d	At4g17280_-P vs. At5g35735 (HYP1)	Tukey		59	<0.001	Yes
3d	At4g17280_-P vs. At3g25290 (CRR)	Tukey		59	<0.001	Yes
3d	At4g17280_-P vs. At3g07390 (AIR12)	Tukey		59	<0.001	Yes
3d	At4g17280_-P vs. At4g12980_-P	Tukey		59	0.007	Yes
3d	At4g17280_-P vs. At3g07570_-P	Tukey		59	0.018	Yes
3d	At4g17280_-P vs. At3g61750_-P	Tukey		59	0.022	Yes
3d	At4g17280_-P vs. At3g59070_-P	Tukey		59	0.966	No
3d	At3g59070_-P vs. At5g35735 (HYP1)	Tukey		59	<0.001	Yes
3d	At3g59070_-P vs. At3g25290 (CRR)	Tukey		59	<0.001	Yes
3d	At3g59070_-P vs. At3g07390 (AIR12)	Tukey		59	<0.001	Yes
3d	At3g59070_-P vs. At4g12980_-P	Tukey		59	0.164	No
3d	At3g59070_-P vs. At3g07570_-P	Tukey		59	0.303	No
3d	At3g59070_-P vs. At3g61750_-P	Tukey		59	0.344	No
3d	At3g61750_-P vs. At5g35735 (HYP1)	Tukey		59	<0.001	Yes
3d	At3g61750_-P vs. At3g25290 (CRR)	Tukey		59	<0.001	Yes
3d	At3g61750_-P vs. At3g07390 (AIR12)	Tukey		59	0.005	Yes
3d	At3g61750_-P vs. At4g12980_-P	Tukey		59	1	No
3d	At3g61750_-P vs. At3g07570_-P	Tukey		59	1	No
3d	At3g07570_-P vs. At5g35735 (HYP1)	Tukey		59	<0.001	Yes
3d	At3g07570_-P vs. At3g25290 (CRR)	Tukey		59	<0.001	Yes
3d	At3g07570_-P vs. At3g07390 (AIR12)	Tukey		59	0.006	Yes
3d	At3g07570_-P vs. At4g12980_-P	Tukey		59	1	No
3d	At4g12980_-P vs. At5g35735 (HYP1)	Tukey		59	<0.001	Yes
3d	At4g12980_-P vs. At3g25290 (CRR)	Tukey		59	<0.001	Yes
3d	At4g12980_-P vs. At3g07390 (AIR12)	Tukey		59	0.015	Yes
3d	At3g07390 (AIR12) vs. At5g35735 (HYP1)	Tukey		59	<0.001	Yes
3d	At3g07390 (AIR12) vs. At3g25290 (CRR)	Tukey		59	<0.001	Yes
3d	At3g25290 (CRR) vs. At5g35735 (HYP1)	Tukey		59	0.321	No
Suppl. Figure	Comparison	Test	t value	DF	P value	Significant
3f	hyp1_+P vs. hyp1 crr_-P	Tukey		123	<0.001	Yes
3f	hyp1_+P vs. hyp1_-P	Tukey		123	<0.001	Yes
3f	hyp1_+P vs. crr_-P	Tukey		123	<0.001	Yes
3f	hyp1_+P vs. Col-0_-P	Tukey		123	<0.001	Yes
3f	hyp1_+P vs. hyp1 crr_+P	Tukey		123	<0.001	Yes
3f	hyp1_+P vs. crr_+P	Tukey		123	0.004	Yes
3f	hyp1_+P vs. Col-0_+P	Tukey		123	0.019	Yes
3f	Col-0_+P vs. hyp1 crr_-P	Tukey		123	<0.001	Yes
3f	Col-0_+P vs. hyp1_-P	Tukey		123	<0.001	Yes
3f	Col-0_+P vs. crr_-P	Tukey		123	<0.001	Yes
3f	Col-0_+P vs. Col-0_-P	Tukey		123	<0.001	Yes
3f	Col-0_+P vs. hyp1 crr_+P	Tukey		123	0.057	No
3f	Col-0_+P vs. crr_+P	Tukey		123	1	No
3f	crr_+P vs. hyp1 crr_-P	Tukey		123	<0.001	Yes
3f	crr_+P vs. hyp1_-P	Tukey		123	<0.001	Yes
3f	crr_+P vs. crr_-P	Tukey		123	<0.001	Yes
3f	crr_+P vs. Col-0_-P	Tukey		123	<0.001	Yes
3f	crr_+P vs. hyp1 crr_+P	Tukey		123	0.177	No
3f	hyp1 crr_+P vs. hyp1 crr_-P	Tukey		123	<0.001	Yes
3f	hyp1 crr_+P vs. hyp1_-P	Tukey		123	<0.001	Yes
3f	hyp1 crr_+P vs. crr_-P	Tukey		123	<0.001	Yes
3f	hyp1 crr_+P vs. Col-0_-P	Tukey		123	<0.001	Yes
3f	Col-0_-P vs. hyp1 crr_-P	Tukey		123	<0.001	Yes
3f	Col-0_-P vs. hyp1_-P	Tukey		123	<0.001	Yes
3f	Col-0_-P vs. crr_-P	Tukey		123	<0.001	Yes
3f	crr_-P vs. hyp1 crr_-P	Tukey		123	<0.001	Yes
3f	crr_-P vs. hyp1_-P	Tukey		123	0.21	No
3f	hyp1_-P vs. hyp1 crr_-P	Tukey		123	0.029	Yes
Suppl. Figure	Comparison	Test	t value	DF	P value	Significant
3b	hyp1_+P_1dat vs. hyp1_-P_3dat	Tukey		127	<0.001	Yes
3b	hyp1_+P_1dat vs. Col-0_-P_3dat	Tukey		127	<0.001	Yes
3b	hyp1_+P_1dat vs. hyp1_-P_2dat	Tukey		127	<0.001	Yes
3b	hyp1_+P_1dat vs. Col-0_-P_2dat	Tukey		127	<0.001	Yes
3b	hyp1_+P_1dat vs. hyp1_-P_1dat	Tukey		127	0.001	Yes
3b	hyp1_+P_1dat vs. Col-0_+P_3dat	Tukey		127	0.005	Yes
3b	hyp1_+P_1dat vs. hyp1_+P_3dat	Tukey		127	0.009	Yes
3b	hyp1_+P_1dat vs. hyp1_+P_2dat	Tukey		127	0.023	Yes
3b	hyp1_+P_1dat vs. Col-0_-P_1dat	Tukey		127	0.081	No
3b	hyp1_+P_1dat vs. 35S::HYP1 5d_+P_3dat	Tukey		127	0.085	No
3b	hyp1_+P_1dat vs. 35S::HYP1 5d_-P_2dat	Tukey		127	0.504	No
3b	hyp1_+P_1dat vs. Col-0_+P_1dat	Tukey		127	0.64	No
3b	hyp1_+P_1dat vs. 35S::HYP1 5d_-P_3dat	Tukey		127	0.794	No
3b	hyp1_+P_1dat vs. Col-0_+P_2dat	Tukey		127	0.9	No
3b	hyp1_+P_1dat vs. 35S::HYP1 5d_-P_1dat	Tukey		127	0.886	No
3b	hyp1_+P_1dat vs. 35S::HYP1 5d_+P_1dat	Tukey		127	1	No
3b	hyp1_+P_1dat vs. 35S::HYP1 5d_+P_2dat	Tukey		127	1	No
3b	35S::HYP1 5d_+P_2dat vs. hyp1_-P_3dat	Tukey		127	<0.001	Yes
3b	35S::HYP1 5d_+P_2dat vs. Col-0_-P_3dat	Tukey		127	<0.001	Yes
3b	35S::HYP1 5d_+P_2dat vs. hyp1_-P_2dat	Tukey		127	<0.001	Yes
3b	35S::HYP1 5d_+P_2dat vs. Col-0_-P_2dat	Tukey		127	0.001	Yes
3b	35S::HYP1 5d_+P_2dat vs. hyp1_-P_1dat	Tukey		127	0.004	Yes
3b	35S::HYP1 5d_+P_2dat vs. Col-0_+P_3dat	Tukey		127	0.014	Yes
3b	35S::HYP1 5d_+P_2dat vs. hyp1_+P_3dat	Tukey		127	0.027	Yes
3b	35S::HYP1 5d_+P_2dat vs. hyp1_+P_2dat	Tukey		127	0.071	No
3b	35S::HYP1 5d_+P_2dat vs. Col-0_-P_1dat	Tukey		127	0.229	No
3b	35S::HYP1 5d_+P_2dat vs. 35S::HYP1 5d_+P_3dat	Tukey		127	0.238	No
3b	35S::HYP1 5d_+P_2dat vs. 35S::HYP1 5d_-P_2dat	Tukey		127	0.848	No
3b	35S::HYP1 5d_+P_2dat vs. Col-0_+P_1dat	Tukey		127	0.931	No
3b	35S::HYP1 5d_+P_2dat vs. 35S::HYP1 5d_-P_3dat	Tukey		127	0.981	No
3b	35S::HYP1 5d_+P_2dat vs. Col-0_+P_2dat	Tukey		127	0.996	No
3b	35S::HYP1 5d_+P_2dat vs. 35S::HYP1 5d_-P_1dat	Tukey		127	0.996	No
3b	35S::HYP1 5d_+P_2dat vs. 35S::HYP1 5d_+P_1dat	Tukey		127	1	No
3b	35S::HYP1 5d_+P_1dat vs. hyp1_-P_3dat	Tukey		127	<0.001	Yes
3b	35S::HYP1 5d_+P_1dat vs. Col-0_-P_3dat	Tukey		127	<0.001	Yes
3b	35S::HYP1 5d_+P_1dat vs. hyp1_-P_2dat	Tukey		127	<0.001	Yes
3b	35S::HYP1 5d_+P_1dat vs. Col-0_-P_2dat	Tukey		127	<0.001	Yes
3b	35S::HYP1 5d_+P_1dat vs. hyp1_-P_1dat	Tukey		127	0.002	Yes
3b	35S::HYP1 5d_+P_1dat vs. Col-0_+P_3dat	Tukey		127	0.01	Yes
3b	35S::HYP1 5d_+P_1dat vs. hyp1_+P_3dat	Tukey		127	0.019	Yes
3b	35S::HYP1 5d_+P_1dat vs. hyp1_+P_2dat	Tukey		127	0.055	No
3b	35S::HYP1 5d_+P_1dat vs. Col-0_-P_1dat	Tukey		127	0.192	No
3b	35S::HYP1 5d_+P_1dat vs. 35S::HYP1 5d_+P_3dat	Tukey		127	0.2	No
3b	35S::HYP1 5d_+P_1dat vs. 35S::HYP1 5d_-P_2dat	Tukey		127	0.824	No
3b	35S::HYP1 5d_+P_1dat vs. Col-0_+P_1dat	Tukey		127	0.918	No
3b	35S::HYP1 5d_+P_1dat vs. 35S::HYP1 5d_-P_3dat	Tukey		127	0.977	No
3b	35S::HYP1 5d_+P_1dat vs. Col-0_+P_2dat	Tukey		127	0.995	No
3b	35S::HYP1 5d_+P_1dat vs. 35S::HYP1 5d_-P_1dat	Tukey		127	0.995	No
3b	35S::HYP1 5d_-P_1dat vs. hyp1_-P_3dat	Tukey		127	<0.001	Yes
3b	35S::HYP1 5d_-P_1dat vs. Col-0_-P_3dat	Tukey		127	<0.001	Yes
3b	35S::HYP1 5d_-P_1dat vs. hyp1_-P_2dat	Tukey		127	<0.001	Yes
3b	35S::HYP1 5d_-P_1dat vs. Col-0_-P_2dat	Tukey		127	0.065	No
3b	35S::HYP1 5d_-P_1dat vs. hyp1_-P_1dat	Tukey		127	0.172	No
3b	35S::HYP1 5d_-P_1dat vs. Col-0_+P_3dat	Tukey		127	0.401	No
3b	35S::HYP1 5d_-P_1dat vs. hyp1_+P_3dat	Tukey		127	0.548	No
3b	35S::HYP1 5d_-P_1dat vs. hyp1_+P_2dat	Tukey		127	0.755	No
3b	35S::HYP1 5d_-P_1dat vs. Col-0_-P_1dat	Tukey		127	0.97	No
3b	35S::HYP1 5d_-P_1dat vs. 35S::HYP1 5d_+P_3dat	Tukey		127	0.973	No
3b	35S::HYP1 5d_-P_1dat vs. 35S::HYP1 5d_-P_2dat	Tukey		127	1	No
3b	35S::HYP1 5d_-P_1dat vs. Col-0_+P_1dat	Tukey		127	1	No
3b	35S::HYP1 5d_-P_1dat vs. 35S::HYP1 5d_-P_3dat	Tukey		127	1	No
3b	35S::HYP1 5d_-P_1dat vs. Col-0_+P_2dat	Tukey		127	1	No
3b	Col-0_+P_2dat vs. hyp1_-P_3dat	Tukey		127	<0.001	Yes
3b	Col-0_+P_2dat vs. Col-0_-P_3dat	Tukey		127	<0.001	Yes
3b	Col-0_+P_2dat vs. hyp1_-P_2dat	Tukey		127	0.003	Yes
3b	Col-0_+P_2dat vs. Col-0_-P_2dat	Tukey		127	0.156	No
3b	Col-0_+P_2dat vs. hyp1_-P_1dat	Tukey		127	0.339	No
3b	Col-0_+P_2dat vs. Col-0_+P_3dat	Tukey		127	0.612	No
3b	Col-0_+P_2dat vs. hyp1_+P_3dat	Tukey		127	0.744	No
3b	Col-0_+P_2dat vs. hyp1_+P_2dat	Tukey		127	0.886	No
3b	Col-0_+P_2dat vs. Col-0_-P_1dat	Tukey		127	0.993	No
3b	Col-0_+P_2dat vs. 35S::HYP1 5d_+P_3dat	Tukey		127	0.993	No
3b	Col-0_+P_2dat vs. 35S::HYP1 5d_-P_2dat	Tukey		127	1	No
3b	Col-0_+P_2dat vs. Col-0_+P_1dat	Tukey		127	1	No
3b	Col-0_+P_2dat vs. 35S::HYP1 5d_-P_3dat	Tukey		127	1	No
3b	35S::HYP1 5d_-P_3dat vs. hyp1_-P_3dat	Tukey		127	<0.001	Yes
3b	35S::HYP1 5d_-P_3dat vs. Col-0_-P_3dat	Tukey		127	<0.001	Yes
3b	35S::HYP1 5d_-P_3dat vs. hyp1_-P_2dat	Tukey		127	0.003	Yes
3b	35S::HYP1 5d_-P_3dat vs. Col-0_-P_2dat	Tukey		127	0.168	No
3b	35S::HYP1 5d_-P_3dat vs. hyp1_-P_1dat	Tukey		127	0.368	No
3b	35S::HYP1 5d_-P_3dat vs. Col-0_+P_3dat	Tukey		127	0.656	No
3b	35S::HYP1 5d_-P_3dat vs. hyp1_+P_3dat	Tukey		127	0.788	No
3b	35S::HYP1 5d_-P_3dat vs. hyp1_+P_2dat	Tukey		127	0.918	No
3b	35S::HYP1 5d_-P_3dat vs. Col-0_-P_1dat	Tukey		127	0.997	No
3b	35S::HYP1 5d_-P_3dat vs. 35S::HYP1 5d_+P_3dat	Tukey		127	0.997	No
3b	35S::HYP1 5d_-P_3dat vs. 35S::HYP1 5d_-P_2dat	Tukey		127	1	No
3b	35S::HYP1 5d_-P_3dat vs. Col-0_+P_1dat	Tukey		127	1	No
3b	Col-0_+P_1dat vs. hyp1_-P_3dat	Tukey		127	<0.001	Yes
3b	Col-0_+P_1dat vs. Col-0_-P_3dat	Tukey		127	<0.001	Yes
3b	Col-0_+P_1dat vs. hyp1_-P_2dat	Tukey		127	0.004	Yes
3b	Col-0_+P_1dat vs. Col-0_-P_2dat	Tukey		127	0.206	No
3b	Col-0_+P_1dat vs. hyp1_-P_1dat	Tukey		127	0.436	No
3b	Col-0_+P_1dat vs. Col-0_+P_3dat	Tukey		127	0.736	No
3b	Col-0_+P_1dat vs. hyp1_+P_3dat	Tukey		127	0.855	No
3b	Col-0_+P_1dat vs. hyp1_+P_2dat	Tukey		127	0.955	No
3b	Col-0_+P_1dat vs. Col-0_-P_1dat	Tukey		127	0.999	No
3b	Col-0_+P_1dat vs. 35S::HYP1 5d_+P_3dat	Tukey		127	0.999	No
3b	Col-0_+P_1dat vs. 35S::HYP1 5d_-P_2dat	Tukey		127	1	No
3b	35S::HYP1 5d_-P_2dat vs. hyp1_-P_3dat	Tukey		127	<0.001	Yes
3b	35S::HYP1 5d_-P_2dat vs. Col-0_-P_3dat	Tukey		127	<0.001	Yes
3b	35S::HYP1 5d_-P_2dat vs. hyp1_-P_2dat	Tukey		127	0.007	Yes
3b	35S::HYP1 5d_-P_2dat vs. Col-0_-P_2dat	Tukey		127	0.313	No
3b	35S::HYP1 5d_-P_2dat vs. hyp1_-P_1dat	Tukey		127	0.59	No
3b	35S::HYP1 5d_-P_2dat vs. Col-0_+P_3dat	Tukey		127	0.858	No
3b	35S::HYP1 5d_-P_2dat vs. hyp1_+P_3dat	Tukey		127	0.937	No
3b	35S::HYP1 5d_-P_2dat vs. hyp1_+P_2dat	Tukey		127	0.986	No
3b	35S::HYP1 5d_-P_2dat vs. Col-0_-P_1dat	Tukey		127	1	No
3b	35S::HYP1 5d_-P_2dat vs. 35S::HYP1 5d_+P_3dat	Tukey		127	1	No
3b	35S::HYP1 5d_+P_3dat vs. hyp1_-P_3dat	Tukey		127	<0.001	Yes
3b	35S::HYP1 5d_+P_3dat vs. Col-0_-P_3dat	Tukey		127	<0.001	Yes
3b	35S::HYP1 5d_+P_3dat vs. hyp1_-P_2dat	Tukey		127	0.124	No
3b	35S::HYP1 5d_+P_3dat vs. Col-0_-P_2dat	Tukey		127	0.908	No
3b	35S::HYP1 5d_+P_3dat vs. hyp1_-P_1dat	Tukey		127	0.992	No
3b	35S::HYP1 5d_+P_3dat vs. Col-0_+P_3dat	Tukey		127	1	No
3b	35S::HYP1 5d_+P_3dat vs. hyp1_+P_3dat	Tukey		127	1	No
3b	35S::HYP1 5d_+P_3dat vs. hyp1_+P_2dat	Tukey		127	1	No
3b	35S::HYP1 5d_+P_3dat vs. Col-0_-P_1dat	Tukey		127	1	No
3b	Col-0_-P_1dat vs. hyp1_-P_3dat	Tukey		127	<0.001	Yes
3b	Col-0_-P_1dat vs. Col-0_-P_3dat	Tukey		127	<0.001	Yes
3b	Col-0_-P_1dat vs. hyp1_-P_2dat	Tukey		127	0.129	No
3b	Col-0_-P_1dat vs. Col-0_-P_2dat	Tukey		127	0.914	No
3b	Col-0_-P_1dat vs. hyp1_-P_1dat	Tukey		127	0.993	No
3b	Col-0_-P_1dat vs. Col-0_+P_3dat	Tukey		127	1	No
3b	Col-0_-P_1dat vs. hyp1_+P_3dat	Tukey		127	1	No
3b	Col-0_-P_1dat vs. hyp1_+P_2dat	Tukey		127	1	No
3b	hyp1_+P_2dat vs. hyp1_-P_3dat	Tukey		127	<0.001	Yes
3b	hyp1_+P_2dat vs. Col-0_-P_3dat	Tukey		127	<0.001	Yes
3b	hyp1_+P_2dat vs. hyp1_-P_2dat	Tukey		127	0.496	No
3b	hyp1_+P_2dat vs. Col-0_-P_2dat	Tukey		127	0.999	No
3b	hyp1_+P_2dat vs. hyp1_-P_1dat	Tukey		127	1	No
3b	hyp1_+P_2dat vs. Col-0_+P_3dat	Tukey		127	1	No
3b	hyp1_+P_2dat vs. hyp1_+P_3dat	Tukey		127	1	No
3b	hyp1_+P_3dat vs. hyp1_-P_3dat	Tukey		127	<0.001	Yes
3b	hyp1_+P_3dat vs. Col-0_-P_3dat	Tukey		127	<0.001	Yes
3b	hyp1_+P_3dat vs. hyp1_-P_2dat	Tukey		127	0.588	No
3b	hyp1_+P_3dat vs. Col-0_-P_2dat	Tukey		127	1	No
3b	hyp1_+P_3dat vs. hyp1_-P_1dat	Tukey		127	1	No
3b	hyp1_+P_3dat vs. Col-0_+P_3dat	Tukey		127	1	No
3b	Col-0_+P_3dat vs. hyp1_-P_3dat	Tukey		127	<0.001	Yes
3b	Col-0_+P_3dat vs. Col-0_-P_3dat	Tukey		127	<0.001	Yes
3b	Col-0_+P_3dat vs. hyp1_-P_2dat	Tukey		127	0.729	No
3b	Col-0_+P_3dat vs. Col-0_-P_2dat	Tukey		127	1	No
3b	Col-0_+P_3dat vs. hyp1_-P_1dat	Tukey		127	1	No
3b	hyp1_-P_1dat vs. hyp1_-P_3dat	Tukey		127	<0.001	Yes
3b	hyp1_-P_1dat vs. Col-0_-P_3dat	Tukey		127	<0.001	Yes
3b	hyp1_-P_1dat vs. hyp1_-P_2dat	Tukey		127	0.93	No
3b	hyp1_-P_1dat vs. Col-0_-P_2dat	Tukey		127	1	No
3b	Col-0_-P_2dat vs. hyp1_-P_3dat	Tukey		127	<0.001	Yes
3b	Col-0_-P_2dat vs. Col-0_-P_3dat	Tukey		127	<0.001	Yes
3b	Col-0_-P_2dat vs. hyp1_-P_2dat	Tukey		127	0.998	No
3b	hyp1_-P_2dat vs. hyp1_-P_3dat	Tukey		127	<0.001	Yes
3b	hyp1_-P_2dat vs. Col-0_-P_3dat	Tukey		127	0.057	No
3b	Col-0_-P_3dat vs. hyp1_-P_3dat	Tukey		127	0.101	No
Suppl. Figure	Comparison	Test	t value	DF	P value	Significant
3c	hyp1_+P_1dat vs. hyp1_-P_3dat	Tukey		128	<0.001	Yes
3c	hyp1_+P_1dat vs. Col-0_-P_3dat	Tukey		128	<0.001	Yes
3c	hyp1_+P_1dat vs. hyp1_-P_2dat	Tukey		128	<0.001	Yes
3c	hyp1_+P_1dat vs. Col-0_-P_2dat	Tukey		128	<0.001	Yes
3c	hyp1_+P_1dat vs. hyp1_-P_1dat	Tukey		128	<0.001	Yes
3c	hyp1_+P_1dat vs. Col-0_-P_1dat	Tukey		128	<0.001	Yes
3c	hyp1_+P_1dat vs. hyp1_+P_2dat	Tukey		128	0.007	Yes
3c	hyp1_+P_1dat vs. 35S::HYP1 5d_-P_1dat	Tukey		128	0.045	Yes
3c	hyp1_+P_1dat vs. Col-0_+P_3dat	Tukey		128	0.016	Yes
3c	hyp1_+P_1dat vs. 35S::HYP1 5d_-P_2dat	Tukey		128	0.142	No
3c	hyp1_+P_1dat vs. hyp1_+P_3dat	Tukey		128	0.324	No
3c	hyp1_+P_1dat vs. 35S::HYP1 5d_+P_3dat	Tukey		128	0.519	No
3c	hyp1_+P_1dat vs. Col-0_+P_2dat	Tukey		128	0.785	No
3c	hyp1_+P_1dat vs. Col-0_+P_1dat	Tukey		128	0.865	No
3c	hyp1_+P_1dat vs. 35S::HYP1 5d_-P_3dat	Tukey		128	0.839	No
3c	hyp1_+P_1dat vs. 35S::HYP1 5d_+P_1dat	Tukey		128	1	No
3c	hyp1_+P_1dat vs. 35S::HYP1 5d_+P_2dat	Tukey		128	1	No
3c	35S::HYP1 5d_+P_2dat vs. hyp1_-P_3dat	Tukey		128	<0.001	Yes
3c	35S::HYP1 5d_+P_2dat vs. Col-0_-P_3dat	Tukey		128	<0.001	Yes
3c	35S::HYP1 5d_+P_2dat vs. hyp1_-P_2dat	Tukey		128	<0.001	Yes
3c	35S::HYP1 5d_+P_2dat vs. Col-0_-P_2dat	Tukey		128	<0.001	Yes
3c	35S::HYP1 5d_+P_2dat vs. hyp1_-P_1dat	Tukey		128	<0.001	Yes
3c	35S::HYP1 5d_+P_2dat vs. Col-0_-P_1dat	Tukey		128	<0.001	Yes
3c	35S::HYP1 5d_+P_2dat vs. hyp1_+P_2dat	Tukey		128	0.02	Yes
3c	35S::HYP1 5d_+P_2dat vs. 35S::HYP1 5d_-P_1dat	Tukey		128	0.101	No
3c	35S::HYP1 5d_+P_2dat vs. Col-0_+P_3dat	Tukey		128	0.043	No
3c	35S::HYP1 5d_+P_2dat vs. 35S::HYP1 5d_-P_2dat	Tukey		128	0.292	No
3c	35S::HYP1 5d_+P_2dat vs. hyp1_+P_3dat	Tukey		128	0.549	No
3c	35S::HYP1 5d_+P_2dat vs. 35S::HYP1 5d_+P_3dat	Tukey		128	0.751	No
3c	35S::HYP1 5d_+P_2dat vs. Col-0_+P_2dat	Tukey		128	0.934	No
3c	35S::HYP1 5d_+P_2dat vs. Col-0_+P_1dat	Tukey		128	0.966	No
3c	35S::HYP1 5d_+P_2dat vs. 35S::HYP1 5d_-P_3dat	Tukey		128	0.958	No
3c	35S::HYP1 5d_+P_2dat vs. 35S::HYP1 5d_+P_1dat	Tukey		128	1	No
3c	35S::HYP1 5d_+P_1dat vs. hyp1_-P_3dat	Tukey		128	<0.001	Yes
3c	35S::HYP1 5d_+P_1dat vs. Col-0_-P_3dat	Tukey		128	<0.001	Yes
3c	35S::HYP1 5d_+P_1dat vs. hyp1_-P_2dat	Tukey		128	<0.001	Yes
3c	35S::HYP1 5d_+P_1dat vs. Col-0_-P_2dat	Tukey		128	<0.001	Yes
3c	35S::HYP1 5d_+P_1dat vs. hyp1_-P_1dat	Tukey		128	<0.001	Yes
3c	35S::HYP1 5d_+P_1dat vs. Col-0_-P_1dat	Tukey		128	<0.001	Yes
3c	35S::HYP1 5d_+P_1dat vs. hyp1_+P_2dat	Tukey		128	0.026	Yes
3c	35S::HYP1 5d_+P_1dat vs. 35S::HYP1 5d_-P_1dat	Tukey		128	0.129	No
3c	35S::HYP1 5d_+P_1dat vs. Col-0_+P_3dat	Tukey		128	0.055	No
3c	35S::HYP1 5d_+P_1dat vs. 35S::HYP1 5d_-P_2dat	Tukey		128	0.359	No
3c	35S::HYP1 5d_+P_1dat vs. hyp1_+P_3dat	Tukey		128	0.64	No
3c	35S::HYP1 5d_+P_1dat vs. 35S::HYP1 5d_+P_3dat	Tukey		128	0.83	No
3c	35S::HYP1 5d_+P_1dat vs. Col-0_+P_2dat	Tukey		128	0.968	No
3c	35S::HYP1 5d_+P_1dat vs. Col-0_+P_1dat	Tukey		128	0.986	No
3c	35S::HYP1 5d_+P_1dat vs. 35S::HYP1 5d_-P_3dat	Tukey		128	0.982	No
3c	35S::HYP1 5d_-P_3dat vs. hyp1_-P_3dat	Tukey		128	<0.001	Yes
3c	35S::HYP1 5d_-P_3dat vs. Col-0_-P_3dat	Tukey		128	<0.001	Yes
3c	35S::HYP1 5d_-P_3dat vs. hyp1_-P_2dat	Tukey		128	<0.001	Yes
3c	35S::HYP1 5d_-P_3dat vs. Col-0_-P_2dat	Tukey		128	<0.001	Yes
3c	35S::HYP1 5d_-P_3dat vs. hyp1_-P_1dat	Tukey		128	<0.001	Yes
3c	35S::HYP1 5d_-P_3dat vs. Col-0_-P_1dat	Tukey		128	<0.001	Yes
3c	35S::HYP1 5d_-P_3dat vs. hyp1_+P_2dat	Tukey		128	0.656	No
3c	35S::HYP1 5d_-P_3dat vs. 35S::HYP1 5d_-P_1dat	Tukey		128	0.925	No
3c	35S::HYP1 5d_-P_3dat vs. Col-0_+P_3dat	Tukey		128	0.879	No
3c	35S::HYP1 5d_-P_3dat vs. 35S::HYP1 5d_-P_2dat	Tukey		128	0.999	No
3c	35S::HYP1 5d_-P_3dat vs. hyp1_+P_3dat	Tukey		128	1	No
3c	35S::HYP1 5d_-P_3dat vs. 35S::HYP1 5d_+P_3dat	Tukey		128	1	No
3c	35S::HYP1 5d_-P_3dat vs. Col-0_+P_2dat	Tukey		128	1	No
3c	35S::HYP1 5d_-P_3dat vs. Col-0_+P_1dat	Tukey		128	1	No
3c	Col-0_+P_1dat vs. hyp1_-P_3dat	Tukey		128	<0.001	Yes
3c	Col-0_+P_1dat vs. Col-0_-P_3dat	Tukey		128	<0.001	Yes
3c	Col-0_+P_1dat vs. hyp1_-P_2dat	Tukey		128	<0.001	Yes
3c	Col-0_+P_1dat vs. Col-0_-P_2dat	Tukey		128	<0.001	Yes
3c	Col-0_+P_1dat vs. hyp1_-P_1dat	Tukey		128	<0.001	Yes
3c	Col-0_+P_1dat vs. Col-0_-P_1dat	Tukey		128	<0.001	Yes
3c	Col-0_+P_1dat vs. hyp1_+P_2dat	Tukey		128	0.713	No
3c	Col-0_+P_1dat vs. 35S::HYP1 5d_-P_1dat	Tukey		128	0.943	No
3c	Col-0_+P_1dat vs. Col-0_+P_3dat	Tukey		128	0.911	No
3c	Col-0_+P_1dat vs. 35S::HYP1 5d_-P_2dat	Tukey		128	1	No
3c	Col-0_+P_1dat vs. hyp1_+P_3dat	Tukey		128	1	No
3c	Col-0_+P_1dat vs. 35S::HYP1 5d_+P_3dat	Tukey		128	1	No
3c	Col-0_+P_1dat vs. Col-0_+P_2dat	Tukey		128	1	No
3c	Col-0_+P_2dat vs. hyp1_-P_3dat	Tukey		128	<0.001	Yes
3c	Col-0_+P_2dat vs. Col-0_-P_3dat	Tukey		128	<0.001	Yes
3c	Col-0_+P_2dat vs. hyp1_-P_2dat	Tukey		128	<0.001	Yes
3c	Col-0_+P_2dat vs. Col-0_-P_2dat	Tukey		128	<0.001	Yes
3c	Col-0_+P_2dat vs. hyp1_-P_1dat	Tukey		128	<0.001	Yes
3c	Col-0_+P_2dat vs. Col-0_-P_1dat	Tukey		128	<0.001	Yes
3c	Col-0_+P_2dat vs. hyp1_+P_2dat	Tukey		128	0.72	No
3c	Col-0_+P_2dat vs. 35S::HYP1 5d_-P_1dat	Tukey		128	0.95	No
3c	Col-0_+P_2dat vs. Col-0_+P_3dat	Tukey		128	0.918	No
3c	Col-0_+P_2dat vs. 35S::HYP1 5d_-P_2dat	Tukey		128	1	No
3c	Col-0_+P_2dat vs. hyp1_+P_3dat	Tukey		128	1	No
3c	Col-0_+P_2dat vs. 35S::HYP1 5d_+P_3dat	Tukey		128	1	No
3c	35S::HYP1 5d_+P_3dat vs. hyp1_-P_3dat	Tukey		128	<0.001	Yes
3c	35S::HYP1 5d_+P_3dat vs. Col-0_-P_3dat	Tukey		128	<0.001	Yes
3c	35S::HYP1 5d_+P_3dat vs. hyp1_-P_2dat	Tukey		128	<0.001	Yes
3c	35S::HYP1 5d_+P_3dat vs. Col-0_-P_2dat	Tukey		128	<0.001	Yes
3c	35S::HYP1 5d_+P_3dat vs. hyp1_-P_1dat	Tukey		128	<0.001	Yes
3c	35S::HYP1 5d_+P_3dat vs. Col-0_-P_1dat	Tukey		128	<0.001	Yes
3c	35S::HYP1 5d_+P_3dat vs. hyp1_+P_2dat	Tukey		128	0.913	No
3c	35S::HYP1 5d_+P_3dat vs. 35S::HYP1 5d_-P_1dat	Tukey		128	0.994	No
3c	35S::HYP1 5d_+P_3dat vs. Col-0_+P_3dat	Tukey		128	0.991	No
3c	35S::HYP1 5d_+P_3dat vs. 35S::HYP1 5d_-P_2dat	Tukey		128	1	No
3c	35S::HYP1 5d_+P_3dat vs. hyp1_+P_3dat	Tukey		128	1	No
3c	hyp1_+P_3dat vs. hyp1_-P_3dat	Tukey		128	<0.001	Yes
3c	hyp1_+P_3dat vs. Col-0_-P_3dat	Tukey		128	<0.001	Yes
3c	hyp1_+P_3dat vs. hyp1_-P_2dat	Tukey		128	<0.001	Yes
3c	hyp1_+P_3dat vs. Col-0_-P_2dat	Tukey		128	<0.001	Yes
3c	hyp1_+P_3dat vs. hyp1_-P_1dat	Tukey		128	<0.001	Yes
3c	hyp1_+P_3dat vs. Col-0_-P_1dat	Tukey		128	<0.001	Yes
3c	hyp1_+P_3dat vs. hyp1_+P_2dat	Tukey		128	0.978	No
3c	hyp1_+P_3dat vs. 35S::HYP1 5d_-P_1dat	Tukey		128	0.999	No
3c	hyp1_+P_3dat vs. Col-0_+P_3dat	Tukey		128	0.999	No
3c	hyp1_+P_3dat vs. 35S::HYP1 5d_-P_2dat	Tukey		128	1	No
3c	35S::HYP1 5d_-P_2dat vs. hyp1_-P_3dat	Tukey		128	<0.001	Yes
3c	35S::HYP1 5d_-P_2dat vs. Col-0_-P_3dat	Tukey		128	<0.001	Yes
3c	35S::HYP1 5d_-P_2dat vs. hyp1_-P_2dat	Tukey		128	<0.001	Yes
3c	35S::HYP1 5d_-P_2dat vs. Col-0_-P_2dat	Tukey		128	<0.001	Yes
3c	35S::HYP1 5d_-P_2dat vs. hyp1_-P_1dat	Tukey		128	<0.001	Yes
3c	35S::HYP1 5d_-P_2dat vs. Col-0_-P_1dat	Tukey		128	<0.001	Yes
3c	35S::HYP1 5d_-P_2dat vs. hyp1_+P_2dat	Tukey		128	0.999	No
3c	35S::HYP1 5d_-P_2dat vs. 35S::HYP1 5d_-P_1dat	Tukey		128	1	No
3c	35S::HYP1 5d_-P_2dat vs. Col-0_+P_3dat	Tukey		128	1	No
3c	Col-0_+P_3dat vs. hyp1_-P_3dat	Tukey		128	<0.001	Yes
3c	Col-0_+P_3dat vs. Col-0_-P_3dat	Tukey		128	<0.001	Yes
3c	Col-0_+P_3dat vs. hyp1_-P_2dat	Tukey		128	<0.001	Yes
3c	Col-0_+P_3dat vs. Col-0_-P_2dat	Tukey		128	<0.001	Yes
3c	Col-0_+P_3dat vs. hyp1_-P_1dat	Tukey		128	0.001	Yes
3c	Col-0_+P_3dat vs. Col-0_-P_1dat	Tukey		128	0.006	Yes
3c	Col-0_+P_3dat vs. hyp1_+P_2dat	Tukey		128	1	No
3c	Col-0_+P_3dat vs. 35S::HYP1 5d_-P_1dat	Tukey		128	1	No
3c	35S::HYP1 5d_-P_1dat vs. hyp1_-P_3dat	Tukey		128	<0.001	Yes
3c	35S::HYP1 5d_-P_1dat vs. Col-0_-P_3dat	Tukey		128	<0.001	Yes
3c	35S::HYP1 5d_-P_1dat vs. hyp1_-P_2dat	Tukey		128	<0.001	Yes
3c	35S::HYP1 5d_-P_1dat vs. Col-0_-P_2dat	Tukey		128	<0.001	Yes
3c	35S::HYP1 5d_-P_1dat vs. hyp1_-P_1dat	Tukey		128	0.012	Yes
3c	35S::HYP1 5d_-P_1dat vs. Col-0_-P_1dat	Tukey		128	0.048	Yes
3c	35S::HYP1 5d_-P_1dat vs. hyp1_+P_2dat	Tukey		128	1	No
3c	hyp1_+P_2dat vs. hyp1_-P_3dat	Tukey		128	<0.001	Yes
3c	hyp1_+P_2dat vs. Col-0_-P_3dat	Tukey		128	<0.001	Yes
3c	hyp1_+P_2dat vs. hyp1_-P_2dat	Tukey		128	<0.001	Yes
3c	hyp1_+P_2dat vs. Col-0_-P_2dat	Tukey		128	<0.001	Yes
3c	hyp1_+P_2dat vs. hyp1_-P_1dat	Tukey		128	0.021	Yes
3c	hyp1_+P_2dat vs. Col-0_-P_1dat	Tukey		128	0.082	No
3c	Col-0_-P_1dat vs. hyp1_-P_3dat	Tukey		128	<0.001	Yes
3c	Col-0_-P_1dat vs. Col-0_-P_3dat	Tukey		128	<0.001	Yes
3c	Col-0_-P_1dat vs. hyp1_-P_2dat	Tukey		128	0.153	No
3c	Col-0_-P_1dat vs. Col-0_-P_2dat	Tukey		128	0.982	No
3c	Col-0_-P_1dat vs. hyp1_-P_1dat	Tukey		128	1	No
3c	hyp1_-P_1dat vs. hyp1_-P_3dat	Tukey		128	<0.001	Yes
3c	hyp1_-P_1dat vs. Col-0_-P_3dat	Tukey		128	<0.001	Yes
3c	hyp1_-P_1dat vs. hyp1_-P_2dat	Tukey		128	0.394	No
3c	hyp1_-P_1dat vs. Col-0_-P_2dat	Tukey		128	1	No
3c	Col-0_-P_2dat vs. hyp1_-P_3dat	Tukey		128	<0.001	Yes
3c	Col-0_-P_2dat vs. Col-0_-P_3dat	Tukey		128	0.019	Yes
3c	Col-0_-P_2dat vs. hyp1_-P_2dat	Tukey		128	0.963	No
3c	hyp1_-P_2dat vs. hyp1_-P_3dat	Tukey		128	<0.001	Yes
3c	hyp1_-P_2dat vs. Col-0_-P_3dat	Tukey		128	0.842	No
3c	Col-0_-P_3dat vs. hyp1_-P_3dat	Tukey		128	0.024	Yes
Suppl. Figure	Comparison	Test	t value	DF	P value	Significant
3d	35S::HYP1 5d_-P_2dat vs. hyp1_-P_3dat	Tukey		140	<0.001	Yes
3d	35S::HYP1 5d_-P_2dat vs. hyp1_-P_2dat	Tukey		140	<0.001	Yes
3d	35S::HYP1 5d_-P_2dat vs. hyp1_-P_1dat	Tukey		140	0.063	No
3d	35S::HYP1 5d_-P_2dat vs. Col-0_-P_3dat	Tukey		140	0.131	No
3d	35S::HYP1 5d_-P_2dat vs. hyp1_+P_2dat	Tukey		140	0.123	No
3d	35S::HYP1 5d_-P_2dat vs. Col-0_+P_2dat	Tukey		140	0.151	No
3d	35S::HYP1 5d_-P_2dat vs. hyp1_+P_3dat	Tukey		140	0.443	No
3d	35S::HYP1 5d_-P_2dat vs. Col-0_+P_1dat	Tukey		140	0.901	No
3d	35S::HYP1 5d_-P_2dat vs. Col-0_-P_2dat	Tukey		140	0.956	No
3d	35S::HYP1 5d_-P_2dat vs. hyp1_+P_1dat	Tukey		140	0.963	No
3d	35S::HYP1 5d_-P_2dat vs. Col-0_+P_3dat	Tukey		140	0.978	No
3d	35S::HYP1 5d_-P_2dat vs. Col-0_-P_1dat	Tukey		140	0.999	No
3d	35S::HYP1 5d_-P_2dat vs. 35S::HYP1 5d_-P_1dat	Tukey		140	1	No
3d	35S::HYP1 5d_-P_2dat vs. 35S::HYP1 5d_+P_1dat	Tukey		140	1	No
3d	35S::HYP1 5d_-P_2dat vs. 35S::HYP1 5d_-P_3dat	Tukey		140	1	No
3d	35S::HYP1 5d_-P_2dat vs. 35S::HYP1 5d_+P_3dat	Tukey		140	1	No
3d	35S::HYP1 5d_-P_2dat vs. 35S::HYP1 5d_+P_2dat	Tukey		140	1	No
3d	35S::HYP1 5d_+P_2dat vs. hyp1_-P_3dat	Tukey		140	<0.001	Yes
3d	35S::HYP1 5d_+P_2dat vs. hyp1_-P_2dat	Tukey		140	<0.001	Yes
3d	35S::HYP1 5d_+P_2dat vs. hyp1_-P_1dat	Tukey		140	0.12	No
3d	35S::HYP1 5d_+P_2dat vs. Col-0_-P_3dat	Tukey		140	0.224	No
3d	35S::HYP1 5d_+P_2dat vs. hyp1_+P_2dat	Tukey		140	0.216	No
3d	35S::HYP1 5d_+P_2dat vs. Col-0_+P_2dat	Tukey		140	0.257	No
3d	35S::HYP1 5d_+P_2dat vs. hyp1_+P_3dat	Tukey		140	0.612	No
3d	35S::HYP1 5d_+P_2dat vs. Col-0_+P_1dat	Tukey		140	0.965	No
3d	35S::HYP1 5d_+P_2dat vs. Col-0_-P_2dat	Tukey		140	0.988	No
3d	35S::HYP1 5d_+P_2dat vs. hyp1_+P_1dat	Tukey		140	0.991	No
3d	35S::HYP1 5d_+P_2dat vs. Col-0_+P_3dat	Tukey		140	0.995	No
3d	35S::HYP1 5d_+P_2dat vs. Col-0_-P_1dat	Tukey		140	1	No
3d	35S::HYP1 5d_+P_2dat vs. 35S::HYP1 5d_-P_1dat	Tukey		140	1	No
3d	35S::HYP1 5d_+P_2dat vs. 35S::HYP1 5d_+P_1dat	Tukey		140	1	No
3d	35S::HYP1 5d_+P_2dat vs. 35S::HYP1 5d_-P_3dat	Tukey		140	1	No
3d	35S::HYP1 5d_+P_2dat vs. 35S::HYP1 5d_+P_3dat	Tukey		140	1	No
3d	35S::HYP1 5d_+P_3dat vs. hyp1_-P_3dat	Tukey		140	<0.001	Yes
3d	35S::HYP1 5d_+P_3dat vs. hyp1_-P_2dat	Tukey		140	<0.001	Yes
3d	35S::HYP1 5d_+P_3dat vs. hyp1_-P_1dat	Tukey		140	0.127	No
3d	35S::HYP1 5d_+P_3dat vs. Col-0_-P_3dat	Tukey		140	0.234	No
3d	35S::HYP1 5d_+P_3dat vs. hyp1_+P_2dat	Tukey		140	0.226	No
3d	35S::HYP1 5d_+P_3dat vs. Col-0_+P_2dat	Tukey		140	0.268	No
3d	35S::HYP1 5d_+P_3dat vs. hyp1_+P_3dat	Tukey		140	0.627	No
3d	35S::HYP1 5d_+P_3dat vs. Col-0_+P_1dat	Tukey		140	0.969	No
3d	35S::HYP1 5d_+P_3dat vs. Col-0_-P_2dat	Tukey		140	0.99	No
3d	35S::HYP1 5d_+P_3dat vs. hyp1_+P_1dat	Tukey		140	0.992	No
3d	35S::HYP1 5d_+P_3dat vs. Col-0_+P_3dat	Tukey		140	0.996	No
3d	35S::HYP1 5d_+P_3dat vs. Col-0_-P_1dat	Tukey		140	1	No
3d	35S::HYP1 5d_+P_3dat vs. 35S::HYP1 5d_-P_1dat	Tukey		140	1	No
3d	35S::HYP1 5d_+P_3dat vs. 35S::HYP1 5d_+P_1dat	Tukey		140	1	No
3d	35S::HYP1 5d_+P_3dat vs. 35S::HYP1 5d_-P_3dat	Tukey		140	1	No
3d	35S::HYP1 5d_-P_3dat vs. hyp1_-P_3dat	Tukey		140	<0.001	Yes
3d	35S::HYP1 5d_-P_3dat vs. hyp1_-P_2dat	Tukey		140	<0.001	Yes
3d	35S::HYP1 5d_-P_3dat vs. hyp1_-P_1dat	Tukey		140	0.164	No
3d	35S::HYP1 5d_-P_3dat vs. Col-0_-P_3dat	Tukey		140	0.289	No
3d	35S::HYP1 5d_-P_3dat vs. hyp1_+P_2dat	Tukey		140	0.281	No
3d	35S::HYP1 5d_-P_3dat vs. Col-0_+P_2dat	Tukey		140	0.329	No
3d	35S::HYP1 5d_-P_3dat vs. hyp1_+P_3dat	Tukey		140	0.7	No
3d	35S::HYP1 5d_-P_3dat vs. Col-0_+P_1dat	Tukey		140	0.983	No
3d	35S::HYP1 5d_-P_3dat vs. Col-0_-P_2dat	Tukey		140	0.995	No
3d	35S::HYP1 5d_-P_3dat vs. hyp1_+P_1dat	Tukey		140	0.996	No
3d	35S::HYP1 5d_-P_3dat vs. Col-0_+P_3dat	Tukey		140	0.998	No
3d	35S::HYP1 5d_-P_3dat vs. Col-0_-P_1dat	Tukey		140	1	No
3d	35S::HYP1 5d_-P_3dat vs. 35S::HYP1 5d_-P_1dat	Tukey		140	1	No
3d	35S::HYP1 5d_-P_3dat vs. 35S::HYP1 5d_+P_1dat	Tukey		140	1	No
3d	35S::HYP1 5d_+P_1dat vs. hyp1_-P_3dat	Tukey		140	<0.001	Yes
3d	35S::HYP1 5d_+P_1dat vs. hyp1_-P_2dat	Tukey		140	<0.001	Yes
3d	35S::HYP1 5d_+P_1dat vs. hyp1_-P_1dat	Tukey		140	0.171	No
3d	35S::HYP1 5d_+P_1dat vs. Col-0_-P_3dat	Tukey		140	0.298	No
3d	35S::HYP1 5d_+P_1dat vs. hyp1_+P_2dat	Tukey		140	0.291	No
3d	35S::HYP1 5d_+P_1dat vs. Col-0_+P_2dat	Tukey		140	0.34	No
3d	35S::HYP1 5d_+P_1dat vs. hyp1_+P_3dat	Tukey		140	0.712	No
3d	35S::HYP1 5d_+P_1dat vs. Col-0_+P_1dat	Tukey		140	0.984	No
3d	35S::HYP1 5d_+P_1dat vs. Col-0_-P_2dat	Tukey		140	0.996	No
3d	35S::HYP1 5d_+P_1dat vs. hyp1_+P_1dat	Tukey		140	0.997	No
3d	35S::HYP1 5d_+P_1dat vs. Col-0_+P_3dat	Tukey		140	0.999	No
3d	35S::HYP1 5d_+P_1dat vs. Col-0_-P_1dat	Tukey		140	1	No
3d	35S::HYP1 5d_+P_1dat vs. 35S::HYP1 5d_-P_1dat	Tukey		140	1	No
3d	35S::HYP1 5d_-P_1dat vs. hyp1_-P_3dat	Tukey		140	<0.001	Yes
3d	35S::HYP1 5d_-P_1dat vs. hyp1_-P_2dat	Tukey		140	<0.001	Yes
3d	35S::HYP1 5d_-P_1dat vs. hyp1_-P_1dat	Tukey		140	0.178	No
3d	35S::HYP1 5d_-P_1dat vs. Col-0_-P_3dat	Tukey		140	0.307	No
3d	35S::HYP1 5d_-P_1dat vs. hyp1_+P_2dat	Tukey		140	0.301	No
3d	35S::HYP1 5d_-P_1dat vs. Col-0_+P_2dat	Tukey		140	0.35	No
3d	35S::HYP1 5d_-P_1dat vs. hyp1_+P_3dat	Tukey		140	0.722	No
3d	35S::HYP1 5d_-P_1dat vs. Col-0_+P_1dat	Tukey		140	0.986	No
3d	35S::HYP1 5d_-P_1dat vs. Col-0_-P_2dat	Tukey		140	0.996	No
3d	35S::HYP1 5d_-P_1dat vs. hyp1_+P_1dat	Tukey		140	0.997	No
3d	35S::HYP1 5d_-P_1dat vs. Col-0_+P_3dat	Tukey		140	0.999	No
3d	35S::HYP1 5d_-P_1dat vs. Col-0_-P_1dat	Tukey		140	1	No
3d	Col-0_-P_1dat vs. hyp1_-P_3dat	Tukey		140	<0.001	Yes
3d	Col-0_-P_1dat vs. hyp1_-P_2dat	Tukey		140	<0.001	Yes
3d	Col-0_-P_1dat vs. hyp1_-P_1dat	Tukey		140	0.795	No
3d	Col-0_-P_1dat vs. Col-0_-P_3dat	Tukey		140	0.901	No
3d	Col-0_-P_1dat vs. hyp1_+P_2dat	Tukey		140	0.909	No
3d	Col-0_-P_1dat vs. Col-0_+P_2dat	Tukey		140	0.935	No
3d	Col-0_-P_1dat vs. hyp1_+P_3dat	Tukey		140	0.998	No
3d	Col-0_-P_1dat vs. Col-0_+P_1dat	Tukey		140	1	No
3d	Col-0_-P_1dat vs. Col-0_-P_2dat	Tukey		140	1	No
3d	Col-0_-P_1dat vs. hyp1_+P_1dat	Tukey		140	1	No
3d	Col-0_-P_1dat vs. Col-0_+P_3dat	Tukey		140	1	No
3d	Col-0_+P_3dat vs. hyp1_-P_3dat	Tukey		140	<0.001	Yes
3d	Col-0_+P_3dat vs. hyp1_-P_2dat	Tukey		140	0.001	Yes
3d	Col-0_+P_3dat vs. hyp1_-P_1dat	Tukey		140	0.948	No
3d	Col-0_+P_3dat vs. Col-0_-P_3dat	Tukey		140	0.983	No
3d	Col-0_+P_3dat vs. hyp1_+P_2dat	Tukey		140	0.986	No
3d	Col-0_+P_3dat vs. Col-0_+P_2dat	Tukey		140	0.992	No
3d	Col-0_+P_3dat vs. hyp1_+P_3dat	Tukey		140	1	No
3d	Col-0_+P_3dat vs. Col-0_+P_1dat	Tukey		140	1	No
3d	Col-0_+P_3dat vs. Col-0_-P_2dat	Tukey		140	1	No
3d	Col-0_+P_3dat vs. hyp1_+P_1dat	Tukey		140	1	No
3d	hyp1_+P_1dat vs. hyp1_-P_3dat	Tukey		140	<0.001	Yes
3d	hyp1_+P_1dat vs. hyp1_-P_2dat	Tukey		140	0.002	Yes
3d	hyp1_+P_1dat vs. hyp1_-P_1dat	Tukey		140	0.968	No
3d	hyp1_+P_1dat vs. Col-0_-P_3dat	Tukey		140	0.991	No
3d	hyp1_+P_1dat vs. hyp1_+P_2dat	Tukey		140	0.993	No
3d	hyp1_+P_1dat vs. Col-0_+P_2dat	Tukey		140	0.996	No
3d	hyp1_+P_1dat vs. hyp1_+P_3dat	Tukey		140	1	No
3d	hyp1_+P_1dat vs. Col-0_+P_1dat	Tukey		140	1	No
3d	hyp1_+P_1dat vs. Col-0_-P_2dat	Tukey		140	1	No
3d	Col-0_-P_2dat vs. hyp1_-P_3dat	Tukey		140	<0.001	Yes
3d	Col-0_-P_2dat vs. hyp1_-P_2dat	Tukey		140	0.002	Yes
3d	Col-0_-P_2dat vs. hyp1_-P_1dat	Tukey		140	0.973	No
3d	Col-0_-P_2dat vs. Col-0_-P_3dat	Tukey		140	0.993	No
3d	Col-0_-P_2dat vs. hyp1_+P_2dat	Tukey		140	0.994	No
3d	Col-0_-P_2dat vs. Col-0_+P_2dat	Tukey		140	0.997	No
3d	Col-0_-P_2dat vs. hyp1_+P_3dat	Tukey		140	1	No
3d	Col-0_-P_2dat vs. Col-0_+P_1dat	Tukey		140	1	No
3d	Col-0_+P_1dat vs. hyp1_-P_3dat	Tukey		140	<0.001	Yes
3d	Col-0_+P_1dat vs. hyp1_-P_2dat	Tukey		140	0.004	Yes
3d	Col-0_+P_1dat vs. hyp1_-P_1dat	Tukey		140	0.992	No
3d	Col-0_+P_1dat vs. Col-0_-P_3dat	Tukey		140	0.998	No
3d	Col-0_+P_1dat vs. hyp1_+P_2dat	Tukey		140	0.999	No
3d	Col-0_+P_1dat vs. Col-0_+P_2dat	Tukey		140	0.999	No
3d	Col-0_+P_1dat vs. hyp1_+P_3dat	Tukey		140	1	No
3d	hyp1_+P_3dat vs. hyp1_-P_3dat	Tukey		140	<0.001	Yes
3d	hyp1_+P_3dat vs. hyp1_-P_2dat	Tukey		140	0.043	Yes
3d	hyp1_+P_3dat vs. hyp1_-P_1dat	Tukey		140	1	No
3d	hyp1_+P_3dat vs. Col-0_-P_3dat	Tukey		140	1	No
3d	hyp1_+P_3dat vs. hyp1_+P_2dat	Tukey		140	1	No
3d	hyp1_+P_3dat vs. Col-0_+P_2dat	Tukey		140	1	No
3d	Col-0_+P_2dat vs. hyp1_-P_3dat	Tukey		140	<0.001	Yes
3d	Col-0_+P_2dat vs. hyp1_-P_2dat	Tukey		140	0.175	No
3d	Col-0_+P_2dat vs. hyp1_-P_1dat	Tukey		140	1	No
3d	Col-0_+P_2dat vs. Col-0_-P_3dat	Tukey		140	1	No
3d	Col-0_+P_2dat vs. hyp1_+P_2dat	Tukey		140	1	No
3d	hyp1_+P_2dat vs. hyp1_-P_3dat	Tukey		140	<0.001	Yes
3d	hyp1_+P_2dat vs. hyp1_-P_2dat	Tukey		140	0.21	No
3d	hyp1_+P_2dat vs. hyp1_-P_1dat	Tukey		140	1	No
3d	hyp1_+P_2dat vs. Col-0_-P_3dat	Tukey		140	1	No
3d	Col-0_-P_3dat vs. hyp1_-P_3dat	Tukey		140	<0.001	Yes
3d	Col-0_-P_3dat vs. hyp1_-P_2dat	Tukey		140	0.311	No
3d	Col-0_-P_3dat vs. hyp1_-P_1dat	Tukey		140	1	No
3d	hyp1_-P_1dat vs. hyp1_-P_3dat	Tukey		140	<0.001	Yes
3d	hyp1_-P_1dat vs. hyp1_-P_2dat	Tukey		140	0.34	No
3d	hyp1_-P_2dat vs. hyp1_-P_3dat	Tukey		140	0.765	No
Suppl. Figure	Comparison	Test	t value	DF	P value	Significant
6d	+GSH vs. +Asc	two-tailed t test	13.3035	24	<0.0001	Yes
Suppl. Figure	Comparison	Test	t value	DF	P value	Significant
7f	pH7.5 vs. BTP	two-tailed t test	3.0061	20	0.007	Yes
Suppl. Figure	Comparison	Test	t value	DF	P value	Significant
9b left panel	H2O vs. HYP1	two-tailed t test	7.7556	12	<0.0001	Yes
9b right panel	H2O vs. HYP1	two-tailed t test	6.405	6	0.0007	Yes
Suppl. Figure	Comparison	Test	t value	DF	P value	Significant
9c	pFRO2::HYP1:GFP / fro2 5e_control vs. fro2_low Fe	Tukey		58	<0.001	Yes
9c	pFRO2::HYP1:GFP / fro2 5e_control vs. pFRO2::HYP1:GFP / fro2 5e_low Fe	Tukey		58	<0.001	Yes
9c	pFRO2::HYP1:GFP / fro2 5e_control vs. fro2_control	Tukey		58	<0.001	Yes
9c	pFRO2::HYP1:GFP / fro2 5e_control vs. 35S::HYP1:GFP / fro2 3d_low Fe	Tukey		58	<0.001	Yes
9c	pFRO2::HYP1:GFP / fro2 5e_control vs. 35S::HYP1:GFP / fro2 1b_low Fe	Tukey		58	<0.001	Yes
9c	pFRO2::HYP1:GFP / fro2 5e_control vs. pFRO2::HYP1:GFP / fro2 7d_low Fe	Tukey		58	<0.001	Yes
9c	pFRO2::HYP1:GFP / fro2 5e_control vs. Col-gl1_low Fe	Tukey		58	0.066	No
9c	pFRO2::HYP1:GFP / fro2 5e_control vs. 35S::HYP1:GFP / fro2 3d_control	Tukey		58	0.163	No
9c	pFRO2::HYP1:GFP / fro2 5e_control vs. Col-gl1_control	Tukey		58	0.396	No
9c	pFRO2::HYP1:GFP / fro2 5e_control vs. pFRO2::HYP1:GFP / fro2 7d_control	Tukey		58	0.591	No
9c	pFRO2::HYP1:GFP / fro2 5e_control vs. 35S::HYP1:GFP / fro2 1b_control	Tukey		58	1	No
9c	35S::HYP1:GFP / fro2 1b_control vs. fro2_low Fe	Tukey		58	<0.001	Yes
9c	35S::HYP1:GFP / fro2 1b_control vs. pFRO2::HYP1:GFP / fro2 5e_low Fe	Tukey		58	<0.001	Yes
9c	35S::HYP1:GFP / fro2 1b_control vs. fro2_control	Tukey		58	<0.001	Yes
9c	35S::HYP1:GFP / fro2 1b_control vs. 35S::HYP1:GFP / fro2 3d_low Fe	Tukey		58	<0.001	Yes
9c	35S::HYP1:GFP / fro2 1b_control vs. 35S::HYP1:GFP / fro2 1b_low Fe	Tukey		58	<0.001	Yes
9c	35S::HYP1:GFP / fro2 1b_control vs. pFRO2::HYP1:GFP / fro2 7d_low Fe	Tukey		58	<0.001	Yes
9c	35S::HYP1:GFP / fro2 1b_control vs. Col-gl1_low Fe	Tukey		58	0.243	No
9c	35S::HYP1:GFP / fro2 1b_control vs. 35S::HYP1:GFP / fro2 3d_control	Tukey		58	0.468	No
9c	35S::HYP1:GFP / fro2 1b_control vs. Col-gl1_control	Tukey		58	0.781	No
9c	35S::HYP1:GFP / fro2 1b_control vs. pFRO2::HYP1:GFP / fro2 7d_control	Tukey		58	0.917	No
9c	pFRO2::HYP1:GFP / fro2 7d_control vs. fro2_low Fe	Tukey		58	<0.001	Yes
9c	pFRO2::HYP1:GFP / fro2 7d_control vs. pFRO2::HYP1:GFP / fro2 5e_low Fe	Tukey		58	<0.001	Yes
9c	pFRO2::HYP1:GFP / fro2 7d_control vs. fro2_control	Tukey		58	<0.001	Yes
9c	pFRO2::HYP1:GFP / fro2 7d_control vs. 35S::HYP1:GFP / fro2 3d_low Fe	Tukey		58	0.006	Yes
9c	pFRO2::HYP1:GFP / fro2 7d_control vs. 35S::HYP1:GFP / fro2 1b_low Fe	Tukey		58	0.017	Yes
9c	pFRO2::HYP1:GFP / fro2 7d_control vs. pFRO2::HYP1:GFP / fro2 7d_low Fe	Tukey		58	0.029	Yes
9c	pFRO2::HYP1:GFP / fro2 7d_control vs. Col-gl1_low Fe	Tukey		58	0.988	No
9c	pFRO2::HYP1:GFP / fro2 7d_control vs. 35S::HYP1:GFP / fro2 3d_control	Tukey		58	1	No
9c	pFRO2::HYP1:GFP / fro2 7d_control vs. Col-gl1_control	Tukey		58	1	No
9c	Col-gl1_control vs. fro2_low Fe	Tukey		58	<0.001	Yes
9c	Col-gl1_control vs. pFRO2::HYP1:GFP / fro2 5e_low Fe	Tukey		58	<0.001	Yes
9c	Col-gl1_control vs. fro2_control	Tukey		58	<0.001	Yes
9c	Col-gl1_control vs. 35S::HYP1:GFP / fro2 3d_low Fe	Tukey		58	0.014	Yes
9c	Col-gl1_control vs. 35S::HYP1:GFP / fro2 1b_low Fe	Tukey		58	0.038	Yes
9c	Col-gl1_control vs. pFRO2::HYP1:GFP / fro2 7d_low Fe	Tukey		58	0.062	No
9c	Col-gl1_control vs. Col-gl1_low Fe	Tukey		58	0.999	No
9c	Col-gl1_control vs. 35S::HYP1:GFP / fro2 3d_control	Tukey		58	1	No
9c	35S::HYP1:GFP / fro2 3d_control vs. fro2_low Fe	Tukey		58	<0.001	Yes
9c	35S::HYP1:GFP / fro2 3d_control vs. pFRO2::HYP1:GFP / fro2 5e_low Fe	Tukey		58	<0.001	Yes
9c	35S::HYP1:GFP / fro2 3d_control vs. fro2_control	Tukey		58	0.003	Yes
9c	35S::HYP1:GFP / fro2 3d_control vs. 35S::HYP1:GFP / fro2 3d_low Fe	Tukey		58	0.051	No
9c	35S::HYP1:GFP / fro2 3d_control vs. 35S::HYP1:GFP / fro2 1b_low Fe	Tukey		58	0.123	No
9c	35S::HYP1:GFP / fro2 3d_control vs. pFRO2::HYP1:GFP / fro2 7d_low Fe	Tukey		58	0.185	No
9c	35S::HYP1:GFP / fro2 3d_control vs. Col-gl1_low Fe	Tukey		58	1	No
9c	Col-gl1_low Fe vs. fro2_low Fe	Tukey		58	<0.001	Yes
9c	Col-gl1_low Fe vs. pFRO2::HYP1:GFP / fro2 5e_low Fe	Tukey		58	0.003	Yes
9c	Col-gl1_low Fe vs. fro2_control	Tukey		58	0.01	Yes
9c	Col-gl1_low Fe vs. 35S::HYP1:GFP / fro2 3d_low Fe	Tukey		58	0.132	No
9c	Col-gl1_low Fe vs. 35S::HYP1:GFP / fro2 1b_low Fe	Tukey		58	0.275	No
9c	Col-gl1_low Fe vs. pFRO2::HYP1:GFP / fro2 7d_low Fe	Tukey		58	0.381	No
9c	pFRO2::HYP1:GFP / fro2 7d_low Fe vs. fro2_low Fe	Tukey		58	0.002	Yes
9c	pFRO2::HYP1:GFP / fro2 7d_low Fe vs. pFRO2::HYP1:GFP / fro2 5e_low Fe	Tukey		58	0.704	No
9c	pFRO2::HYP1:GFP / fro2 7d_low Fe vs. fro2_control	Tukey		58	0.86	No
9c	pFRO2::HYP1:GFP / fro2 7d_low Fe vs. 35S::HYP1:GFP / fro2 3d_low Fe	Tukey		58	1	No
9c	pFRO2::HYP1:GFP / fro2 7d_low Fe vs. 35S::HYP1:GFP / fro2 1b_low Fe	Tukey		58	1	No
9c	35S::HYP1:GFP / fro2 1b_low Fe vs. fro2_low Fe	Tukey		58	0.004	Yes
9c	35S::HYP1:GFP / fro2 1b_low Fe vs. pFRO2::HYP1:GFP / fro2 5e_low Fe	Tukey		58	0.816	No
9c	35S::HYP1:GFP / fro2 1b_low Fe vs. fro2_control	Tukey		58	0.928	No
9c	35S::HYP1:GFP / fro2 1b_low Fe vs. 35S::HYP1:GFP / fro2 3d_low Fe	Tukey		58	1	No
9c	35S::HYP1:GFP / fro2 3d_low Fe vs. fro2_low Fe	Tukey		58	0.011	Yes
9c	35S::HYP1:GFP / fro2 3d_low Fe vs. pFRO2::HYP1:GFP / fro2 5e_low Fe	Tukey		58	0.953	No
9c	35S::HYP1:GFP / fro2 3d_low Fe vs. fro2_control	Tukey		58	0.989	No
9c	fro2_control vs. fro2_low Fe	Tukey		58	0.316	No
9c	fro2_control vs. pFRO2::HYP1:GFP / fro2 5e_low Fe	Tukey		58	1	No
9c	pFRO2::HYP1:GFP / fro2 5e_low Fe vs. fro2_low Fe	Tukey		58	0.328	No
Suppl. Figure	Comparison	Test	t value	DF	P value	Significant
10a	35S::HYP1 5d_-P vs. 35S::HYP1 6f_+P	Tukey		39	<0.001	Yes
10a	35S::HYP1 5d_-P vs. hyp1_-P	Tukey		39	<0.001	Yes
10a	35S::HYP1 5d_-P vs. 35S::HYP1 5d_+P	Tukey		39	<0.001	Yes
10a	35S::HYP1 5d_-P vs. 35S::HYP1 1a_+P	Tukey		39	<0.001	Yes
10a	35S::HYP1 5d_-P vs. Col-0_+P	Tukey		39	<0.001	Yes
10a	35S::HYP1 5d_-P vs. Col-0_-P	Tukey		39	<0.001	Yes
10a	35S::HYP1 5d_-P vs. hyp1_+P	Tukey		39	<0.001	Yes
10a	35S::HYP1 5d_-P vs. 35S::HYP1 6f_-P	Tukey		39	0.035	Yes
10a	35S::HYP1 5d_-P vs. 35S::HYP1 1a_-P	Tukey		39	1	No
10a	35S::HYP1 1a_-P vs. 35S::HYP1 6f_+P	Tukey		39	<0.001	Yes
10a	35S::HYP1 1a_-P vs. hyp1_-P	Tukey		39	<0.001	Yes
10a	35S::HYP1 1a_-P vs. 35S::HYP1 5d_+P	Tukey		39	<0.001	Yes
10a	35S::HYP1 1a_-P vs. 35S::HYP1 1a_+P	Tukey		39	<0.001	Yes
10a	35S::HYP1 1a_-P vs. Col-0_+P	Tukey		39	<0.001	Yes
10a	35S::HYP1 1a_-P vs. Col-0_-P	Tukey		39	<0.001	Yes
10a	35S::HYP1 1a_-P vs. hyp1_+P	Tukey		39	<0.001	Yes
10a	35S::HYP1 1a_-P vs. 35S::HYP1 6f_-P	Tukey		39	0.063	No
10a	35S::HYP1 6f_-P vs. 35S::HYP1 6f_+P	Tukey		39	0.014	Yes
10a	35S::HYP1 6f_-P vs. hyp1_-P	Tukey		39	0.015	Yes
10a	35S::HYP1 6f_-P vs. 35S::HYP1 5d_+P	Tukey		39	0.017	Yes
10a	35S::HYP1 6f_-P vs. 35S::HYP1 1a_+P	Tukey		39	0.023	Yes
10a	35S::HYP1 6f_-P vs. Col-0_+P	Tukey		39	0.037	Yes
10a	35S::HYP1 6f_-P vs. Col-0_-P	Tukey		39	0.042	Yes
10a	35S::HYP1 6f_-P vs. hyp1_+P	Tukey		39	0.252	No
10a	hyp1_+P vs. 35S::HYP1 6f_+P	Tukey		39	0.943	No
10a	hyp1_+P vs. hyp1_-P	Tukey		39	0.946	No
10a	hyp1_+P vs. 35S::HYP1 5d_+P	Tukey		39	0.96	No
10a	hyp1_+P vs. 35S::HYP1 1a_+P	Tukey		39	0.978	No
10a	hyp1_+P vs. Col-0_+P	Tukey		39	0.995	No
10a	hyp1_+P vs. Col-0_-P	Tukey		39	0.997	No
10a	Col-0_-P vs. 35S::HYP1 6f_+P	Tukey		39	1	No
10a	Col-0_-P vs. hyp1_-P	Tukey		39	1	No
10a	Col-0_-P vs. 35S::HYP1 5d_+P	Tukey		39	1	No
10a	Col-0_-P vs. 35S::HYP1 1a_+P	Tukey		39	1	No
10a	Col-0_-P vs. Col-0_+P	Tukey		39	1	No
10a	Col-0_+P vs. 35S::HYP1 6f_+P	Tukey		39	1	No
10a	Col-0_+P vs. hyp1_-P	Tukey		39	1	No
10a	Col-0_+P vs. 35S::HYP1 5d_+P	Tukey		39	1	No
10a	Col-0_+P vs. 35S::HYP1 1a_+P	Tukey		39	1	No
10a	35S::HYP1 1a_+P vs. 35S::HYP1 6f_+P	Tukey		39	1	No
10a	35S::HYP1 1a_+P vs. hyp1_-P	Tukey		39	1	No
10a	35S::HYP1 1a_+P vs. 35S::HYP1 5d_+P	Tukey		39	1	No
10a	35S::HYP1 5d_+P vs. 35S::HYP1 6f_+P	Tukey		39	1	No
10a	35S::HYP1 5d_+P vs. hyp1_-P	Tukey		39	1	No
10a	hyp1_-P vs. 35S::HYP1 6f_+P	Tukey		39	1	No
Suppl. Figure	Comparison	Test	t value	DF	P value	Significant
10b left panel	hyp1_control vs. 35S::HYP1 5d_50 µM CuSO4	Tukey		59	<0.001	Yes
10b left panel	hyp1_control vs. Col-0_50 µM CuSO4	Tukey		59	<0.001	Yes
10b left panel	hyp1_control vs. hyp1_50 µM CuSO4	Tukey		59	0.026	Yes
10b left panel	hyp1_control vs. 35S::HYP1 5d_control	Tukey		59	0.238	No
10b left panel	hyp1_control vs. Col-0_control	Tukey		59	1	No
10b left panel	Col-0_control vs. 35S::HYP1 5d_50 µM CuSO4	Tukey		59	<0.001	Yes
10b left panel	Col-0_control vs. Col-0_50 µM CuSO4	Tukey		59	<0.001	Yes
10b left panel	Col-0_control vs. hyp1_50 µM CuSO4	Tukey		59	0.04	Yes
10b left panel	Col-0_control vs. 35S::HYP1 5d_control	Tukey		59	0.317	No
10b left panel	35S::HYP1 5d_control vs. 35S::HYP1 5d_50 µM CuSO4	Tukey		59	<0.001	Yes
10b left panel	35S::HYP1 5d_control vs. Col-0_50 µM CuSO4	Tukey		59	<0.001	Yes
10b left panel	35S::HYP1 5d_control vs. hyp1_50 µM CuSO4	Tukey		59	0.925	No
10b left panel	hyp1_50 µM CuSO4 vs. 35S::HYP1 5d_50 µM CuSO4	Tukey		59	<0.001	Yes
10b left panel	hyp1_50 µM CuSO4 vs. Col-0_50 µM CuSO4	Tukey		59	<0.001	Yes
10b left panel	Col-0_50 µM CuSO4 vs. 35S::HYP1 5d_50 µM CuSO4	Tukey		59	<0.001	Yes
10b middle panel	35S::HYP1 5d_control vs. 35S::HYP1 5d_50 µM CuSO4	Tukey		59	<0.001	Yes
10b middle panel	35S::HYP1 5d_control vs. Col-0_50 µM CuSO4	Tukey		59	<0.001	Yes
10b middle panel	35S::HYP1 5d_control vs. hyp1_50 µM CuSO4	Tukey		59	0.066	No
10b middle panel	35S::HYP1 5d_control vs. Col-0_control	Tukey		59	0.973	No
10b middle panel	35S::HYP1 5d_control vs. hyp1_control	Tukey		59	1	No
10b middle panel	hyp1_control vs. 35S::HYP1 5d_50 µM CuSO4	Tukey		59	<0.001	Yes
10b middle panel	hyp1_control vs. Col-0_50 µM CuSO4	Tukey		59	<0.001	Yes
10b middle panel	hyp1_control vs. hyp1_50 µM CuSO4	Tukey		59	0.089	No
10b middle panel	hyp1_control vs. Col-0_control	Tukey		59	0.988	No
10b middle panel	Col-0_control vs. 35S::HYP1 5d_50 µM CuSO4	Tukey		59	<0.001	Yes
10b middle panel	Col-0_control vs. Col-0_50 µM CuSO4	Tukey		59	<0.001	Yes
10b middle panel	Col-0_control vs. hyp1_50 µM CuSO4	Tukey		59	0.311	No
10b middle panel	hyp1_50 µM CuSO4 vs. 35S::HYP1 5d_50 µM CuSO4	Tukey		59	<0.001	Yes
10b middle panel	hyp1_50 µM CuSO4 vs. Col-0_50 µM CuSO4	Tukey		59	<0.001	Yes
10b middle panel	Col-0_50 µM CuSO4 vs. 35S::HYP1 5d_50 µM CuSO4	Tukey		59	<0.001	Yes
10b right panel	hyp1_control vs. 35S::HYP1 5d_50 µM CuSO4	Tukey		59	<0.001	Yes
10b right panel	hyp1_control vs. Col-0_50 µM CuSO4	Tukey		59	<0.001	Yes
10b right panel	hyp1_control vs. hyp1_50 µM CuSO4	Tukey		59	<0.001	Yes
10b right panel	hyp1_control vs. 35S::HYP1 5d_control	Tukey		59	<0.001	Yes
10b right panel	hyp1_control vs. Col-0_control	Tukey		59	0.506	No
10b right panel	Col-0_control vs. 35S::HYP1 5d_50 µM CuSO4	Tukey		59	<0.001	Yes
10b right panel	Col-0_control vs. Col-0_50 µM CuSO4	Tukey		59	<0.001	Yes
10b right panel	Col-0_control vs. hyp1_50 µM CuSO4	Tukey		59	<0.001	Yes
10b right panel	Col-0_control vs. 35S::HYP1 5d_control	Tukey		59	0.07	No
10b right panel	35S::HYP1 5d_control vs. 35S::HYP1 5d_50 µM CuSO4	Tukey		59	<0.001	Yes
10b right panel	35S::HYP1 5d_control vs. Col-0_50 µM CuSO4	Tukey		59	<0.001	Yes
10b right panel	35S::HYP1 5d_control vs. hyp1_50 µM CuSO4	Tukey		59	0.118	No
10b right panel	hyp1_50 µM CuSO4 vs. 35S::HYP1 5d_50 µM CuSO4	Tukey		59	<0.001	Yes
10b right panel	hyp1_50 µM CuSO4 vs. Col-0_50 µM CuSO4	Tukey		59	<0.001	Yes
10b right panel	Col-0_50 µM CuSO4 vs. 35S::HYP1 5d_50 µM CuSO4	Tukey		59	<0.001	Yes
Suppl. Figure	Comparison	Test	t value	DF	P value	Significant
13a	almt1_+P vs. hyp1 lpr1/2_-P	Tukey		54	<0.001	Yes
13a	almt1_+P vs. lpr1/2_-P	Tukey		54	<0.001	Yes
13a	almt1_+P vs. hyp1 lpr1/2_+P	Tukey		54	<0.001	Yes
13a	almt1_+P vs. lpr1/2_+P	Tukey		54	<0.001	Yes
13a	almt1_+P vs. almt1_-P	Tukey		54	<0.001	Yes
13a	almt1_+P vs. hyp1 almt1_-P	Tukey		54	<0.001	Yes
13a	almt1_+P vs. Col-0_-P	Tukey		54	<0.001	Yes
13a	almt1_+P vs. hyp1_+P	Tukey		54	0.993	No
13a	almt1_+P vs. hyp1_-P	Tukey		54	1	No
13a	almt1_+P vs. hyp1 almt1_+P	Tukey		54	1	No
13a	hyp1 almt1_+P vs. hyp1 lpr1/2_-P	Tukey		54	<0.001	Yes
13a	hyp1 almt1_+P vs. lpr1/2_-P	Tukey		54	<0.001	Yes
13a	hyp1 almt1_+P vs. hyp1 lpr1/2_+P	Tukey		54	<0.001	Yes
13a	hyp1 almt1_+P vs. lpr1/2_+P	Tukey		54	<0.001	Yes
13a	hyp1 almt1_+P vs. almt1_-P	Tukey		54	<0.001	Yes
13a	hyp1 almt1_+P vs. hyp1 almt1_-P	Tukey		54	<0.001	Yes
13a	hyp1 almt1_+P vs. Col-0_-P	Tukey		54	<0.001	Yes
13a	hyp1 almt1_+P vs. hyp1_+P	Tukey		54	1	No
13a	hyp1 almt1_+P vs. hyp1_-P	Tukey		54	1	No
13a	hyp1_-P vs. hyp1 lpr1/2_-P	Tukey		54	<0.001	Yes
13a	hyp1_-P vs. lpr1/2_-P	Tukey		54	<0.001	Yes
13a	hyp1_-P vs. hyp1 lpr1/2_+P	Tukey		54	<0.001	Yes
13a	hyp1_-P vs. lpr1/2_+P	Tukey		54	<0.001	Yes
13a	hyp1_-P vs. almt1_-P	Tukey		54	<0.001	Yes
13a	hyp1_-P vs. hyp1 almt1_-P	Tukey		54	<0.001	Yes
13a	hyp1_-P vs. Col-0_-P	Tukey		54	<0.001	Yes
13a	hyp1_-P vs. hyp1_+P	Tukey		54	1	No
13a	hyp1_+P vs. hyp1 lpr1/2_-P	Tukey		54	<0.001	Yes
13a	hyp1_+P vs. lpr1/2_-P	Tukey		54	<0.001	Yes
13a	hyp1_+P vs. hyp1 lpr1/2_+P	Tukey		54	<0.001	Yes
13a	hyp1_+P vs. lpr1/2_+P	Tukey		54	<0.001	Yes
13a	hyp1_+P vs. almt1_-P	Tukey		54	<0.001	Yes
13a	hyp1_+P vs. hyp1 almt1_-P	Tukey		54	<0.001	Yes
13a	hyp1_+P vs. Col-0_-P	Tukey		54	<0.001	Yes
13a	Col-0_-P vs. hyp1 lpr1/2_-P	Tukey		54	<0.001	Yes
13a	Col-0_-P vs. lpr1/2_-P	Tukey		54	<0.001	Yes
13a	Col-0_-P vs. hyp1 lpr1/2_+P	Tukey		54	<0.001	Yes
13a	Col-0_-P vs. lpr1/2_+P	Tukey		54	<0.001	Yes
13a	Col-0_-P vs. almt1_-P	Tukey		54	<0.001	Yes
13a	Col-0_-P vs. hyp1 almt1_-P	Tukey		54	0.001	Yes
13a	hyp1 almt1_-P vs. hyp1 lpr1/2_-P	Tukey		54	0.049	Yes
13a	hyp1 almt1_-P vs. lpr1/2_-P	Tukey		54	0.056	No
13a	hyp1 almt1_-P vs. hyp1 lpr1/2_+P	Tukey		54	0.208	No
13a	hyp1 almt1_-P vs. lpr1/2_+P	Tukey		54	0.467	No
13a	hyp1 almt1_-P vs. almt1_-P	Tukey		54	1	No
13a	almt1_-P vs. hyp1 lpr1/2_-P	Tukey		54	0.247	No
13a	almt1_-P vs. lpr1/2_-P	Tukey		54	0.27	No
13a	almt1_-P vs. hyp1 lpr1/2_+P	Tukey		54	0.633	No
13a	almt1_-P vs. lpr1/2_+P	Tukey		54	0.896	No
13a	lpr1/2_+P vs. hyp1 lpr1/2_-P	Tukey		54	0.987	No
13a	lpr1/2_+P vs. lpr1/2_-P	Tukey		54	0.991	No
13a	lpr1/2_+P vs. hyp1 lpr1/2_+P	Tukey		54	1	No
13a	hyp1 lpr1/2_+P vs. hyp1 lpr1/2_-P	Tukey		54	1	No
13a	hyp1 lpr1/2_+P vs. lpr1/2_-P	Tukey		54	1	No
13a	lpr1/2_-P vs. hyp1 lpr1/2_-P	Tukey		54	1	No
Suppl. Figure	Comparison	Test	t value	DF	P value	Significant
13b	35S::HYP1 5d_+P vs. hyp1_-P	Tukey		23	0.001	Yes
13b	35S::HYP1 5d_+P vs. Col-0_-P	Tukey		23	0.101	No
13b	35S::HYP1 5d_+P vs. hyp1_+P	Tukey		23	0.555	No
13b	35S::HYP1 5d_+P vs. 35S::HYP1 5d_-P	Tukey		23	0.752	No
13b	35S::HYP1 5d_+P vs. Col-0_+P	Tukey		23	1	No
13b	Col-0_+P vs. hyp1_-P	Tukey		23	0.002	Yes
13b	Col-0_+P vs. Col-0_-P	Tukey		23	0.166	No
13b	Col-0_+P vs. hyp1_+P	Tukey		23	0.722	No
13b	Col-0_+P vs. 35S::HYP1 5d_-P	Tukey		23	0.886	No
13b	35S::HYP1 5d_-P vs. hyp1_-P	Tukey		23	0.02	Yes
13b	35S::HYP1 5d_-P vs. Col-0_-P	Tukey		23	0.692	No
13b	35S::HYP1 5d_-P vs. hyp1_+P	Tukey		23	0.999	No
13b	hyp1_+P vs. hyp1_-P	Tukey		23	0.039	Yes
13b	hyp1_+P vs. Col-0_-P	Tukey		23	0.865	No
13b	Col-0_-P vs. hyp1_-P	Tukey		23	0.293	No
Suppl. Figure	Comparison	Test	t value	DF	P value	Significant
13e	35S::HYP1 5d_-P vs. hyp1_-P	Tukey		41	<0.001	Yes
13e	35S::HYP1 5d_-P vs. Col-0_-P	Tukey		41	<0.001	Yes
13e	35S::HYP1 5d_-P vs. Col-0_+P	Tukey		41	<0.001	Yes
13e	35S::HYP1 5d_-P vs. hyp1_+P	Tukey		41	<0.001	Yes
13e	35S::HYP1 5d_-P vs. 35S::HYP1 5d_+P	Tukey		41	<0.001	Yes
13e	35S::HYP1 5d_+P vs. hyp1_-P	Tukey		41	<0.001	Yes
13e	35S::HYP1 5d_+P vs. Col-0_-P	Tukey		41	<0.001	Yes
13e	35S::HYP1 5d_+P vs. Col-0_+P	Tukey		41	0.612	No
13e	35S::HYP1 5d_+P vs. hyp1_+P	Tukey		41	0.922	No
13e	hyp1_+P vs. hyp1_-P	Tukey		41	<0.001	Yes
13e	hyp1_+P vs. Col-0_-P	Tukey		41	<0.001	Yes
13e	hyp1_+P vs. Col-0_+P	Tukey		41	0.99	No
13e	Col-0_+P vs. hyp1_-P	Tukey		41	<0.001	Yes
13e	Col-0_+P vs. Col-0_-P	Tukey		41	<0.001	Yes
13e	Col-0_-P vs. hyp1_-P	Tukey		41	0.01	Yes

## Sheet: Fig.1
	Fig. 1e											Fig. 1g											Fig. 1h																			Fig. 1j							Fig. 1k
	Col-0_+P	Col-0_-P	hyp1_+P	hyp1_-P	compl #2_+P	compl #2_-P	compl #9_+P	compl #9_-P	compl #12_+P	compl #12_-P		Col-0_+P	Col-0_-P	hyp1_+P	hyp1_-P	35S::HYP1 1a_+P	35S::HYP1 1a_-P	35S::HYP1 5d_+P	35S::HYP1 5d_-P	35S::HYP1 6f_+P	35S::HYP1 6f_-P		left panel									right panel										Col-0_+P	Col-0_-P	hyp1_+P	hyp1_-P	35S::HYP1 5d_+P	35S::HYP1 5d_-P		Col-0_+P
	3.2861	2.5138	3.9295	0.8948	4.5253	2.809	4.1874	2.7721	3.7183	2.2067		4.713	3.041	5.014	1.157	4.159	5.411	5.24	5.949	5.517	5.436		Col-0_+P_1dat	Col-0_+P_2dat	Col-0_+P_3dat	hyp1_+P_1dat	hyp1_+P_2dat	hyp1_+P_3dat	35S::HYP1 5d_+P_1dat	35S::HYP1 5d_+P_2dat	35S::HYP1 5d_+P_3dat	Col-0_-P_1dat	Col-0_-P_2dat	Col-0_-P_3dat	hyp1_-P_1dat	hyp1_-P_2dat	hyp1_-P_3dat	35S::HYP1 5d_-P_1dat	35S::HYP1 5d_-P_2dat	35S::HYP1 5d_-P_3dat		206.534	198.327	192.893	147.891	246.704	250.925		32
	3.5379	2.6835	3.5906	1.0619	4.296	2.721	3.9712	2.7435	3.8227	2.5186		4.972	2.588	5.321	0.697	4.437	4.837	5.46	5.943	4.837	5.559		0.386	1.009	1.679	0.556	1.22	2.097	0.37	1.099	1.938	0.22	0.484	0.584	0.193	0.349	0.388	0.382	1.294	2.349		211.204	198.203	214.736	132.142	213.46	248.46		36
	3.5389	2.2127	4.4667	1.0358	4.2643	2.7581	3.7918	2.4874	3.9869	2.1549		4.551	3.198	5.541	0.576	4.249	5.442	5.598	5.784	5.476	5.286		0.47	1.073	1.651	0.452	0.98	1.889	0.434	1.056	1.651	0.3	0.454	0.691	0.124	0.439	0.38	0.366	1.495	2.416		237.086	208.964	194.533	118.476	244.894	211.569		35
	3.646	2.2215	3.9152	1.0302	3.879	2.2754	3.8512	2.1542	3.9697	1.8943		5.126	3.482	5.616	0.652	4.554	5.339	5.517	6.092	5.013	5.48		0.359	1.072	1.539	0.486	1.167	1.516	0.488	0.866	1.938	0.205	0.448	0.767	0.185	0.349	0.435	0.596	1.168	2.085		242.021	205.998	211.762	120.555	212.109	237.352		33
	3.5958	1.9086	3.931	0.9989	4.2844	2.3761	3.5067	2.4895	3.3777	2.4455		5.055	3.168	4.878	0.787	4.733	5.695	5.317	5.513	5.116	5.772		0.451	0.931	1.74	0.486	1.127	1.839	0.486	1.274	2.015	0.215	0.402	0.539	0.082	0.305	0.413	0.528	1.336	2.003		223.672	181.131	202.385	137.827	258.01	275.364		38
	4.2039	2.0143	4.0757	0.881	4.0719	2.3511	3.9047	2.8099	4.1812	2.7261		5.526	3.116	5.227	0.653	4.802	5.659	5.374	5.483	4.712	5.715		0.416	1.005	1.876	0.556	1.169	2.074	0.517	1.272	1.87	0.287	0.444	0.688	0.291	0.406	0.373	0.57	1.281	2.556		258.162	199.356	191.47	123.509	203.388	247.254		35
	3.7789	1.9737	4.0109	1.1576	4.0025	2.1499	3.855	2.5242	3.8417	2.5308		5.401	3.062	5.364	0.878	3.974	4.869	5.549	5.441	5.05	5.708		0.357	0.811	1.484	0.527	1.167	1.771	0.495	1.369	1.938	0.297	0.509	0.68	0.207	0.435	0.407	0.483	1.32	2.29		258.257	184.473		130.608	256.167	252.808		32
	3.344	2.1708	4.1131	0.9543	3.6586	2.8157	3.9315	2.8252	4.0269	2.2758		4.631	4.033	5.64	0.892	4.528	5.608	5.721	5.677	4.399	6.047		0.434	1.041	1.828	0.558	1.388	1.605	0.504	1.281	2.25	0.19	0.608	0.498	0.075	0.491	0.128	0.53	1.208	2.235			197.851			265.229	235.374		37
	4.0969	2.196	3.9095	1.1932	4.0184	2.8157	3.9855	2.5788	3.8687	2.4096		6.198	2.246	5.492	0.591	4.355	5.317	5.783	4.843	5.762	5.694		0.538	1.212	1.644	0.522	1.238	1.935	0.441	1.227	1.91	0.295	0.529	0.492	0.211	0.452	0.498	0.442	1.293	2.351
	3.7804	2.3197	3.8141	0.8866	3.9182	2.6014	4.0643	3.2432	3.8426	2.4979		5.76	3.359	5.593	1.001	4.676	5.901	5.776	5.251	5.12	5.476		0.484	1.036	1.708	0.529	1.21	2.058	0.448	1.137	2.159	0.132	0.5	0.711	0.277	0.445	0.333	0.542	1.228	2.446
	3.4938	2.3837		0.9787		2.604	3.3905	2.9678	4.3435	2.7214		5.244	4.003	5.08	1.009	5.01	5.217	5.275	5.514	4.662	5.604		0.342	1.006	1.911	0.501	1.295	1.69	0.486	1.35	1.92	0.052	0.446	0.658	0.353	0.39	0.53	0.434	1.351	2.28
		2.2415		1.0867			4.2411		4.0521	2.7589		5.042	3.916	4.735	1.243	5.307	5.826	5.331	5.666	4.937	5.868		0.451	1.092	1.677		1.024	1.866	0.521	1.323	1.823	0.098	0.428	0.644	0.223	0.319	0.364	0.524	1.389	2.38
												5.229	2.873	5.484	1.207	5.014	4.853	5.739	5.606	4.328	5.543		0.392	0.994	1.299			1.908	0.355				0.386		0.077	0.247		0.524		2.667
												5.061	3.38	5.534	1.305	4.45	5.163	5.543	4.743	4.859	5.598
												5.18	2.346	5.512	1.099	4.625	5.34	5.712	5.374	5.537	5.673
												5.338	3.03	5.208	0.544	5.319	5.604	5.032	4.852	4.937	6.017
												5.411	3.456	4.563	1.018	5.123	5.425	4.937	5.581	4.631	5.568
												5.608	3.746	5.16	0.683	5.004	5.616	5.061	5.44	5.069	5.432
												5.563	4.048	4.973	1.318	4.812	5.816	4.954	5.262	5.23	5.652
												5.67	3.588	5.678	1.698	5.095	5.856	5.477	5.157	4.498	5.064
												4.644	3.534	5.295	1.077	4.442	5.396	4.907	5.805	5.066	5.38
												4.709	3.859	4.727	1.526	4.524	5.224	4.702	5.779	4.846	5.175
												4.733	2.859	4.195	1.345	5.016	5.475	4.791	4.976	5.047	5.218
												4.069	3.089	4.238	1.279	5.252	5.53	5.481	5.489	5.152	5.147
												4.913	3.671	5.878	0.83	5.216	5.799	5.444	6.224	5.552	5.368
												4.497	3.833	5.516	1.174	5.38	5.426	5.03	5.453	4.95	5.122
												4.605	3.549	5.389	1.104	5.038	5.41	5.212	6.069	5.074	5.281
												4.558		5.211	1.009	5.068	5.278	4.562		4.741	5.183
												4.038		5.217	1.075	5.171	5.363	5.197		5.363	5.319
												4.602		5.184	1.215	4.917	5.798	5.554		5.627
[truncated: 11 more columns]

## Sheet: Fig. 2
	Fig. 2d					Fig. 2h
	Root cap_+P	Root cap_-P	Above QC_+P	Above QC_-P		H2O	HYP1
	107.761	97.536	4.1442	48.9263		3	-15
	101.723	76.1996	2.01838	38.9219		6	-26
	122.647	127.048	3.2761	36.7665		0	-20
	133.42	87.0607	2.22151	23.7318		4	-25
	101.829	51.693	2.41337	23.8147		8	-20
	95.3894	81.9435	2.65008	16.3208		13	-19
	72.8886	94.8212	3.04087	35.5925		0	-20
	91.6988	77.6929	1.65625	20.806		0	-38
	124.468	69.9272	3.06027	24.942		3	-25
	66.3687	112.978	1.1883	19.8424		-2	-55
						3	-21
							-28
							-23
							-21
							-19
							-28
							-16
							-18

## Sheet: Fig. 3
	Fig.3e			Fig. 3f
	HYP1 H211L/H278L	HYP1		Col-0_+P	Col-0_-P	hyp1_+P	hyp1_-P	pHYP1::HYP1:GFP/hyp1 4c_+P	pHYP1::HYP1:GFP/hyp1 4c_-P	pHYP1::HYP1:GFP/hyp1 8a_+P	pHYP1::HYP1:GFP/hyp1 8a_-P	pHYP1::HYP1H211L/H278L:GFP/hyp1 4e_+P	pHYP1::HYP1H211L/H278L:GFP/hyp1 4e_-P	pHYP1::HYP1H211L/H278L:GFP/hyp1 8b_+P	pHYP1::HYP1H211L/H278L:GFP/hyp1 8b_-P
	-5	-128		3.565	0.941	3.274	0.34	2.954	1.199	3.355	1.5	3.156	0.441	2.742	0.328
	0	-110		3.457	0.774	3.115	0.332	2.977	1.312	3.252	1.599	2.264	0.273	2.165	0.249
	0	-120		3.415	0.935	2.733	0.333	2.988	0.769	2.992	1.51	3.427	0.226	2.37	0.259
	-4	-130		3.604	0.943	3.311	0.328	2.64	0.987	3.103	1.29	3.659	0.283	2.471	0.195
	0	-115		3.383	0.846	3.124	0.329	2.844	1.028	3.101	1.284	3.332	0.294	2.756	0.165
	0	-112		3.402	1.001	2.659	0.225	3.073	1.675	3.238	1.467	2.633	0.298	2.357	0.256
	-2			3.697	0.879	3.196	0.385	2.884	1.156	2.909	1.507	3.088	0.256	2.84	0.402
	-1			3.663	0.996	3.267	0.34	2.723	1.133	3.174	1.118	2.443	0.34	2.201	0.423
				3.493	1.12	3.215	0.371	3.165	1.084	2.566	1.235	2.718	0.354	2.664	0.378
				3.346	1.115	3.412	0.388	3.073	0.985	2.788	1.483		0.43		0.227

## Sheet: Fig. 4
	Fig. 4b			Fig. 4c							Fig. 4e
	H2O	HYP1		Col-gl1	fro2	pFRO2::HYP1:GFP / fro2 5e	pFRO2::HYP1:GFP / fro2 7d	35S::HYP1:GFP / fro2 1b	35S::HYP1:GFP / fro2 3d		Col-gl1_control	Col-gl1_low Fe	fro2_control	fro2_low Fe	pFRO2::HYP1:GFP / fro2 5e_control	pFRO2::HYP1:GFP / fro2 5e_low Fe	pFRO2::HYP1:GFP / fro2 7d_control	pFRO2::HYP1:GFP / fro2 7d_low Fe	35S::HYP1:GFP / fro2 1b_control	35S::HYP1:GFP / fro2 1b_low Fe	35S::HYP1:GFP / fro2 3d_control	35S::HYP1:GFP / fro2 3d_low Fe
	0	-36		1.008	0.273	0.7	0.652	0.55	0.668		1.10501	1.10913	0.653316	0.300429	0.925653	0.600678	0.956987	0.67797	0.883537	0.628716	1.0227	0.727174
	11	-32		0.781	0.156	0.461	0.699	0.517	0.582		1.13332	0.89221	0.667357	0.247752	0.95998	0.548692	0.933059	0.846936	1.09682	0.505052	0.839081	0.598889
	5	-20		0.901	0.173	0.508	0.28	0.589	0.54		1.07717	1.05917	0.76395	0.322197	0.995749	0.628262	1.00453	0.634021	0.835717	0.48774	0.969875	0.747158
	-8	-22		1.03	0.252	0.575	0.553	0.663	0.657		0.859866	0.934202	0.825161	0.315338	0.834694	0.451505	0.843009	0.71179	0.974418	0.619932	0.991485	0.60029
	-15	-31									1.12007	0.83578	0.517266	0.286393	0.927172	0.475119	1.02435	0.669099	0.979238	0.470853	1.00862	0.609481
	-12	-27									1.27696	1.00168	0.629646	0.289176	0.973549	0.640761	0.782126	0.574399	1.03663	0.585128	0.925032	0.711659

## Sheet: Fig. 5
	Fig. 5b					Fig. 5c					Fig. 5e
	CuCl2_H2O	CuCl2_HYP1	CuSO4_H2O	CuSO4_HYP1		Col-0	hyp1	hyp1 crr	35S::HYP1 5d		Col-0_control	Col-0_CuCl2	hyp1_control	hyp1_CuCl2	35S::HYP1 5d_control	35S::HYP1 5d_CuCl2
	0	-18	0	-18		0.378	0.337	0.323	0.759		4.769	2.966	4.844	2.567	5.078	1.054
	0	-35	-5	-30		0.531	0.418	0.29	0.915		5.704	3.16	5.568	2.693	5.195	1.146
	-4	-20	0	-22		0.558	0.367	0.357	1.128		4.965	3.125	5.308	2.749	4.775	1.265
	-4	-13	-2	-15			0.515		1.124		5.234	2.685	5.07	2.929	5.262	0.474
	0	-17	0	-16							4.53	3.017	5.268	2.883	4.825	1.072
											4.752	2.753	5.488	2.793	4.612	0.187
											4.883	3.152	4.83	2.785	4.792	0.205
											5.156	2.999	5.611	2.776	4.791	0.32
											5.153	2.817	5.116	3.234	5.176	1.193
											4.827	2.741	4.482	3.119	5.293	0.23
											5.278	3.143	5.381	2.604	4.409	0.31
											5.214	2.892	5.166	2.82	4.68	0.681
											5.084	3.305	5.201	3.172	5.044	0.901
											5.156	3.316	4.613	2.891	5.4	1.058
											5.117	2.843	5.146	3.024	5.146	1.729
											5.315	3.124	5.457	3.03	5.135	1.324
											5.146	2.464	5.523	3.119	5.602	1.072
											4.969	3.182	4.59	3.013	5.081	1.607
											5.06	2.946	5.463	2.953	4.898	0.266
											5.764	3.167	5.373	2.94	5.007	0.271
											5.211	3.262	5.4	3.343	4.844	0.921
											5.185	3.16	4.834	3.347	4.856	1.864
											5.3	2.949	4.476	2.901	5.532	0.252
											5.128	3.022	5.005	2.84	4.651	0.618
											5.252	2.83	4.699	2.9	5.035	0.748
											5.075	3.19	5.367	3.258	5.409	1.463
											4.83	2.965		2.889	5.04	1.217

## Sheet: Fig. 6
	Fig. 6b										Fig. 6d							Fig. 6f
	Col-0_+P+Fe	Col-0_-P+Fe	Col-0_-P-Fe	hyp1_+P+Fe	hyp1_-P+Fe	hyp1_-P-Fe	35S::HYP1 5d_+P+Fe	35S::HYP1 5d_-P+Fe	35S::HYP1 5d_-P-Fe		Col-0_+P	Col-0_-P	hyp1_+P	hyp1_-P	35S::HYP1 5d_+P	35S::HYP1 5d_-P		Col-0_+P	Col-0_-P	hyp1_+P	hyp1_-P	35S::HYP1 5d_+P	35S::HYP1 5d_-P
	1.519	0.857	1.676	1.522	0.787	1.983	1.819	2.114	1.662		169.006	105.425	146.315	198.388	103.358	57.866		29.868	20.773	33.041	63.23	22.118	35.716
	1.56	1.051	1.467	2.014	0.67	1.926	1.853	1.745	1.661		157.914	137.95	156.833	195.904	82.339	50.851		26.057	20.205	22.312	92.83	25.137	27.21
	1.697	1.071	2.03	1.914	0.754	2.015	1.679	1.882	1.849		163.688	105.038	153.607	192.557	89.586	48.267		26.397	39.153	29.336	73.063	20.194	38.036
	2.001	1.269	1.661	1.615	0.488	2.043	1.882	2.011	1.684		151.826	130.147	150.122	198.409	78.417	46.149		26.712	36.738	27.257	80.704	23.106	34.45
	1.889	1.331	1.861	1.905	0.774	2.114	1.977	1.773	1.729		148.997	87.747	147.554	189.505	84.106	57.912		16.232	39.833	22.182	78.689	20.434	17.414
	1.794	1.342	1.994	2.106	0.537	1.686	1.872	2.013	1.831		148.244	126.309	145.921	195.663	89.445	42.501		18.288	37.624	25.833	91.587	18.354	15.551
	1.803	0.998	2.085	1.905	0.643	1.738	1.937	1.843	1.741		135.438	79.024	134.132	187.989	81.398	45.271		20.063	45.417	18.741	50.652	16.264	12.419
	1.952	1.134	1.918	1.973	0.556	1.824	2.036	1.971	1.934		139.578	57.974	142.833	187.892	75.849	47.505			46.824	15.998	58.99	21.478	13.628
	1.972	1.21	1.827	1.778	0.544	1.863	1.556	1.889	1.808										35.301	23.945	61.576	18.316	13.819
	1.968	1.241	1.887	1.77	0.611	1.901	2.038	1.908	1.865										31.442		83.666		17.906
	1.929	1.226	1.953	1.937	0.983	2.109	1.972	1.914	1.88
	2.012			1.566		1.926	1.769	1.639

## Sheet: Fig. 7
	Fig. 7b													Fig. 7d									Fig. 7e																			Fig. 7g							Fig. 7h
	Col-0_+P	Col-0_-P	hyp1_+P	hyp1_-P	almt1_+P	almt1_-P	hyp1 almt1_+P	hyp1 almt1_-P	lpr1/2_+P	lpr1/2_-P	hyp1 lpr1/2_+P	hyp1 lpr1/2_-P		Col-0_+P	Col-0_-P	hyp1_+P	hyp1_-P	hyp1 crr_+P	hyp1 crr_-P	35S::HYP1 5d_+P	35S::HYP1 5d_-P		Col-0_+P	Col-0_-P	hyp1_+P	hyp1_-P	pHYP1::HYP1:GFP / hyp1 8a_+P	pHYP1::HYP1:GFP / hyp1 8a_-P	pBRN::HYP1:GFP / hyp1 #3_+P	pBRN::HYP1:GFP / hyp1 #3_-P	pBRN::HYP1:GFP / hyp1 #8_+P	pBRN::HYP1:GFP / hyp1 #8_-P	pSGN1::HYP1:GFP / hyp1 #1_+P	pSGN1::HYP1:GFP / hyp1 #1_-P	pSGN1::HYP1:GFP / hyp1 #7_+P	pSGN1::HYP1:GFP / hyp1 #7_-P	pLPR1::HYP1:GFP / hyp1 #1_+P	pLPR1::HYP1:GFP / hyp1 #1_-P	pLPR1::HYP1:GFP / hyp1 #4_+P	pLPR1::HYP1:GFP / hyp1 #4_-P		Col-0_-P	hyp1_-P	pHYP1::HYP1:GFP / hyp1 8a_-P	pBRN::HYP1:GFP / hyp1 #8_-P	pSGN1::HYP1:GFP / hyp1 #1_-P	pLPR1::HYP1:GFP / hyp1 #4_-P		Col-0_-P
	3.856	4.064	4.555	1.977	4.758	4.708	4.653	5.022	5.297	5.082	5.124	4.811		1.531	0.558	1.452	0.594	1.338	0.524	1.457	1.555		1.566	0.626	1.744	0.493	1.824	0.955	1.776	0.934	2.051	0.391	1.932	0.714	1.837	0.938	1.959	0.988	1.135	0.85		200.18	109.91	159.69	75.97	97.01	203.46		20
	3.835	3.931	4.211	2.198	4.472	4.599	4.39	5.013	5.135	5.155	4.849	4.782		1.499	0.644	0.954	0.432	0.942	0.344	1.512	1.349		1.757	0.767	1.782	0.407	1.695	0.756	1.602	0.384	1.899	0.301	1.981	0.664	1.714	0.785	1.597	0.865	2.144	1.085		188.52	97.25	166.48	69.03	82.7	204.89		23
	3.228	3.313	4.14	1.978	4.168	4.976	4.101	5.593	5.328	5.087	5.636	5.301		1.239	0.533	0.942	0.449	1.267	0.313	1.383	1.42		1.867	0.704	1.429	0.493	1.736	0.874	1.757	0.64	1.953	0.595	1.948	0.503	1.868	0.571	2.076	0.645	1.874	1.102		172.2	115.44	198.03	101.65	96.26	188.82		24
	3.414	3.594	4.773	2.765	3.561	4.865	4.208	5.131	5.162	5.685	4.529	5.239		1.285	0.771	1.185	0.471	1.104	0.462	1.537	1.136		1.662	0.907	1.766	0.161	1.441	0.858	1.881	0.394	1.945	0.561	1.906	0.62	1.507	0.666	1.945	1.152	1.609	0.958		185.86	104.72	193.95	74.98	99.09	209.39		17
	4.349	4.175	3.583	1.281	4.081	3.379	4.512	5.275	5.557	5.719	5.752	4.487		1.111	0.699	1.223	0.938	0.999	0.48	1.605	1.424		1.853	0.956	1.738	0.254	1.803	0.853	1.937	0.677	2.116	0.657	2.172	0.275	1.647	0.382	1.617	1.076	1.639	1.061		168.21	81.84	189.54	135.96	97.3	181.84		18
	4.108	4.504	4.143	1.94	3.771	5.38	4.022	5.261	5.588	5.594	4.423	4.133		1.137	0.712	1.14	0.551	0.792	0.42	0.926	1.363		1.848	1.036	1.674	0.483	1.917	1.18	2.167	0.434	1.892	0.89	1.846	0.989	1.479	0.927	1.622	1.099	1.817	1.03		192.56	132.29	186.21	81.06	99.45	211.81		20
	4.6	3.065	4.528	2.576	4.71	4.155	4.586	5.202	5.345	5.076													2.075	1	1.669	0.409	1.631	0.97	1.866	0.56	1.686	0.647	1.757	0.731	2.156	1.001	1.824	1.055	2.007	0.941		150.302	103.61	190.33	97.94	112.3	197.81		22
	3.555	3.806	4.328	1.453	4.384	4.988	4.583	5.464	5.586	4.911													1.874	1.072	1.784	0.264	1.982	0.69	1.798	0.623	1.432	0.398	1.529	0.86	2.004	1.001	1.733	0.939	1.763	0.985		157.24	92.65	176.65	75.79	124.49	203.98		23
	4.087	2.781		2.683	4.317		4.269	5.23	5.545	4.853													1.783	0.719	1.524	0.277	1.458	0.978	1.458	0.579	2.073		1.531	0.547	1.67	0.511	1.965	0.942	1.645	0.87		142.84	103.83	198.99	66.61	112.08	185.77		17
	3.836	4.412		2.518	3.437		4.939	4.979	4.61	5.524													1.484	0.722	1.654	0.2325	1.996	0.824	1.901					0.882	1.984	0.858	1.759	1.079	1.745	0.792		148.77	94.69	169.9	83.61	121.92	182.12		17
																																										155.04	81.85	212.28	73.53	106.91	202.68		20
																																										169.42	116.49	182.95	66.32	112.21	205.81		21
																																										186.55	131.16	154.62	80.06	86.75	189.13		22
																																										185.5	126.79	161.44	107.45	61.57	201.72		19
																																										167.53		171.5	123.15	127.74	194.31		23
																																										161.89		154.53		147.52	205.3		20
																																										184.96		204.65		102.33	239.3
[truncated: 11 more columns]

## Sheet: Fig. 8
	Fig. 8b
	Col-0_+P+Fe	Col-0_+P-Fe	Col-0_-P-Fe	hyp1_+P+Fe	hyp1_+P-Fe	hyp1_-P-Fe
	134.306	145.525	89.493	149.472	95.264	151.698
	173.209	145.702	77.899	139.274	128.928	136.297
	143.903	128.57	96.198	147.931	126.56	98.95
	159.351	124.446	89.823	157.759	148.211	125.412
	152.574	140.977	84.173	140.515	112.061	133.084
	133.207	131.609	84.642	149.307	109.35	138.932
	164.932	120.049	90.277	140.982	122.085	128.181
	150.139	123.742	62.851	149.904	119.145	106.078
	162.386	117.045		152.046		114.23
	153.436	111.84		133.083		109.487

[truncated: 8 more sheets: Suppl. Fig. 2, Suppl. Fig. 3, Suppl. Fig. 4, Suppl. Fig. 6, Suppl. Fig. 7, Suppl. Fig. 9, Suppl. Fig. 10, Suppl. Fig. 13]
